# Supplementary material for: Abundant resistome determinants in rhizosphere soil of the wild plant Abutilon fruticosum
Source: AMB Express. 2023 Aug 30;13:92. doi: 10.1186/s13568-023-01597-w (PMC10469157; doi:10.1186/s13568-023-01597-w)
Supplement: Supplementary file 1 — Additional file 1. Table S1. Alignment results of non-redundant gene queries generated from rhizosphere (R) and bulk (S) soil microbiomes of Abutilon fruticosum. NOVO_MIX refers to reassembled low-copy ORF that is usually found in ≥ 2 of the six microbiome samples, while that preceded by S or R refers to a unique ORF. [file 13568_2023_1597_MOESM1_ESM.xlsx]

## Sheet: CARD.filter.m8
Table S1. Alignment results of non-redundant gene queries generated from rhizosphere (R) and bulk (S) soil microbiomes of Abutilon fruticosum. NOVO_MIX refers to reassembled low-copy ORF that is usually found in ≥ 2 of the six microbiome samples, while that preceded by S or R refers to a unique ORF.
Gene query_id	Subject_id	Identity	Align_length	Mismatch	Gap	Gene_start	Gene_end	Subject_start	Subject_end	E_value	Score
NOVO_MIX_1001080	ARO:3003949	54.1	220	101	0	1	220	143	362	4.3e-69	254.6
NOVO_MIX_1001465	ARO:3003950	55.2	239	106	1	1	238	342	580	3.4e-68	251.5
NOVO_MIX_1002122	ARO:3000779	52.4	395	178	1	1	385	89	483	4.7e-101	361.3
NOVO_MIX_1005734	ARO:3000501	57.4	493	197	3	2	493	354	834	1.7e-164	572.4
NOVO_MIX_1005884	ARO:3002930	92.2	116	9	0	38	153	3	118	6.9e-56	209.9
NOVO_MIX_1010061	ARO:3002987	53.1	211	98	1	1	210	1	211	6.4e-60	223.8
NOVO_MIX_101519	ARO:3002892	50	384	189	1	1	381	1	384	7.4e-107	380.6
NOVO_MIX_1017355	ARO:3003841	52.3	130	61	1	40	168	31	160	2.9e-31	128.3
NOVO_MIX_1018519	ARO:3003836	51	100	49	0	3	102	4	103	5.9e-22	96.7
NOVO_MIX_1019565	ARO:3004074	75.5	542	133	0	1	542	235	776	9.8e-230	789.3
NOVO_MIX_1022799	ARO:3000504	56.2	137	58	1	1	137	1	135	1.6e-38	152.1
NOVO_MIX_1027790	ARO:3000518	56.2	128	53	2	13	140	12	136	3e-37	147.9
NOVO_MIX_1029193	ARO:3002593	50.6	166	69	4	38	202	22	175	4.1e-40	157.9
NOVO_MIX_1036263	ARO:3002531	58	143	60	0	3	145	8	150	2.3e-43	168.3
NOVO_MIX_1039563	ARO:3004107	54.9	142	64	0	3	144	6	147	3.1e-40	157.9
NOVO_MIX_1043522	ARO:3003049	58.4	233	94	2	1	233	22	251	3.3e-64	238.4
NOVO_MIX_1044026	ARO:3003725	65.2	181	63	0	4	184	1	181	2.3e-69	255
NOVO_MIX_1044027	ARO:3002913	64	342	122	1	1	342	1	341	4e-128	451.1
NOVO_MIX_105190	ARO:3003748	57.2	138	59	0	31	168	5	142	1.3e-36	146
NOVO_MIX_1052847	ARO:3004107	56.7	134	58	0	6	139	10	143	9.6e-39	152.9
NOVO_MIX_1057419	ARO:3003071	50	294	145	2	8	300	28	320	6e-75	274.2
NOVO_MIX_1066250	ARO:3000782	51.1	223	109	0	7	229	241	463	2.6e-54	205.3
NOVO_MIX_1067848	ARO:3003980	51.9	314	150	1	2	315	20	332	9.9e-87	313.5
NOVO_MIX_1073819	ARO:3000816	50.5	97	45	1	4	100	28	121	5.4e-22	97.8
NOVO_MIX_1077725	ARO:3004107	57.9	140	59	0	2	141	10	149	7.1e-42	163.3
NOVO_MIX_1078042	ARO:3003980	54.7	232	105	0	2	233	94	325	4.1e-66	244.6
NOVO_MIX_108352	ARO:3002879	71.7	173	49	0	1	173	85	257	5.4e-73	266.9
NOVO_MIX_1093824	ARO:3000768	59.2	71	29	0	7	77	3	73	1.9e-17	81.3
NOVO_MIX_1095357	ARO:3001300	53.7	294	115	5	4	280	4	293	3.1e-65	241.9
NOVO_MIX_1096895	ARO:3003577	60.6	388	153	0	1	388	1	388	2.7e-136	478.4
NOVO_MIX_1100245	ARO:3004107	56.7	90	39	0	2	91	7	96	1.2e-26	112.1
NOVO_MIX_1105012	ARO:3003048	50.5	222	106	3	1	220	61	280	9.7e-51	193.4
NOVO_MIX_1106469	ARO:3002848	62.8	121	45	0	1	121	30	150	2.6e-45	174.5
NOVO_MIX_1108971	ARO:3004107	50.7	138	68	0	23	160	10	147	1.4e-36	146
NOVO_MIX_1112521	ARO:3002857	50.4	125	61	1	1	125	14	137	1.2e-29	122.5
NOVO_MIX_1113289	ARO:3002941	70.1	194	58	0	1	194	148	341	1.5e-71	262.3
NOVO_MIX_1117175	ARO:3002593	50.9	165	70	2	2	165	22	176	3.2e-41	161.4
NOVO_MIX_1122215	ARO:3002942	56.6	143	62	0	12	154	177	319	4.3e-45	174.1
NOVO_MIX_1126343	ARO:3002522	59.4	271	108	1	1	269	129	399	2.2e-73	268.9
NOVO_MIX_1126751	ARO:3003048	56.6	205	87	1	8	212	155	357	3e-57	214.9
NOVO_MIX_1130311	ARO:3003894	53.2	301	133	3	8	302	2	300	6.4e-85	307.4
NOVO_MIX_1134310	ARO:3003980	59.4	192	78	0	24	215	17	208	1.4e-62	232.6
NOVO_MIX_1138188	ARO:3000816	58.2	220	90	1	5	224	8	225	3.2e-65	241.5
NOVO_MIX_1142710	ARO:3003949	54.4	147	67	0	1	147	216	362	3.8e-43	167.9
NOVO_MIX_1144060	ARO:3004107	54.9	113	51	0	6	118	10	122	2e-31	128.3
NOVO_MIX_1144592	ARO:3003049	56	232	100	1	3	234	155	384	4.1e-54	204.9
NOVO_MIX_1145033	ARO:3000245	50.9	114	51	2	1	114	1	109	1.9e-24	105.1
NOVO_MIX_1146893	ARO:3003049	63	230	85	0	1	230	1	230	1.4e-71	262.7
NOVO_MIX_1147764	ARO:3000853	50.9	267	126	2	25	286	28	294	3.3e-75	275
NOVO_MIX_1147977	ARO:3002539	63.5	197	70	2	1	196	62	257	4.1e-69	254.2
NOVO_MIX_1149187	ARO:3004107	52.7	146	69	0	10	155	10	155	2.5e-40	158.3
NOVO_MIX_1150359	ARO:3004033	50.2	241	114	2	18	257	339	574	1.7e-57	216.1
NOVO_MIX_115351	ARO:3003048	54.8	387	164	5	24	406	26	405	3e-106	378.6
NOVO_MIX_1153887	ARO:3003066	62.2	188	67	1	1	188	45	228	1.4e-61	229.2
NOVO_MIX_1158945	ARO:3001300	54.7	128	42	4	4	116	9	135	2e-23	101.7
NOVO_MIX_1159743	ARO:3003949	50	192	94	2	1	191	105	295	9.3e-50	189.9
NOVO_MIX_1160373	ARO:3004107	51.1	139	68	0	4	142	9	147	4e-37	147.5
NOVO_MIX_1169347	ARO:3003980	53.2	220	101	1	4	221	17	236	1.8e-61	229.2
NOVO_MIX_1170766	ARO:3003748	63.2	163	60	0	10	172	5	167	1.3e-55	209.1
NOVO_MIX_1171038	ARO:3003980	50.2	313	148	3	4	316	17	321	4.2e-79	288.1
NOVO_MIX_1183755	ARO:3004107	51.3	113	55	0	7	119	10	122	9.6e-29	119.4
NOVO_MIX_1185443	ARO:3003049	52	542	247	3	3	531	3	544	5.6e-137	481.1
NOVO_MIX_1188919	ARO:3003048	54.3	352	157	3	13	362	19	368	2.1e-95	342.4
NOVO_MIX_1190313	ARO:3003980	50.9	316	148	3	3	317	17	326	5.1e-85	307.8
NOVO_MIX_11926	ARO:3003748	56.5	223	97	0	12	234	1	223	6.8e-71	260.4
NOVO_MIX_1195349	ARO:3003949	50.2	331	164	1	181	511	33	362	4.1e-90	325.5
NOVO_MIX_1201285	ARO:3003048	61.2	273	103	3	1	273	135	404	8.2e-84	303.5
NOVO_MIX_120612	ARO:3000504	52.3	128	61	0	30	157	1	128	5.9e-34	137.1
NOVO_MIX_1209710	ARO:3003071	50	294	142	3	4	296	33	322	5.3e-76	277.7
NOVO_MIX_1216298	ARO:3000181	54.2	190	84	2	2	190	188	375	1e-48	186.4
NOVO_MIX_1217368	ARO:3000504	53.1	160	66	3	1	158	1	153	8.2e-39	153.3
NOVO_MIX_1217518	ARO:3004107	54.6	141	64	0	12	152	7	147	1.5e-37	149.1
NOVO_MIX_1221598	ARO:3003049	55.9	288	114	1	1	288	101	375	6.2e-74	270.8
NOVO_MIX_1225696	ARO:3003894	53.5	297	135	1	8	304	9	302	7e-84	303.9
NOVO_MIX_1226093	ARO:3002930	57.4	122	52	0	1	122	99	220	1.3e-33	135.6
NOVO_MIX_1227814	ARO:3003967	50.5	386	190	1	12	396	9	394	6.8e-95	340.9
NOVO_MIX_1228909	ARO:3002846	57	128	55	0	11	138	14	141	7.5e-41	159.8
NOVO_MIX_123723	ARO:3002884	58	207	85	2	1	205	1	207	1.5e-66	245.7
NOVO_MIX_1249014	ARO:3002522	54.8	290	105	3	1	290	330	593	6.1e-80	290.8
NOVO_MIX_125055	ARO:3003748	56.2	137	60	0	14	150	11	147	7.1e-37	146.7
NOVO_MIX_1253492	ARO:3000444	63	416	129	1	4	394	20	435	1.8e-140	492.3
NOVO_MIX_1263495	ARO:3002930	56.1	221	96	1	1	221	4	223	9.4e-62	229.9
NOVO_MIX_1268731	ARO:3004107	63.9	144	52	0	2	145	7	150	5e-48	183.7
NOVO_MIX_127051	ARO:3000504	56.6	129	56	0	13	141	1	129	2.4e-37	148.3
NOVO_MIX_1270625	ARO:3002930	88.6	166	19	0	1	166	4	169	1.2e-80	292.4
NOVO_MIX_127244	ARO:3002817	53.6	261	114	1	3	256	67	327	8.3e-70	256.9
NOVO_MIX_1273892	ARO:3002930	71.2	222	63	1	1	221	4	225	1.7e-87	315.5
NOVO_MIX_1281845	ARO:3000504	61.7	128	49	0	1	128	1	128	4e-40	157.5
NOVO_MIX_1289725	ARO:3003699	53.1	452	211	1	1	452	590	1040	1.7e-121	429.5
NOVO_MIX_1293594	ARO:3002538	68.1	119	38	0	2	120	156	274	8.3e-44	169.5
NOVO_MIX_1297532	ARO:3003577	66	197	67	0	1	197	1	197	1.8e-72	265.4
NOVO_MIX_130110	ARO:3002484	50.8	258	115	4	1	252	1	252	1.8e-64	239.2
NOVO_MIX_1301147	ARO:3003048	52.5	183	86	1	12	193	155	337	9.1e-45	173.3
NOVO_MIX_1308666	ARO:3003748	60.8	232	91	0	9	240	5	236	6e-76	277.3
NOVO_MIX_1312020	ARO:3000501	81.3	530	99	0	1	530	519	1048	1.6e-253	868.2
NOVO_MIX_1320496	ARO:3002531	57.4	155	66	0	1	155	1	155	8.8e-46	176.4
NOVO_MIX_1323044	ARO:3002849	61.4	145	56	0	9	153	6	150	4.2e-53	200.7
NOVO_MIX_1325111	ARO:3003318	68.5	343	102	2	67	409	17	353	3.1e-130	458.4
NOVO_MIX_1327394	ARO:3003955	77.5	378	84	1	1	377	153	530	2e-157	548.5
NOVO_MIX_1329435	ARO:3003692	54.6	163	71	3	2	164	207	366	7.5e-40	156.8
NOVO_MIX_1332210	ARO:3002522	50	292	141	3	3	291	147	436	1.1e-62	233.4
NOVO_MIX_1333733	ARO:3002930	81.6	103	18	1	1	103	131	232	1.3e-42	165.2
NOVO_MIX_1335517	ARO:3004107	52.3	111	53	0	19	129	10	120	3.9e-28	117.5
NOVO_MIX_1337379	ARO:3003950	52.8	284	131	2	1	283	299	580	8.7e-76	276.9
NOVO_MIX_1338851	ARO:3000778	51.2	209	95	1	10	218	179	380	2.2e-53	202.2
NOVO_MIX_1344756	ARO:3003980	53.8	327	149	2	3	328	16	341	1.1e-93	336.7
NOVO_MIX_1349343	ARO:3003980	51	239	112	2	2	240	96	329	2.4e-61	228.8
NOVO_MIX_1350069	ARO:3003950	50.4	236	115	2	2	235	344	579	5.3e-56	211.1
NOVO_MIX_1357883	ARO:3000816	57.5	221	93	1	4	224	8	227	1.9e-65	242.3
NOVO_MIX_1361014	ARO:3003980	60.6	155	61	0	8	162	15	169	2.9e-52	198
NOVO_MIX_1365289	ARO:3003048	58.3	235	95	2	8	241	167	399	6.4e-72	263.8
NOVO_MIX_1365854	ARO:3000569	52	179	84	2	1	179	5	181	8.1e-40	156.8
NOVO_MIX_1367580	ARO:3002883	66.3	246	83	0	1	246	1	246	1.6e-91	328.9
NOVO_MIX_1368254	ARO:3003730	54.1	551	227	6	2	526	539	1089	1.7e-163	569.3
NOVO_MIX_1371126	ARO:3000789	57	300	124	1	1	300	88	382	5.2e-90	324.3
NOVO_MIX_1379788	ARO:3000816	51.7	176	82	1	1	176	52	224	3.4e-46	177.9
NOVO_MIX_1381343	ARO:3003950	52.1	240	113	2	17	254	340	579	1e-62	233.4
NOVO_MIX_1381441	ARO:3004379	65.3	222	77	0	17	238	13	234	4.7e-75	274.2
NOVO_MIX_1384229	ARO:3003748	51	143	69	1	9	151	5	146	5.1e-35	140.6
NOVO_MIX_1384882	ARO:3004107	59	105	43	0	10	114	7	111	4.9e-30	123.6
NOVO_MIX_138494	ARO:3001205	62.5	120	45	0	3	122	1	120	7.1e-43	166.4
NOVO_MIX_1386303	ARO:3002941	64.9	171	49	2	16	179	1	167	9.7e-50	189.9
NOVO_MIX_1389825	ARO:3000816	67.3	107	35	0	10	116	7	113	8.4e-38	149.4
NOVO_MIX_1393222	ARO:3003948	55.8	199	87	1	46	243	263	461	1.3e-58	219.9
NOVO_MIX_1393339	ARO:3001205	62.2	119	45	0	1	119	1	119	2.2e-41	161.4
NOVO_MIX_1395146	ARO:3003841	53.1	207	96	1	1	206	17	223	1.6e-55	209.1
NOVO_MIX_139751	ARO:3000816	50	228	107	1	4	231	8	228	5e-58	217.6
NOVO_MIX_1402131	ARO:3000245	50.9	112	54	1	5	116	1	111	1.3e-26	112.5
NOVO_MIX_1407439	ARO:3000602	61.2	245	88	3	8	252	7	244	4.1e-77	281.2
NOVO_MIX_1409585	ARO:3002522	57.8	287	117	1	1	283	37	323	3.4e-64	238.4
NOVO_MIX_1409780	ARO:3003048	61.5	226	86	1	2	227	183	407	2.8e-72	265
NOVO_MIX_1410243	ARO:3000816	53	219	102	1	6	224	7	224	1.6e-59	222.6
NOVO_MIX_1416873	ARO:3001300	54.4	195	85	2	2	193	71	264	3.2e-50	191.4
NOVO_MIX_142318	ARO:3003577	63.5	170	62	0	1	170	1	170	2.7e-61	228
NOVO_MIX_142545	ARO:3004379	50.7	434	204	2	1	434	31	454	1.3e-100	360.1
NOVO_MIX_1432164	ARO:3000791	53.3	214	94	2	1	209	182	394	2.5e-56	211.8
NOVO_MIX_1435225	ARO:3002539	66	253	85	1	14	266	7	258	1.1e-96	346.3
NOVO_MIX_1435841	ARO:3003949	62.5	160	60	0	1	160	203	362	9e-54	203.4
NOVO_MIX_143729	ARO:3004107	51.1	139	68	0	5	143	9	147	1.1e-37	149.4
NOVO_MIX_1445691	ARO:3000245	53.5	114	53	0	1	114	1	114	3.2e-29	120.9
NOVO_MIX_1445839	ARO:3000816	51.7	151	70	1	1	151	77	224	8.6e-38	149.8
NOVO_MIX_1447359	ARO:3004107	57.3	143	61	0	10	152	8	150	2.2e-41	161.8
NOVO_MIX_1448180	ARO:3003748	55.5	321	136	2	9	324	5	323	5.4e-90	324.3
NOVO_MIX_1452496	ARO:3000816	74.8	107	27	0	12	118	5	111	1.7e-41	161.8
NOVO_MIX_145616	ARO:3000245	58.5	106	43	1	1	106	1	105	1e-28	119.4
NOVO_MIX_1466450	ARO:3002941	74	173	45	0	1	173	64	236	1e-63	236.1
NOVO_MIX_1467684	ARO:3003980	50.8	305	150	0	4	308	17	321	4.8e-86	311.2
NOVO_MIX_1473138	ARO:3002522	51.3	267	126	1	1	267	333	595	2.4e-70	258.8
NOVO_MIX_1486765	ARO:3000816	50	220	108	1	13	232	7	224	8.2e-56	210.3
NOVO_MIX_1487202	ARO:3003991	50.5	186	92	0	3	188	116	301	6.5e-54	203.8
NOVO_MIX_1491762	ARO:3004107	51.4	146	68	1	14	156	10	155	8.3e-37	146.7
NOVO_MIX_1492095	ARO:3003049	57.4	289	123	0	1	289	1	289	3.5e-77	281.6
NOVO_MIX_1496208	ARO:3003950	52.4	296	120	5	7	301	297	572	7e-76	277.3
NOVO_MIX_1511782	ARO:3002922	50.4	117	57	1	6	122	4	119	2e-28	118.6
NOVO_MIX_151362	ARO:3003950	50.2	243	118	2	5	246	309	549	7.7e-57	213.8
NOVO_MIX_1515814	ARO:3004107	56.4	140	60	1	5	144	9	147	8.4e-38	149.8
NOVO_MIX_1518884	ARO:3002563	55.1	138	50	3	1	137	30	156	9.7e-36	142.9
NOVO_MIX_1519539	ARO:3002563	50.7	148	67	3	2	148	8	150	9.4e-37	146.4
NOVO_MIX_1520010	ARO:3003105	56.5	161	68	1	8	166	2	162	1.8e-49	188.7
NOVO_MIX_1521540	ARO:3002841	55.3	208	91	2	5	212	4	209	3.2e-67	248.1
NOVO_MIX_1524648	ARO:3003748	63.6	184	67	0	1	184	49	232	6.5e-64	236.9
NOVO_MIX_1525767	ARO:3000504	56	125	55	0	13	137	2	126	3.7e-35	141
NOVO_MIX_1527261	ARO:3003049	56.4	280	121	1	1	279	1	280	2.1e-71	262.3
NOVO_MIX_1527932	ARO:3003693	50.7	582	278	3	1	575	446	1025	5.9e-151	527.7
NOVO_MIX_1528386	ARO:3003949	52.9	280	125	3	1	280	90	362	2.1e-77	282.3
NOVO_MIX_1536527	ARO:3003841	56	182	79	1	1	181	1	182	5.1e-50	190.7
NOVO_MIX_1538156	ARO:3003980	50.5	305	150	1	5	309	18	321	4.4e-81	294.7
NOVO_MIX_1541470	ARO:3002941	71	345	99	1	4	348	1	344	2.1e-124	438.7
NOVO_MIX_1546129	ARO:3003980	57	321	136	2	6	324	16	336	1.6e-97	349.4
NOVO_MIX_1552138	ARO:3002538	70.8	267	77	1	3	269	8	273	2.3e-110	391.7
NOVO_MIX_1552797	ARO:3003564	51.7	151	71	1	1	151	159	307	7.2e-40	156.8
NOVO_MIX_1553016	ARO:3003980	58.7	167	67	1	3	169	88	252	2.9e-50	191.4
NOVO_MIX_1557391	ARO:3002987	56.6	173	74	1	1	172	40	212	6.6e-50	190.3
NOVO_MIX_156173	ARO:3002930	89.1	129	14	0	1	129	103	231	2.5e-62	231.1
NOVO_MIX_1567223	ARO:3000816	53.6	97	45	0	2	98	131	227	6.3e-26	109.8
NOVO_MIX_1571116	ARO:3001300	57.1	212	75	4	4	200	9	219	3.6e-52	198
NOVO_MIX_1571228	ARO:3004379	56.2	304	131	1	15	316	14	317	9.8e-84	303.5
NOVO_MIX_1572527	ARO:3000181	53.2	421	182	3	5	423	11	418	6.1e-113	401
NOVO_MIX_157493	ARO:3004033	51.5	237	112	1	1	237	344	577	7.5e-65	240.4
NOVO_MIX_1575968	ARO:3003923	52.3	482	228	2	2	483	4	483	8.7e-137	480.3
NOVO_MIX_1579022	ARO:3000245	56.1	114	48	2	1	114	1	112	8.4e-30	122.9
NOVO_MIX_15879	ARO:3002846	53.5	127	58	1	11	136	17	143	2e-38	151.8
NOVO_MIX_1593944	ARO:3003980	61.6	185	71	0	2	186	14	198	2.9e-64	238
NOVO_MIX_1604477	ARO:3003949	55.3	253	113	0	4	256	110	362	4.1e-76	278.1
NOVO_MIX_1619735	ARO:3004107	61.2	147	57	0	8	154	9	155	3.4e-45	174.5
NOVO_MIX_16199	ARO:3003066	55.6	117	52	0	2	118	9	125	2.3e-30	125.2
NOVO_MIX_1619992	ARO:3002883	67.5	400	130	0	10	409	1	400	2.3e-138	485.3
NOVO_MIX_1625217	ARO:3003564	50	228	106	2	1	220	87	314	8.7e-52	196.8
NOVO_MIX_1630573	ARO:3000804	64.9	490	165	5	1	484	81	569	2.7e-170	591.7
NOVO_MIX_1632526	ARO:3003894	51.9	187	90	0	7	193	10	196	1e-51	196.4
NOVO_MIX_163874	ARO:3003748	58.6	227	92	1	6	230	1	227	7.3e-68	250.4
NOVO_MIX_1643561	ARO:3000804	57.3	436	186	0	1	436	42	477	7.6e-140	490.3
NOVO_MIX_1644552	ARO:3004042	52.2	184	86	1	1	184	99	280	1.1e-42	166.4
NOVO_MIX_1644590	ARO:3000462	60.6	218	85	1	1	217	198	415	4.2e-70	257.7
NOVO_MIX_1647627	ARO:3003049	60.9	235	86	1	1	235	1	229	1.3e-66	246.1
NOVO_MIX_1649848	ARO:3004039	50.5	95	46	1	34	128	10	103	3.2e-17	81.3
NOVO_MIX_1655986	ARO:3003318	71.2	323	93	0	1	323	380	702	9e-130	456.4
NOVO_MIX_1657209	ARO:3003894	50	170	82	2	42	211	47	213	5.2e-39	154.5
NOVO_MIX_1659737	ARO:3000602	52	252	112	3	1	251	1	244	2.1e-65	242.3
NOVO_MIX_1659923	ARO:3000816	51.5	196	89	1	4	199	34	223	7.6e-53	200.3
NOVO_MIX_1660357	ARO:3003748	53.9	232	107	0	13	244	6	237	3.2e-63	235
NOVO_MIX_1660875	ARO:3000816	50.4	123	60	1	4	126	8	129	7.8e-25	106.7
NOVO_MIX_1663074	ARO:3004074	55.2	640	281	5	1	635	390	1028	3.8e-180	624.8
NOVO_MIX_166680	ARO:3003967	50.3	441	218	1	1	440	63	503	6.4e-110	391
NOVO_MIX_1676527	ARO:3004107	56.8	139	60	0	3	141	9	147	4.5e-41	160.6
NOVO_MIX_1683400	ARO:3003950	55.1	234	103	2	2	233	346	579	3.4e-65	241.5
NOVO_MIX_1685352	ARO:3003071	50	158	78	1	10	166	34	191	1.2e-40	159.5
NOVO_MIX_1689921	ARO:3003318	68.7	383	109	5	1	383	29	400	1.1e-142	499.6
NOVO_MIX_1694594	ARO:3000816	73	222	60	0	8	229	5	226	1.8e-92	332
NOVO_MIX_16959	ARO:3000504	50	134	65	2	1	133	1	133	8.3e-29	119.8
NOVO_MIX_1697086	ARO:3000504	52.5	158	70	1	1	158	1	153	1.6e-39	155.6
NOVO_MIX_1699806	ARO:3002522	50.4	254	120	2	16	268	345	593	2.1e-63	235.7
NOVO_MIX_1704458	ARO:3004107	57.4	141	60	0	2	142	10	150	5.7e-44	170.2
NOVO_MIX_170588	ARO:3000816	51.5	130	57	1	1	124	4	133	3.6e-29	120.9
NOVO_MIX_1717202	ARO:3000198	55.5	128	57	0	1	128	6	133	1.2e-43	169.1
NOVO_MIX_1717808	ARO:3004103	59.7	367	145	1	10	376	14	377	3.6e-114	404.8
NOVO_MIX_1720833	ARO:3003318	59.5	457	170	6	3	452	6	454	6.2e-145	507.3
NOVO_MIX_1724365	ARO:3003967	58.1	344	142	2	1	343	100	442	3.5e-102	365.2
NOVO_MIX_1732552	ARO:3000816	50.5	218	107	1	17	234	8	224	2.6e-57	215.3
NOVO_MIX_1737471	ARO:3000816	50.4	117	55	1	2	118	8	121	8.8e-25	107.1
NOVO_MIX_174497	ARO:3004350	51.6	161	78	0	1	161	211	371	4.7e-47	180.6
NOVO_MIX_1745413	ARO:3003748	52.1	236	103	4	1	228	86	319	4.7e-54	204.5
NOVO_MIX_1746052	ARO:3000245	68.2	110	34	1	1	110	1	109	2e-39	154.8
NOVO_MIX_1751456	ARO:3002522	52.2	314	144	2	15	326	10	319	8.3e-75	273.9
NOVO_MIX_1753853	ARO:3002941	72.4	344	94	1	10	353	1	343	2.2e-124	438.7
NOVO_MIX_175514	ARO:3001819	52.6	247	113	2	1	245	139	383	3e-72	265
NOVO_MIX_1755988	ARO:3002539	68.7	230	70	2	1	229	22	250	6e-88	317
NOVO_MIX_1758821	ARO:3000853	51.9	264	122	2	44	302	31	294	1.9e-73	269.2
NOVO_MIX_1760339	ARO:3003950	51.5	241	115	2	2	241	340	579	6.9e-61	227.3
NOVO_MIX_1765856	ARO:3003748	64.6	147	52	0	13	159	4	150	1.2e-47	182.6
NOVO_MIX_1768507	ARO:3004107	56.5	138	60	0	8	145	10	147	1e-40	159.5
NOVO_MIX_1769373	ARO:3003048	54.9	184	82	1	14	196	155	338	5.2e-48	184.1
NOVO_MIX_1770884	ARO:3000803	50.7	213	102	1	2	214	23	232	1.7e-50	192.6
NOVO_MIX_1771687	ARO:3000816	50.7	223	105	2	3	225	7	224	1.6e-56	212.6
NOVO_MIX_1777975	ARO:3000504	55.6	133	57	1	1	133	1	131	6.5e-35	140.2
NOVO_MIX_1781379	ARO:3003064	51.2	43	21	0	21	63	34	76	8.1e-07	46.2
NOVO_MIX_1786288	ARO:3003841	50.7	223	110	0	1	223	1	223	3.3e-62	231.5
NOVO_MIX_1790370	ARO:3003980	54.6	183	81	1	1	183	147	327	1.2e-49	189.5
NOVO_MIX_1791446	ARO:3003980	55.2	163	73	0	1	163	101	263	2.9e-44	171.8
NOVO_MIX_1803557	ARO:3002537	70.5	112	33	0	1	112	127	238	6.2e-44	169.9
NOVO_MIX_1809340	ARO:3000816	74.2	217	56	0	1	217	12	228	1.2e-90	325.9
NOVO_MIX_1816411	ARO:3002531	58.7	150	62	0	4	153	3	152	1.9e-48	185.3
NOVO_MIX_1820343	ARO:3002812	66.2	216	73	0	8	223	7	222	1.7e-74	272.3
NOVO_MIX_1825109	ARO:3002701	56.2	235	102	1	1	234	139	373	9.8e-68	250
NOVO_MIX_1828279	ARO:3003980	50.8	329	158	2	34	361	17	342	2.9e-84	305.4
NOVO_MIX_1833230	ARO:3003948	51.5	229	104	3	19	243	253	478	2.7e-63	235.3
NOVO_MIX_1834236	ARO:3002846	57	114	48	1	11	123	17	130	5.2e-38	150.2
NOVO_MIX_1834288	ARO:3003049	67	303	99	1	1	303	1	302	3.6e-104	371.3
NOVO_MIX_1834958	ARO:3002941	69	252	72	1	8	259	30	275	8.6e-91	326.6
NOVO_MIX_1843524	ARO:3003841	50.4	125	60	1	1	125	100	222	5e-29	120.6
NOVO_MIX_1849121	ARO:3003727	51.7	201	97	0	3	203	175	375	1.5e-58	219.2
NOVO_MIX_185191	ARO:3003949	58.7	184	76	0	2	185	179	362	2.1e-60	225.7
NOVO_MIX_1867007	ARO:3004107	58.7	138	57	0	3	140	10	147	1.2e-41	162.5
NOVO_MIX_1870803	ARO:3002539	67.8	177	57	0	1	177	81	257	2.2e-69	255
NOVO_MIX_1885281	ARO:3002522	65.9	317	104	2	1	315	279	593	2.8e-107	381.7
NOVO_MIX_1887600	ARO:3003980	52.6	171	81	0	2	172	161	331	1e-42	166.4
NOVO_MIX_1888676	ARO:3000816	50.9	220	99	3	11	229	6	217	9.7e-54	203.4
NOVO_MIX_1890029	ARO:3003017	52.8	89	42	0	3	91	5	93	1.8e-22	98.2
NOVO_MIX_1890205	ARO:3000804	51.1	1053	500	6	1	1044	10	1060	4e-280	957.6
NOVO_MIX_1890462	ARO:3002531	53.5	157	71	1	1	157	2	156	3.2e-43	167.9
NOVO_MIX_1893216	ARO:3000816	80.9	110	21	0	1	110	119	228	6.5e-48	183
NOVO_MIX_1896042	ARO:3002846	59.2	130	53	0	5	134	14	143	4.1e-44	170.6
NOVO_MIX_1897574	ARO:3002841	56.8	192	81	2	7	198	19	208	5.3e-64	237.3
NOVO_MIX_1899474	ARO:3004361	53.4	118	50	3	22	136	13	128	2.1e-27	115.2
NOVO_MIX_190165	ARO:3002600	50.7	144	66	2	10	151	8	148	7.3e-32	130.2
NOVO_MIX_1906045	ARO:3000816	69.3	137	42	0	15	151	7	143	1.9e-50	191.8
NOVO_MIX_1907123	ARO:3000504	53.4	131	58	1	1	131	10	137	1.6e-35	142.1
NOVO_MIX_1912753	ARO:3003049	53.5	273	127	0	1	273	117	389	4e-68	251.5
NOVO_MIX_191291	ARO:3000181	53	230	107	1	4	233	190	418	3.5e-57	214.9
NOVO_MIX_191861	ARO:3004332	54.5	277	112	3	1	274	256	521	4.4e-85	307.8
NOVO_MIX_1923302	ARO:3003949	54.9	273	123	0	1	273	90	362	5.5e-79	287.7
NOVO_MIX_1925615	ARO:3003748	50.7	278	132	2	1	273	38	315	1.4e-62	233
NOVO_MIX_1930268	ARO:3002659	57.2	215	86	2	1	210	30	243	3.7e-61	228
NOVO_MIX_1934317	ARO:3003949	56.3	252	109	1	1	252	112	362	4.1e-76	278.1
NOVO_MIX_1938297	ARO:3000816	73.8	225	55	1	6	230	7	227	3.4e-91	327.8
NOVO_MIX_1942505	ARO:3003018	54	150	69	0	1	150	1	150	1.1e-38	152.9
NOVO_MIX_194446	ARO:3004379	51.9	426	201	2	1	425	73	495	1.9e-103	369.4
NOVO_MIX_1945344	ARO:3003948	50.6	257	125	2	1	256	214	469	1.2e-67	250
NOVO_MIX_194569	ARO:3002593	50.6	156	62	3	2	156	34	175	3e-38	151.4
NOVO_MIX_1947231	ARO:3003748	51.8	309	145	2	15	320	5	312	2.5e-85	308.9
NOVO_MIX_1949789	ARO:3003049	55.4	249	110	1	1	249	137	384	2.8e-57	215.3
NOVO_MIX_1956903	ARO:3002850	54	124	53	1	123	242	18	141	3.1e-37	148.7
NOVO_MIX_1964771	ARO:3003748	51.9	287	134	2	1	284	30	315	1.5e-75	276.2
NOVO_MIX_196950	ARO:3003980	56.6	316	137	0	5	320	16	331	1.7e-96	345.9
NOVO_MIX_1971053	ARO:3003048	56.7	194	80	1	1	194	171	360	4.1e-53	201.1
NOVO_MIX_1974347	ARO:3003710	52.8	193	90	1	12	203	9	201	1.4e-48	186
NOVO_MIX_19788	ARO:3002941	70.6	170	50	0	4	173	28	197	1.3e-58	219.2
NOVO_MIX_1981161	ARO:3002531	62.3	138	52	0	9	146	15	152	5.8e-44	170.2
NOVO_MIX_1981771	ARO:3002522	62.8	293	105	2	2	294	306	594	2e-97	349
NOVO_MIX_1984471	ARO:3000838	55.2	96	42	1	12	107	24	118	1.6e-26	112.1
NOVO_MIX_1991388	ARO:3002930	55	220	99	0	1	220	4	223	2.9e-63	235
NOVO_MIX_1992033	ARO:3003748	53.6	276	122	2	1	271	34	308	1.3e-73	269.6
NOVO_MIX_1994416	ARO:3003948	51.2	205	98	2	2	205	228	431	8.7e-54	203.4
NOVO_MIX_199794	ARO:3002941	65.6	256	71	3	22	267	1	249	1.9e-80	292.4
NOVO_MIX_2000037	ARO:3000504	51.8	139	65	1	11	147	2	140	3.1e-37	147.9
NOVO_MIX_2008680	ARO:3003980	65.1	146	51	0	7	152	16	161	5.3e-48	183.7
NOVO_MIX_2010010	ARO:3002522	52	277	126	2	46	321	333	603	7.3e-79	287.3
NOVO_MIX_2011888	ARO:3002524	52	177	81	1	7	179	19	195	3.1e-47	181.4
NOVO_MIX_2012496	ARO:3003894	55.9	238	101	1	1	234	65	302	8.6e-74	270
NOVO_MIX_2015103	ARO:3000800	50	346	169	2	47	391	38	380	1.7e-69	256.5
NOVO_MIX_2017645	ARO:3002893	52.2	228	107	1	2	229	25	250	4.6e-64	237.7
NOVO_MIX_2018581	ARO:3001300	50.6	231	100	2	2	218	65	295	4.4e-51	194.5
NOVO_MIX_201928	ARO:3002522	50.4	256	119	3	2	257	368	615	4.2e-64	238
NOVO_MIX_2022228	ARO:3000245	69.1	110	33	1	1	110	1	109	2e-39	154.8
NOVO_MIX_2022718	ARO:3003949	59	183	75	0	1	183	180	362	7.7e-60	223.8
NOVO_MIX_2033166	ARO:3003748	53.3	321	136	4	9	322	5	318	1.7e-83	302.8
NOVO_MIX_2033514	ARO:3003980	58.1	198	83	0	3	200	18	215	8.5e-62	229.9
NOVO_MIX_2033575	ARO:3000816	71.9	221	62	0	5	225	8	228	1e-87	316.2
NOVO_MIX_2033680	ARO:3000816	95.8	191	8	0	1	191	1	191	6.1e-102	363.2
NOVO_MIX_20398	ARO:3000245	50	112	55	1	1	112	1	111	8.4e-26	109.8
NOVO_MIX_2040168	ARO:3000816	79.9	224	41	2	1	223	8	228	1.2e-96	345.9
NOVO_MIX_2040442	ARO:3003665	50.2	283	139	1	27	307	2	284	2.2e-80	292.4
NOVO_MIX_2041397	ARO:3004379	61.5	314	120	1	5	318	8	320	8.4e-104	370.2
NOVO_MIX_2046784	ARO:3003105	54.7	106	48	0	1	106	1	106	5.7e-31	126.7
NOVO_MIX_2050022	ARO:3002919	50.9	116	56	1	7	122	5	119	5.4e-27	114.4
NOVO_MIX_205326	ARO:3003318	68.9	412	124	1	8	415	16	427	2.2e-165	575.1
NOVO_MIX_2054702	ARO:3004361	52.2	136	61	2	16	147	13	148	3.4e-31	127.9
NOVO_MIX_2056564	ARO:3003318	63.7	284	99	1	1	280	57	340	2.1e-103	368.6
NOVO_MIX_2058911	ARO:3000816	51.7	116	56	0	3	118	7	122	2.1e-29	121.7
NOVO_MIX_2063919	ARO:3000379	51.2	205	100	0	4	208	47	251	4e-46	177.9
NOVO_MIX_2064295	ARO:3003748	50.7	221	105	1	12	232	4	220	2.1e-55	209.1
NOVO_MIX_2064777	ARO:3002539	68.1	251	80	0	5	255	4	254	3.2e-99	354.8
NOVO_MIX_2074220	ARO:3003748	52.9	189	88	1	7	195	4	191	3.3e-50	191.4
NOVO_MIX_2078687	ARO:3004054	50.9	116	56	1	20	134	4	119	1.6e-27	115.5
NOVO_MIX_2081082	ARO:3000828	53.1	145	61	2	1	145	95	232	3.4e-36	144.4
NOVO_MIX_2083505	ARO:3003980	53.2	252	118	0	8	259	17	268	4.1e-72	264.6
NOVO_MIX_209546	ARO:3003066	51.3	117	53	2	1	115	11	125	6.3e-28	117.1
NOVO_MIX_2102874	ARO:3003980	58.3	168	70	0	2	169	83	250	3.5e-46	177.9
NOVO_MIX_2107740	ARO:3003841	52.9	119	56	0	14	132	2	120	5.4e-28	117.1
NOVO_MIX_2114970	ARO:3002539	59.5	121	47	1	13	133	136	254	5.2e-37	147.1
NOVO_MIX_2119874	ARO:3003967	60.7	257	101	0	8	264	8	264	3.7e-73	268.1
NOVO_MIX_2120840	ARO:3001205	60.8	102	40	0	1	102	1	102	1.1e-33	135.6
NOVO_MIX_2121823	ARO:3003980	52.9	314	147	1	3	315	18	331	1.2e-86	313.2
NOVO_MIX_2124216	ARO:3003894	54	176	80	1	1	176	80	254	2e-51	195.3
NOVO_MIX_2127583	ARO:3003980	52.4	164	78	0	7	170	18	181	3.4e-43	167.9
NOVO_MIX_2130924	ARO:3002522	65	300	103	1	7	306	296	593	2.7e-107	381.7
NOVO_MIX_2131580	ARO:3004054	50.5	93	45	1	14	105	4	96	7.9e-19	86.3
NOVO_MIX_2132687	ARO:3002522	59.7	253	97	1	1	253	267	514	8.7e-80	290
NOVO_MIX_2134190	ARO:3002930	53.5	217	101	0	1	217	4	220	1.5e-59	222.6
NOVO_MIX_2135961	ARO:3002941	62.7	153	57	0	1	153	189	341	2e-48	185.3
NOVO_MIX_2142176	ARO:3003950	50.4	240	116	2	2	240	344	581	1.4e-61	229.6
NOVO_MIX_2146640	ARO:3003665	52.4	231	110	0	3	233	5	235	3.3e-68	251.5
NOVO_MIX_2146724	ARO:3002846	75.9	141	34	0	4	144	3	143	1e-61	229.2
NOVO_MIX_2146864	ARO:3003961	60.1	163	65	0	44	206	184	346	2.9e-49	188.3
NOVO_MIX_2147361	ARO:3000566	50	160	79	1	23	181	5	164	9.7e-41	159.8
NOVO_MIX_2147831	ARO:3003748	54	250	112	1	2	248	61	310	9.7e-66	243.4
NOVO_MIX_215840	ARO:3003950	50.2	235	113	3	1	232	346	579	1.3e-56	213
NOVO_MIX_215964	ARO:3003980	51.3	314	152	1	5	318	18	330	3.2e-85	308.5
NOVO_MIX_2161272	ARO:3000816	50.9	163	75	1	3	165	5	162	5.5e-38	150.6
NOVO_MIX_2169342	ARO:3003980	61.9	176	67	0	1	176	64	239	5.9e-59	220.3
NOVO_MIX_2169437	ARO:3000504	57.1	126	54	0	1	126	1	126	2.5e-36	144.8
NOVO_MIX_2172008	ARO:3003980	63.6	140	51	0	1	140	101	240	9.1e-47	179.9
NOVO_MIX_2175074	ARO:3002930	58.1	217	91	0	1	217	4	220	6.3e-66	243.8
NOVO_MIX_2175353	ARO:3003049	64.6	246	84	1	1	243	1	246	2.7e-78	285
NOVO_MIX_2176795	ARO:3000501	64.7	546	189	2	27	571	350	892	1.4e-202	699.1
NOVO_MIX_2177346	ARO:3002569	52.9	136	62	1	5	140	11	144	1.1e-39	156
NOVO_MIX_2177925	ARO:3000501	52.5	545	235	4	29	560	246	779	1.1e-159	556.6
NOVO_MIX_2185275	ARO:3002522	54.8	279	123	1	1	276	85	363	1.4e-67	249.6
NOVO_MIX_2186593	ARO:3004107	50	138	69	0	7	144	10	147	2.5e-37	148.3
NOVO_MIX_2188744	ARO:3003748	54.7	307	128	4	10	308	5	308	9.1e-87	313.5
NOVO_MIX_2189790	ARO:3000504	51.8	112	50	2	1	108	40	151	8.6e-24	102.8
NOVO_MIX_2193745	ARO:3004107	56.5	138	60	0	4	141	10	147	1.5e-40	159.1
NOVO_MIX_219617	ARO:3000816	51.2	170	81	2	1	170	57	224	7.6e-43	166.8
NOVO_MIX_2205404	ARO:3003980	52	319	152	1	2	320	18	335	1.3e-85	309.7
NOVO_MIX_2205701	ARO:3003841	51.4	210	96	3	5	210	1	208	6e-50	190.7
NOVO_MIX_2209721	ARO:3002846	57	135	57	1	7	141	8	141	2.9e-40	157.9
NOVO_MIX_2211842	ARO:3002522	62.1	556	191	5	4	539	46	601	2.9e-165	575.1
NOVO_MIX_2212061	ARO:3000245	50	112	55	1	1	112	1	111	6.3e-26	110.2
NOVO_MIX_2213421	ARO:3003950	50	236	116	2	1	234	346	581	1.9e-58	219.2
NOVO_MIX_2224138	ARO:3000810	52.9	257	113	3	12	260	11	267	2e-39	156
NOVO_MIX_2227767	ARO:3000816	66.8	223	74	0	1	223	4	226	3.2e-81	294.7
NOVO_MIX_2228055	ARO:3000816	50.2	213	102	1	4	216	7	215	4.9e-55	207.6
NOVO_MIX_2229499	ARO:3004379	50.4	353	170	3	1	352	150	498	1.5e-83	303.1
NOVO_MIX_2232441	ARO:3003055	61.2	183	70	1	1	182	81	263	2.2e-48	185.3
NOVO_MIX_2237425	ARO:3000816	51.3	115	56	0	7	121	8	122	2e-29	121.7
NOVO_MIX_2238970	ARO:3003318	72.7	333	91	0	1	333	370	702	4.8e-134	470.7
NOVO_MIX_2240304	ARO:3003748	54.3	162	73	1	11	172	4	164	1.1e-41	162.9
NOVO_MIX_2241683	ARO:3002930	78.1	146	32	0	14	159	78	223	5.2e-62	230.3
NOVO_MIX_2243036	ARO:3003048	60.1	363	141	3	1	361	38	398	5.9e-114	404.1
NOVO_MIX_2245995	ARO:3003980	61.1	167	65	0	4	170	17	183	7.7e-56	209.9
NOVO_MIX_2245998	ARO:3002522	50.5	273	134	1	338	609	324	596	1e-71	264.6
NOVO_MIX_2251432	ARO:3000768	62.9	105	39	0	1	105	1	105	2e-33	134.8
NOVO_MIX_2257021	ARO:3003949	60.6	198	77	1	6	203	166	362	1.8e-64	239.2
NOVO_MIX_2257799	ARO:3003048	70.7	184	54	0	9	192	225	408	8.9e-72	263.1
NOVO_MIX_2262976	ARO:3000816	55.7	149	64	1	1	149	78	224	1.9e-42	165.2
NOVO_MIX_2263451	ARO:3003748	54.3	197	86	1	21	217	5	197	5.1e-52	197.6
NOVO_MIX_2264288	ARO:3003980	52.4	317	146	3	6	320	18	331	5.2e-85	307.8
NOVO_MIX_2264604	ARO:3003728	52.1	117	56	0	8	124	5	121	1.9e-30	125.2
NOVO_MIX_2266426	ARO:3003748	53.3	321	144	4	11	326	5	324	3e-80	292
NOVO_MIX_2267377	ARO:3000504	54.8	146	64	1	1	146	1	144	1.9e-39	155.2
NOVO_MIX_2278743	ARO:3002892	55.1	227	102	0	1	227	93	319	2.4e-68	251.9
NOVO_MIX_2280003	ARO:3003748	60.9	161	63	0	12	172	3	163	4.9e-50	190.7
NOVO_MIX_2283104	ARO:3000816	52.1	117	55	1	1	117	8	123	9.1e-28	116.3
NOVO_MIX_2288696	ARO:3002930	58.3	199	83	0	1	199	22	220	2.6e-63	235
NOVO_MIX_2300826	ARO:3000779	55.6	205	91	0	3	207	279	483	6.5e-57	213.8
NOVO_MIX_2305242	ARO:3002529	52.6	97	46	0	12	108	8	104	5.5e-23	100.1
NOVO_MIX_2306276	ARO:3003950	50.7	270	127	4	1	267	313	579	1.5e-64	239.6
NOVO_MIX_2306462	ARO:3000504	55.1	98	44	0	1	98	1	98	6e-24	103.2
NOVO_MIX_2306781	ARO:3000805	58.9	192	75	2	1	189	226	416	1.5e-47	182.6
NOVO_MIX_23072	ARO:3002530	60	115	46	0	1	115	23	137	2.4e-32	131.3
NOVO_MIX_2310637	ARO:3002841	59.4	192	76	2	7	198	19	208	2e-66	245.4
NOVO_MIX_2313330	ARO:3000816	54.7	181	79	1	1	181	50	227	6.5e-53	200.3
NOVO_MIX_2313827	ARO:3002893	56.9	276	119	0	3	278	11	286	4.9e-87	314.3
NOVO_MIX_2315229	ARO:3000816	51.1	188	91	1	8	194	37	224	1.7e-46	179.1
NOVO_MIX_2320825	ARO:3000518	55.6	207	91	1	6	212	5	210	3.7e-67	248.1
NOVO_MIX_2322084	ARO:3003949	55.4	186	83	0	7	192	133	318	7.9e-57	213.4
NOVO_MIX_2322679	ARO:3003980	55.1	301	135	0	2	302	31	331	2.1e-88	318.9
NOVO_MIX_2322730	ARO:3002930	53	217	102	0	1	217	4	220	1.5e-59	222.6
NOVO_MIX_2322851	ARO:3003950	50.4	240	115	2	4	241	283	520	1.6e-54	206.1
NOVO_MIX_2326381	ARO:3004107	52.4	145	69	0	2	146	7	151	1.4e-40	159.1
NOVO_MIX_2339086	ARO:3002660	52	175	81	1	1	175	102	273	8.4e-53	199.9
NOVO_MIX_2345465	ARO:3000856	56.5	232	101	0	1	232	1	232	1.6e-73	269.2
NOVO_MIX_2346923	ARO:3000501	67.1	577	152	7	1	543	545	1117	2.1e-216	745
NOVO_MIX_2348202	ARO:3003962	50.2	249	124	0	1	249	88	336	1.9e-66	245.7
NOVO_MIX_2349481	ARO:3002848	59.3	145	59	0	9	153	6	150	1.3e-49	189.1
NOVO_MIX_2350264	ARO:3000784	51.7	995	476	3	1	993	1	992	4.5e-289	987.3
NOVO_MIX_2359200	ARO:3003318	72.3	452	121	1	1	448	109	560	8.8e-184	636.3
NOVO_MIX_236011	ARO:3002930	54.9	122	55	0	1	122	99	220	5.9e-34	136.7
NOVO_MIX_2369184	ARO:3000816	53.5	114	53	0	3	116	7	120	6.5e-30	123.2
NOVO_MIX_2377769	ARO:3002930	51.4	138	67	0	1	138	4	141	6.3e-35	140.2
NOVO_MIX_2378185	ARO:3002522	54.8	392	169	4	4	387	46	437	8.6e-95	340.5
NOVO_MIX_2383638	ARO:3003980	54.8	292	131	1	1	291	50	341	1.4e-84	306.2
NOVO_MIX_2386217	ARO:3003049	56.9	288	119	1	2	284	3	290	4e-73	268.1
NOVO_MIX_2392840	ARO:3000504	55.4	130	58	0	1	130	1	130	1.8e-33	135.2
NOVO_MIX_2395579	ARO:3002846	62.4	125	46	1	6	129	17	141	1.3e-42	165.6
NOVO_MIX_2395952	ARO:3000816	51.3	195	87	3	9	203	38	224	3.2e-48	184.9
NOVO_MIX_239699	ARO:3004379	60.9	343	134	0	20	362	14	356	1.5e-107	382.9
NOVO_MIX_2398682	ARO:3003720	52.2	184	83	2	2	184	101	280	7.5e-44	170.2
NOVO_MIX_2401634	ARO:3002894	51.5	227	97	4	1	218	106	328	8.3e-53	200.3
NOVO_MIX_2406917	ARO:3000816	72.8	191	52	0	13	203	5	195	3.2e-77	281.2
NOVO_MIX_2411818	ARO:3003748	57.9	221	93	0	9	229	5	225	2.9e-70	258.5
NOVO_MIX_2411881	ARO:3003037	51.9	233	110	1	1	233	104	334	6.4e-54	204.1
NOVO_MIX_2415145	ARO:3000245	50	112	55	1	1	112	1	111	4.7e-26	110.5
NOVO_MIX_2417388	ARO:3003748	51.3	224	108	1	1	224	7	229	4.1e-58	218
NOVO_MIX_2417592	ARO:3003950	50.4	238	116	2	98	334	344	580	4.3e-58	218.4
NOVO_MIX_242642	ARO:3002563	52.2	157	64	3	2	157	10	156	1.7e-39	155.6
NOVO_MIX_2427474	ARO:3002930	89.3	140	15	0	1	140	4	143	2.7e-67	247.7
NOVO_MIX_2437680	ARO:3004361	54.5	279	109	3	7	269	10	286	4.9e-79	287.7
NOVO_MIX_2438954	ARO:3003836	50	100	50	0	33	132	4	103	1.2e-19	89.4
NOVO_MIX_2441018	ARO:3003980	58.8	216	85	1	1	212	51	266	9.4e-68	250
NOVO_MIX_244340	ARO:3003950	52.1	236	110	2	2	234	344	579	7.4e-60	223.8
NOVO_MIX_2447517	ARO:3000800	50.5	210	102	2	1	208	58	267	1.4e-38	152.9
NOVO_MIX_2449353	ARO:3004107	56.1	139	61	0	3	141	9	147	2.4e-40	158.3
NOVO_MIX_2451924	ARO:3002847	59.3	91	33	1	122	208	17	107	7.8e-26	110.5
NOVO_MIX_2455948	ARO:3000377	60.1	223	84	1	1	218	153	375	6.6e-71	260.4
NOVO_MIX_2460843	ARO:3002884	65.9	205	70	0	1	205	259	463	1.2e-79	289.3
NOVO_MIX_2467733	ARO:3002522	50	300	148	2	99	396	296	595	5.6e-76	278.1
NOVO_MIX_2471913	ARO:3004107	56.1	139	60	1	4	142	10	147	4.3e-40	157.5
NOVO_MIX_2474896	ARO:3002893	53.5	226	105	0	1	226	80	305	4.5e-67	247.7
NOVO_MIX_2479517	ARO:3003748	60.6	175	69	0	7	181	4	178	1.3e-53	202.6
NOVO_MIX_2482617	ARO:3003699	50.5	533	246	4	3	532	520	1037	2.8e-131	462.2
NOVO_MIX_2488531	ARO:3003049	50.2	269	128	2	8	270	121	389	1.7e-52	199.5
NOVO_MIX_2488648	ARO:3003748	59	156	64	0	9	164	8	163	1.4e-46	179.1
NOVO_MIX_2489270	ARO:3000816	85.3	225	33	0	1	225	4	228	1.4e-110	392.1
NOVO_MIX_2493281	ARO:3001300	53	164	71	1	8	165	130	293	6.7e-36	143.7
NOVO_MIX_2496542	ARO:3003066	52.5	122	58	0	4	125	11	132	4.5e-30	124
NOVO_MIX_2504195	ARO:3000829	57.4	249	105	1	5	253	216	463	3.8e-75	274.6
NOVO_MIX_2510269	ARO:3004107	58.5	135	56	0	6	140	10	144	1.2e-42	166
NOVO_MIX_2513025	ARO:3003748	56.1	198	87	0	2	199	30	227	4.5e-55	207.6
NOVO_MIX_2514745	ARO:3002659	57.5	259	106	2	9	264	4	261	1.9e-80	292.4
NOVO_MIX_2516975	ARO:3000504	52.3	132	63	0	1	132	1	132	1e-34	139.4
NOVO_MIX_2519822	ARO:3003949	56.6	173	75	0	1	173	190	362	1.5e-55	209.5
NOVO_MIX_2519864	ARO:3002522	52.5	326	129	3	1	326	304	603	1.1e-85	310.1
NOVO_MIX_2521982	ARO:3004107	56.6	145	63	0	4	148	9	153	4.7e-44	170.6
NOVO_MIX_252365	ARO:3003720	55.2	221	94	2	1	220	62	278	1.9e-65	242.3
NOVO_MIX_2526042	ARO:3000501	74.2	546	124	4	2	536	563	1102	7.4e-238	816.2
NOVO_MIX_2527554	ARO:3003699	62.5	461	173	0	26	486	529	989	4.3e-163	567.8
NOVO_MIX_253167	ARO:3000816	51.7	143	68	1	49	191	8	149	5.2e-35	141
NOVO_MIX_2542309	ARO:3003679	54.7	331	145	2	1	329	28	355	7.9e-89	320.5
NOVO_MIX_2544211	ARO:3001303	83.9	180	29	0	1	180	68	247	2.6e-86	311.2
NOVO_MIX_2549535	ARO:3003699	50.5	481	235	3	24	504	527	1004	1.1e-121	430.3
NOVO_MIX_2554704	ARO:3002482	51	257	126	0	27	283	37	293	6.2e-66	244.2
NOVO_MIX_2559142	ARO:3004073	51	312	153	0	78	389	69	380	4.5e-67	248.4
NOVO_MIX_2583303	ARO:3004107	54.2	83	38	0	3	85	61	143	1.5e-21	95.1
NOVO_MIX_2583986	ARO:3004107	55.2	143	64	0	2	144	9	151	5.4e-42	163.7
NOVO_MIX_2585741	ARO:3004361	50.2	213	89	2	2	198	75	286	1.5e-48	186
NOVO_MIX_2590410	ARO:3003980	56	318	139	1	9	325	13	330	2.2e-94	339
NOVO_MIX_2596174	ARO:3004107	55.4	139	62	0	7	145	10	148	9.7e-42	162.9
NOVO_MIX_2597217	ARO:3002893	58.6	278	113	1	3	280	11	286	6e-90	323.9
NOVO_MIX_2615901	ARO:3002522	56.1	255	100	2	7	249	342	596	4.3e-75	274.6
NOVO_MIX_2618300	ARO:3002930	86.7	211	28	0	18	228	4	214	6.2e-101	360.1
NOVO_MIX_2631784	ARO:3000804	63	506	185	1	1	504	538	1043	2.5e-182	631.7
NOVO_MIX_2637979	ARO:3002930	51.2	217	106	0	1	217	4	220	2.1e-58	218.8
NOVO_MIX_264121	ARO:3003980	59.9	167	67	0	1	167	23	189	1.1e-57	216.1
NOVO_MIX_2649836	ARO:3003048	51.2	412	191	6	29	433	1	409	1.9e-106	379.4
NOVO_MIX_2652475	ARO:3002522	52.6	304	111	3	3	306	323	593	3.5e-81	295
NOVO_MIX_2652815	ARO:3000816	53	164	76	1	1	163	63	226	3.6e-42	164.5
NOVO_MIX_265595	ARO:3000504	52.2	136	64	1	1	135	1	136	1.1e-31	129.4
NOVO_MIX_2662192	ARO:3002849	58.6	145	60	0	9	153	6	150	1.4e-53	202.2
NOVO_MIX_2665604	ARO:3003949	53.2	310	144	1	7	316	54	362	6e-87	314.3
NOVO_MIX_2667739	ARO:3003950	50	254	125	2	1	252	327	580	1.8e-62	232.6
NOVO_MIX_2670454	ARO:3003066	52.7	110	51	1	1	109	1	110	1.7e-27	115.2
NOVO_MIX_2676088	ARO:3002522	58.3	276	108	3	1	269	216	491	2.4e-80	292
NOVO_MIX_2680534	ARO:3003980	54.7	201	82	2	1	197	127	322	8.4e-55	206.8
NOVO_MIX_2680761	ARO:3003980	50.2	205	102	0	1	205	117	321	2.7e-53	201.8
NOVO_MIX_2689081	ARO:3000816	50.2	225	107	2	3	226	7	227	2.3e-55	208.8
NOVO_MIX_26909	ARO:3000569	52.3	174	81	1	1	174	1	172	5.2e-39	154.1
NOVO_MIX_2691397	ARO:3000816	50.5	218	107	1	11	228	8	224	1.3e-58	219.5
NOVO_MIX_26923	ARO:3002892	62.2	233	88	0	18	250	12	244	2.2e-83	302
NOVO_MIX_2692947	ARO:3003950	52.7	241	112	2	4	243	341	580	3.5e-65	241.5
NOVO_MIX_2699549	ARO:3000816	51.9	160	76	1	20	179	66	224	8e-43	166.8
NOVO_MIX_270238	ARO:3002930	54.7	190	86	0	2	191	31	220	3.9e-56	211.1
NOVO_MIX_2702710	ARO:3002539	66.9	172	57	0	1	172	86	257	5.2e-68	250.4
NOVO_MIX_2706270	ARO:3003748	54.7	179	77	1	1	175	129	307	1.1e-47	183
NOVO_MIX_271869	ARO:3000816	80.5	169	33	0	1	169	60	228	1.2e-77	282.3
NOVO_MIX_2725328	ARO:3003980	51.7	321	148	3	2	316	12	331	1.5e-81	296.2
NOVO_MIX_2727646	ARO:3003980	57.9	311	130	1	7	316	16	326	2.1e-97	349
NOVO_MIX_2728934	ARO:3002930	53.7	216	100	0	1	216	4	219	1.1e-62	233
NOVO_MIX_2733218	ARO:3000816	80.9	94	18	0	1	94	135	228	5.1e-41	159.8
NOVO_MIX_2733735	ARO:3000816	50.6	168	80	2	2	168	59	224	1.3e-42	166
NOVO_MIX_2734486	ARO:3003980	54.7	318	142	2	2	317	11	328	1.4e-93	336.3
NOVO_MIX_2738369	ARO:3003980	54.4	305	139	0	23	327	17	321	2.7e-92	332
NOVO_MIX_2740687	ARO:3003949	58.5	164	68	0	1	164	199	362	7.6e-53	200.3
NOVO_MIX_2742228	ARO:3002524	57.2	152	65	0	3	154	20	171	6.4e-44	170.2
NOVO_MIX_2743454	ARO:3004361	50.5	273	123	2	14	274	12	284	7.2e-67	247.3
NOVO_MIX_2743591	ARO:3000569	50.9	169	80	1	1	166	15	183	4.1e-38	151
NOVO_MIX_2751988	ARO:3000245	51.4	109	53	0	1	109	1	109	9.6e-29	119.4
NOVO_MIX_2758658	ARO:3004042	61.7	240	92	0	3	242	128	367	1.1e-76	279.6
NOVO_MIX_276219	ARO:3003980	50.2	267	133	0	2	268	69	335	3.3e-69	255
NOVO_MIX_2763279	ARO:3000816	67	206	67	1	2	206	23	228	3.3e-77	281.2
NOVO_MIX_276938	ARO:3004379	58.3	240	100	0	5	244	8	247	3e-69	255
NOVO_MIX_2769873	ARO:3003980	64.8	179	63	0	1	179	32	210	1.6e-64	238.8
NOVO_MIX_2770077	ARO:3003066	50.4	113	56	0	14	126	10	122	2.3e-25	108.2
NOVO_MIX_2772084	ARO:3002922	54.3	116	53	0	5	120	4	119	1.4e-35	142.1
NOVO_MIX_2773632	ARO:3003841	58.7	206	84	1	1	206	21	225	6.1e-71	260.4
NOVO_MIX_2783672	ARO:3004107	57.6	139	59	0	15	153	9	147	7.9e-40	156.8
NOVO_MIX_2791300	ARO:3003949	57.2	152	62	2	1	152	214	362	3e-43	168.3
NOVO_MIX_2796832	ARO:3002565	63.2	76	28	0	1	76	71	146	9.1e-25	105.5
NOVO_MIX_2799942	ARO:3002522	50.7	300	146	2	5	302	296	595	5.5e-76	277.7
NOVO_MIX_2807534	ARO:3002846	55	60	26	1	11	69	17	76	2.7e-15	73.9
NOVO_MIX_2812287	ARO:3003950	50.8	240	116	2	1	239	342	580	6.9e-61	227.3
NOVO_MIX_2815045	ARO:3003558	51.5	167	79	1	1	165	127	293	1.7e-39	155.6
NOVO_MIX_2816684	ARO:3002930	87.3	189	24	0	1	189	4	192	4.1e-90	323.9
NOVO_MIX_2820957	ARO:3001300	57.7	182	77	0	15	196	106	287	2.7e-47	181.8
NOVO_MIX_2831000	ARO:3002539	57.8	135	57	0	8	142	7	141	7.1e-39	153.3
NOVO_MIX_2832110	ARO:3003841	55.9	118	52	0	7	124	3	120	2.2e-26	111.7
NOVO_MIX_2838240	ARO:3001300	51.2	254	107	3	2	239	40	292	4e-58	218
NOVO_MIX_2840797	ARO:3002482	54	198	91	0	1	198	96	293	6.9e-56	210.3
NOVO_MIX_2843228	ARO:3001413	52.7	262	118	3	4	265	18	273	2.3e-75	275.4
NOVO_MIX_2843428	ARO:3002522	55.3	356	155	2	6	359	83	436	8.5e-97	347.1
NOVO_MIX_2853036	ARO:3003730	51.2	1077	445	18	9	1013	22	1089	0	1093.6
NOVO_MIX_2862818	ARO:3003980	54.3	230	105	0	9	238	28	257	9.3e-70	256.9
NOVO_MIX_2862823	ARO:3003565	50.3	159	79	0	3	161	144	302	1.1e-38	152.9
NOVO_MIX_2865073	ARO:3002893	57.8	232	98	0	11	242	12	243	2.6e-73	268.5
NOVO_MIX_2865250	ARO:3002563	57.1	119	50	1	28	145	38	156	6.2e-33	133.7
NOVO_MIX_2866782	ARO:3003066	57.2	159	66	1	1	157	70	228	4.7e-47	180.6
NOVO_MIX_2870298	ARO:3003894	54.4	281	120	2	5	282	27	302	5.7e-80	290.8
NOVO_MIX_2872715	ARO:3002868	50.6	160	78	1	2	161	3	161	1.2e-47	182.6
NOVO_MIX_2873432	ARO:3002883	53.9	243	108	3	1	241	160	400	4.4e-52	198
NOVO_MIX_2878795	ARO:3000504	69.9	146	42	1	5	150	1	144	2.8e-52	198
NOVO_MIX_2879557	ARO:3003894	53.9	243	108	1	1	239	58	300	7.6e-73	266.9
NOVO_MIX_2888931	ARO:3002883	53.2	248	112	2	1	246	95	340	4.2e-55	208
NOVO_MIX_2890642	ARO:3003049	51.7	298	142	2	1	297	1	297	5.3e-68	251.1
NOVO_MIX_2894254	ARO:3000504	57.2	145	58	1	1	145	1	141	6.2e-41	160.2
NOVO_MIX_2898572	ARO:3003318	73.1	305	76	1	1	305	404	702	1.5e-121	429.1
NOVO_MIX_2902692	ARO:3000816	50	222	105	2	3	222	7	224	1.2e-56	213
NOVO_MIX_2905236	ARO:3004107	57.7	142	60	0	4	145	7	148	1.2e-44	172.6
NOVO_MIX_2915659	ARO:3002846	61.4	127	49	0	44	170	17	143	2.6e-43	168.3
NOVO_MIX_2924404	ARO:3002914	70.7	188	55	0	7	194	4	191	1.4e-72	265.8
NOVO_MIX_2930415	ARO:3000816	50.9	171	83	1	1	171	55	224	1.7e-42	165.6
NOVO_MIX_2934583	ARO:3001300	50.2	265	116	3	7	256	29	292	7.4e-58	217.2
NOVO_MIX_2941204	ARO:3003980	51.1	219	106	1	2	220	109	326	1.7e-56	212.6
NOVO_MIX_2943518	ARO:3003980	59.3	140	57	0	1	140	77	216	1.8e-42	165.6
NOVO_MIX_2945380	ARO:3002845	51.2	209	96	5	10	216	8	212	2.3e-55	208.8
NOVO_MIX_2946323	ARO:3003948	50.7	213	103	2	7	218	225	436	2.1e-56	212.2
NOVO_MIX_2946377	ARO:3003894	52.7	264	121	1	1	260	39	302	1.3e-75	276.2
NOVO_MIX_2949430	ARO:3004107	58	138	57	1	5	141	10	147	6.2e-41	160.2
NOVO_MIX_2955587	ARO:3000504	55.3	114	51	0	1	114	13	126	1.9e-34	138.7
NOVO_MIX_2960855	ARO:3000816	51.8	228	105	2	78	305	2	224	7.4e-57	214.2
NOVO_MIX_2961305	ARO:3000803	53	181	85	0	62	242	14	194	2.2e-40	159.1
NOVO_MIX_2968199	ARO:3002884	59.8	383	153	1	1	382	1	383	3.1e-129	454.9
NOVO_MIX_2973627	ARO:3002930	81.7	186	34	0	1	186	47	232	1.2e-83	302.4
NOVO_MIX_2980541	ARO:3000816	50	128	61	2	1	127	99	224	1.8e-28	118.6
NOVO_MIX_2983466	ARO:3000816	51.5	130	63	0	6	135	2	131	1.1e-33	136
NOVO_MIX_2984851	ARO:3000816	52.4	206	92	2	8	211	23	224	5.9e-53	200.7
NOVO_MIX_2996052	ARO:3003064	50.7	69	34	0	9	77	34	102	1.1e-12	65.5
NOVO_MIX_2996148	ARO:3000605	54.5	279	114	2	1	266	1	279	3.5e-82	298.1
NOVO_MIX_2996679	ARO:3003730	54.2	459	165	9	5	427	547	996	1.3e-131	463
NOVO_MIX_2999483	ARO:3004107	56.7	141	61	0	2	142	7	147	2e-42	165.2
NOVO_MIX_3005724	ARO:3002524	55.1	178	76	2	3	177	19	195	3.2e-52	198
NOVO_MIX_3007256	ARO:3003010	66.2	452	142	1	1	441	437	888	2.5e-167	581.6
NOVO_MIX_3016897	ARO:3000566	54.1	172	77	1	10	181	4	173	6.3e-48	183.7
NOVO_MIX_3018178	ARO:3002524	52.4	187	80	3	7	186	11	195	2.3e-45	175.3
NOVO_MIX_3019269	ARO:3001300	52.9	208	85	3	5	200	29	235	2.3e-46	178.7
NOVO_MIX_30238	ARO:3002482	50	292	142	3	1	291	1	289	9.5e-70	256.9
NOVO_MIX_3027006	ARO:3000778	61.3	230	82	3	5	233	179	402	3.6e-72	264.6
NOVO_MIX_3040263	ARO:3002638	63.3	166	59	1	1	164	107	272	9.1e-54	203
NOVO_MIX_3042498	ARO:3004107	52	123	59	0	77	199	14	136	3.7e-33	134.8
NOVO_MIX_3044469	ARO:3002892	54.6	291	120	2	3	286	2	287	9.9e-88	316.6
NOVO_MIX_3047286	ARO:3003980	51	208	92	2	2	202	117	321	8.7e-49	186.8
NOVO_MIX_3052638	ARO:3003950	51.5	241	115	2	129	368	342	581	5.2e-60	224.9
NOVO_MIX_3053643	ARO:3003841	55.9	179	77	1	6	182	46	224	2e-54	205.3
NOVO_MIX_3058986	ARO:3002883	51.6	368	169	4	1	364	1	363	2.1e-82	299.3
NOVO_MIX_306559	ARO:3004107	50.7	140	69	0	2	141	7	146	1.7e-35	142.1
NOVO_MIX_307346	ARO:3003064	53.7	54	25	0	1	54	52	105	1.7e-10	58.5
NOVO_MIX_3075306	ARO:3003105	51.2	84	41	0	9	92	6	89	4.1e-22	97.1
NOVO_MIX_3075667	ARO:3000816	50.4	224	107	2	1	223	4	224	9.3e-57	213.4
NOVO_MIX_3078875	ARO:3003980	51.8	220	105	1	1	220	18	236	1.3e-53	203
NOVO_MIX_3081728	ARO:3003318	63.5	310	108	2	1	306	225	533	3.6e-104	371.3
NOVO_MIX_3086421	ARO:3000501	53.1	582	194	6	2	570	105	620	1.7e-168	585.9
NOVO_MIX_3087644	ARO:3002930	57.4	216	92	0	1	216	4	219	3.9e-68	251.1
NOVO_MIX_3092363	ARO:3001205	62.4	117	44	0	2	118	3	119	8.9e-43	166
NOVO_MIX_3096266	ARO:3004361	51.9	133	60	2	39	167	16	148	1.8e-28	119
NOVO_MIX_3101242	ARO:3003049	55.4	269	117	1	1	266	1	269	1.4e-67	249.6
NOVO_MIX_3109102	ARO:3003949	50	262	127	1	2	263	90	347	9.6e-69	253.4
NOVO_MIX_3112303	ARO:3003948	50.6	243	118	2	1	242	228	469	3.7e-63	235
NOVO_MIX_3113151	ARO:3004107	55.1	138	62	0	4	141	10	147	3.9e-40	157.5
NOVO_MIX_312010	ARO:3002930	52.5	158	75	0	1	158	63	220	1.8e-43	168.7
NOVO_MIX_3130798	ARO:3002522	54.1	270	122	1	14	281	10	279	1.1e-67	250
NOVO_MIX_3131646	ARO:3003048	55.7	307	131	4	1	304	51	355	2e-83	302.4
NOVO_MIX_3135628	ARO:3003948	54.9	224	85	3	4	227	262	469	2e-63	235.7
NOVO_MIX_3135680	ARO:3002894	51.4	208	93	5	1	203	112	316	1.5e-45	176
NOVO_MIX_3138161	ARO:3000206	51	208	100	1	1	206	142	349	9.9e-53	199.9
NOVO_MIX_3138965	ARO:3001769	59.4	261	106	0	15	275	7	267	1.3e-92	332.8
NOVO_MIX_3142131	ARO:3000245	53.6	112	51	1	1	112	1	111	1.3e-29	122.5
NOVO_MIX_3147360	ARO:3004103	63.1	263	97	0	27	289	15	277	4.2e-86	311.2
NOVO_MIX_3149967	ARO:3000777	55.2	446	198	1	1	446	1	444	4e-136	478
NOVO_MIX_316193	ARO:3000501	74.1	521	134	1	1	520	84	604	1.4e-225	775.4
NOVO_MIX_3162126	ARO:3003318	69.3	479	143	1	1	475	65	543	3.9e-190	657.5
NOVO_MIX_3164550	ARO:3000504	52.3	151	68	1	1	151	1	147	7.7e-39	153.3
NOVO_MIX_3165811	ARO:3002884	67.9	336	107	1	1	335	140	475	3.3e-135	474.6
NOVO_MIX_3168906	ARO:3004107	50.7	138	68	0	7	144	10	147	1.1e-35	142.9
NOVO_MIX_3172171	ARO:3002482	63.1	141	52	0	1	141	153	293	1.5e-49	188.7
NOVO_MIX_3173648	ARO:3004107	56.5	138	60	0	8	145	10	147	7.6e-39	153.3
NOVO_MIX_3174190	ARO:3004107	55.8	138	61	0	8	145	10	147	2e-39	155.2
NOVO_MIX_3174248	ARO:3002522	51.1	276	126	5	1	272	333	603	4.8e-71	261.2
NOVO_MIX_3175409	ARO:3003105	51.1	135	58	4	19	153	2	128	4.5e-28	117.9
NOVO_MIX_3176599	ARO:3002846	54.2	118	54	0	121	238	13	130	2.4e-34	139
NOVO_MIX_3182062	ARO:3002492	55.2	172	77	0	1	172	58	229	5.7e-54	203.8
NOVO_MIX_3186043	ARO:3004379	59.2	392	157	1	20	411	14	402	2.4e-119	422.2
NOVO_MIX_3187901	ARO:3003950	55.8	274	121	0	2	275	307	580	7.8e-82	297
NOVO_MIX_3188717	ARO:3000816	53.1	228	99	1	1	228	4	223	1e-64	240
NOVO_MIX_3190788	ARO:3003894	52.1	267	123	2	8	270	35	300	4.4e-77	281.2
NOVO_MIX_3213566	ARO:3003055	65.6	253	81	1	1	253	135	381	2e-82	298.9
NOVO_MIX_3216395	ARO:3000024	51.6	188	81	4	2	179	179	366	1.4e-42	166
NOVO_MIX_3217689	ARO:3003980	60.4	144	57	0	1	144	101	244	5.2e-45	174.1
NOVO_MIX_3224530	ARO:3000816	50.7	225	106	2	3	226	7	227	7.1e-57	213.8
NOVO_MIX_322566	ARO:3003748	58.7	172	71	0	1	172	37	208	2.1e-53	201.8
NOVO_MIX_3233332	ARO:3003744	57.1	98	42	0	9	106	5	102	2.1e-30	124.8
NOVO_MIX_323378	ARO:3000816	54.3	116	52	1	3	118	7	121	5.4e-28	117.1
NOVO_MIX_3236566	ARO:3004107	58.9	141	58	0	9	149	10	150	4.6e-44	170.6
NOVO_MIX_3241844	ARO:3000811	57.4	683	274	4	5	673	384	1063	1.8e-209	722.2
NOVO_MIX_3242443	ARO:3000816	51	151	71	1	1	151	80	227	4.9e-38	150.6
NOVO_MIX_3249554	ARO:3004103	52.5	265	122	2	1	264	176	437	1.1e-64	240
NOVO_MIX_3255026	ARO:3003049	53.9	545	236	4	3	532	3	547	5.6e-145	507.7
NOVO_MIX_3257724	ARO:3000816	76.5	221	52	0	10	230	7	227	8.8e-95	339.7
NOVO_MIX_3258015	ARO:3000816	51.5	194	91	2	3	196	37	227	1.5e-50	192.6
NOVO_MIX_3258830	ARO:3002884	74.9	199	50	0	1	199	213	411	1.1e-85	309.3
NOVO_MIX_3260696	ARO:3004107	56.5	138	60	0	7	144	10	147	4.2e-40	157.5
NOVO_MIX_326767	ARO:3001205	66.1	118	40	0	2	119	3	120	3.9e-46	177.2
NOVO_MIX_3271512	ARO:3004107	54.2	144	66	0	1	144	5	148	2.7e-41	161.4
NOVO_MIX_3271842	ARO:3000504	53.4	133	62	0	1	133	1	133	5e-34	137.1
NOVO_MIX_3273289	ARO:3003980	52.2	230	110	0	11	240	17	246	9.3e-63	233.4
NOVO_MIX_3273891	ARO:3003318	66.3	356	119	1	1	356	312	666	3.1e-131	461.5
NOVO_MIX_3277163	ARO:3004142	50	194	91	2	2	192	171	361	2.5e-39	155.2
NOVO_MIX_3278144	ARO:3003049	50.9	422	199	3	1	418	137	554	2.8e-99	355.5
NOVO_MIX_3288250	ARO:3003980	52.9	155	73	0	1	155	178	332	1.5e-42	165.6
NOVO_MIX_3298442	ARO:3002930	52	173	83	0	1	173	53	225	1.1e-44	172.9
NOVO_MIX_3300944	ARO:3002569	52.1	94	44	1	42	134	51	144	4.4e-22	97.4
NOVO_MIX_3307545	ARO:3003049	52.4	248	113	2	7	252	3	247	5.7e-55	207.6
NOVO_MIX_3324917	ARO:3000816	73	222	60	0	11	232	5	226	1.8e-92	332
NOVO_MIX_3328669	ARO:3000392	61	82	30	1	33	114	21	100	5e-20	90.5
NOVO_MIX_332912	ARO:3003049	62.3	342	114	1	1	342	1	327	2.3e-105	375.6
NOVO_MIX_3330595	ARO:3000245	52.6	114	53	1	1	114	1	113	1.3e-28	119
NOVO_MIX_3337305	ARO:3003318	67.3	315	103	0	1	315	388	702	1.5e-116	412.5
NOVO_MIX_3337491	ARO:3002659	62.5	160	59	1	1	160	85	243	3.1e-55	208
NOVO_MIX_3342332	ARO:3000768	50	102	51	0	13	114	1	102	3.9e-22	97.4
NOVO_MIX_3346057	ARO:3003048	61.5	244	94	0	6	249	167	410	9.3e-82	296.6
NOVO_MIX_3349777	ARO:3000392	53.2	173	73	2	4	176	7	171	1.8e-39	155.6
NOVO_MIX_3351886	ARO:3003748	58.1	227	93	1	6	230	1	227	3e-67	248.4
NOVO_MIX_3361629	ARO:3003748	50.2	287	139	1	1	283	31	317	6.9e-68	250.8
NOVO_MIX_3375396	ARO:3000602	50.7	211	95	5	2	208	41	246	7.5e-48	183.7
NOVO_MIX_3380159	ARO:3003967	56.7	492	213	0	9	500	13	504	1.1e-137	483.4
NOVO_MIX_338100	ARO:3002884	67.1	337	109	2	1	336	144	479	1.2e-135	476.1
NOVO_MIX_3381006	ARO:3003049	52.6	388	184	0	1	388	1	388	2.6e-87	315.8
NOVO_MIX_3385529	ARO:3000853	52.9	208	93	2	1	203	86	293	1.8e-54	205.7
NOVO_MIX_3389711	ARO:3002524	54.7	159	68	1	2	156	37	195	3.5e-47	181
NOVO_MIX_3396710	ARO:3004107	53.6	138	64	0	9	146	10	147	8.7e-39	153.3
NOVO_MIX_3396978	ARO:3003980	54.9	184	82	1	2	185	49	231	2.4e-50	191.8
NOVO_MIX_3398991	ARO:3003748	54.8	219	95	2	12	227	3	220	1.7e-62	232.6
NOVO_MIX_3400698	ARO:3000245	60.4	106	41	1	1	106	1	105	1.2e-29	122.5
NOVO_MIX_3405435	ARO:3000816	72.4	214	59	0	1	214	4	217	2.1e-87	315.1
NOVO_MIX_3408350	ARO:3002537	67.4	193	63	0	3	195	48	240	1.5e-71	262.3
NOVO_MIX_3410041	ARO:3002521	63.1	260	96	0	1	260	130	389	2.6e-98	351.7
NOVO_MIX_34125	ARO:3003980	59.6	146	59	0	1	146	53	198	1.1e-45	176
NOVO_MIX_3412899	ARO:3002563	50.9	161	69	4	1	159	3	155	4.9e-36	144.1
NOVO_MIX_3414501	ARO:3002593	56.2	112	48	1	18	128	64	175	3.1e-33	134.4
NOVO_MIX_341481	ARO:3004379	55.3	320	141	2	1	320	80	397	6.7e-85	307.4
NOVO_MIX_3415478	ARO:3000569	50.2	203	99	2	1	203	14	214	3.8e-47	181.4
NOVO_MIX_3416938	ARO:3000504	52.3	132	63	0	20	151	2	133	1.2e-34	139.4
NOVO_MIX_341769	ARO:3003748	55.3	311	131	4	11	316	5	312	3e-88	318.5
NOVO_MIX_3417900	ARO:3003980	50.6	308	151	1	5	312	15	321	2.7e-81	295.4
NOVO_MIX_3421629	ARO:3004107	63.2	136	50	0	5	140	9	144	1.4e-45	175.6
NOVO_MIX_34327	ARO:3002841	54.7	179	79	1	3	179	18	196	3.9e-58	217.6
NOVO_MIX_3432864	ARO:3003841	51	102	50	0	2	103	121	222	1.7e-25	108.6
NOVO_MIX_3433643	ARO:3000501	67.3	507	140	2	1	507	392	872	7.3e-195	673.3
NOVO_MIX_3435522	ARO:3000504	54.5	123	56	0	1	123	1	123	2.3e-31	128.3
NOVO_MIX_3442410	ARO:3000816	50.9	226	109	1	1	226	1	224	1.4e-57	216.1
NOVO_MIX_3443261	ARO:3000504	55.3	159	64	2	1	159	1	152	6e-42	163.7
NOVO_MIX_3444736	ARO:3000245	50.5	93	46	0	2	94	17	109	1.9e-22	98.2
NOVO_MIX_3445071	ARO:3004107	55.3	141	63	0	2	142	7	147	5.4e-40	157.1
NOVO_MIX_3449363	ARO:3000620	51.7	172	83	0	7	178	1	172	4.8e-48	184.1
NOVO_MIX_3450816	ARO:3003681	53.8	472	218	0	1	472	541	1012	2.5e-134	472.2
NOVO_MIX_3458110	ARO:3003318	67.6	296	94	1	2	297	297	590	3.3e-110	391.3
NOVO_MIX_3463479	ARO:3003748	52.7	224	101	2	1	219	92	315	6.7e-60	223.8
NOVO_MIX_3465315	ARO:3003748	62.9	132	49	0	9	140	5	136	3.4e-41	161
NOVO_MIX_3469215	ARO:3004379	57.6	229	96	1	10	237	18	246	1.9e-60	225.7
NOVO_MIX_3472370	ARO:3003967	57.7	411	173	1	1	410	94	504	1e-114	406.8
NOVO_MIX_3474914	ARO:3000392	51.2	172	76	2	2	173	11	174	7.9e-40	156.8
NOVO_MIX_3476466	ARO:3000816	71.7	223	63	0	10	232	4	226	9.5e-89	319.7
NOVO_MIX_348037	ARO:3000789	50.9	352	167	2	47	397	34	380	5.7e-94	337.8
NOVO_MIX_3484941	ARO:3000501	57.1	620	213	6	1	609	210	787	7e-192	663.7
NOVO_MIX_3491765	ARO:3004107	55.9	102	45	0	7	108	10	111	3.7e-27	114
NOVO_MIX_349358	ARO:3000816	50.4	127	61	1	1	127	100	224	1.6e-32	132.1
NOVO_MIX_3495297	ARO:3003748	65.7	143	49	0	11	153	4	146	5.2e-43	167.2
NOVO_MIX_3495669	ARO:3003841	50.5	220	108	1	4	222	4	223	3.9e-58	218
NOVO_MIX_3504570	ARO:3003048	53.1	286	128	4	17	299	125	407	1.2e-72	266.5
NOVO_MIX_3504810	ARO:3003980	50.9	332	156	4	3	333	17	342	9.4e-90	323.6
NOVO_MIX_3506203	ARO:3000410	100	278	0	0	6	283	2	279	4.4e-157	547
NOVO_MIX_3511408	ARO:3000245	60	110	43	1	1	110	1	109	3.6e-33	134
NOVO_MIX_3511621	ARO:3003049	51.4	243	110	1	1	243	1	235	6.5e-56	210.7
NOVO_MIX_3520481	ARO:3004107	58.7	138	56	1	5	141	10	147	1.9e-40	158.7
NOVO_MIX_352165	ARO:3000245	50	112	55	1	1	112	1	111	1.2e-26	112.5
NOVO_MIX_3535120	ARO:3004107	62.9	124	46	0	1	124	21	144	6e-40	157.1
NOVO_MIX_3538287	ARO:3001300	53.6	224	90	2	1	210	69	292	6.7e-49	187.2
NOVO_MIX_354206	ARO:3002841	51	210	99	3	53	261	3	209	2.1e-60	225.7
NOVO_MIX_3547120	ARO:3004143	50	230	111	3	1	226	69	298	2.2e-21	95.9
NOVO_MIX_3547899	ARO:3003980	55.7	183	75	2	1	179	140	320	5.3e-47	180.6
NOVO_MIX_3555262	ARO:3004103	50	258	124	1	1	258	169	421	5.2e-56	211.1
NOVO_MIX_355789	ARO:3004103	59.4	271	107	1	1	271	171	438	1.6e-76	279.3
NOVO_MIX_3559558	ARO:3000606	54.5	134	61	0	1	134	146	279	2.4e-42	164.9
NOVO_MIX_3561935	ARO:3000181	51.1	415	197	3	29	443	10	418	4.6e-108	384.8
NOVO_MIX_3562123	ARO:3002891	52.3	323	153	1	1	322	70	392	1.9e-87	315.8
NOVO_MIX_3565892	ARO:3000504	53.8	145	63	1	8	152	1	141	2.3e-38	151.8
NOVO_MIX_3566083	ARO:3002659	51.8	191	91	1	9	199	3	192	1.4e-51	196.1
NOVO_MIX_3570506	ARO:3002690	66.1	392	133	0	1	392	1	392	4.6e-128	451.1
NOVO_MIX_3574099	ARO:3004379	58.7	230	95	0	3	232	5	234	3.3e-73	268.1
NOVO_MIX_3580225	ARO:3000566	50.3	165	80	1	13	177	2	164	2e-43	168.7
NOVO_MIX_358503	ARO:3000816	53	151	68	2	11	161	77	224	1.2e-37	149.4
NOVO_MIX_3590783	ARO:3003949	56.5	186	80	1	1	185	133	318	1.1e-55	209.5
NOVO_MIX_3591073	ARO:3004107	53.1	147	69	0	10	156	10	156	6.6e-41	160.2
NOVO_MIX_3594233	ARO:3002846	69.9	143	40	1	2	144	4	143	3.8e-56	210.7
NOVO_MIX_3597830	ARO:3003017	53.9	89	41	0	1	89	1	89	3.1e-24	104
NOVO_MIX_360064	ARO:3003894	53	300	134	2	7	306	9	301	1.6e-80	292.7
NOVO_MIX_3601007	ARO:3000027	52.7	167	79	0	1	167	155	321	5.8e-48	183.7
NOVO_MIX_3601047	ARO:3002892	51.7	236	114	0	1	236	85	320	2.9e-69	255
NOVO_MIX_3604099	ARO:3003980	53.5	213	95	1	1	213	16	224	3.3e-56	211.5
NOVO_MIX_3605441	ARO:3003980	50.8	319	145	4	2	314	18	330	1.3e-80	293.1
NOVO_MIX_3606416	ARO:3002531	61.5	148	57	0	9	156	8	155	6.7e-46	176.8
NOVO_MIX_3614440	ARO:3002846	54.3	127	58	0	21	147	17	143	1.8e-40	158.7
NOVO_MIX_3620538	ARO:3000816	75.2	222	55	0	9	230	5	226	1.1e-94	339.3
NOVO_MIX_3622292	ARO:3003048	50.6	251	123	1	12	261	155	405	3.4e-66	245
NOVO_MIX_3627785	ARO:3003748	55.5	164	67	2	3	166	108	265	4.7e-43	167.5
NOVO_MIX_3630104	ARO:3003680	56.2	347	149	2	4	349	11	355	2.5e-56	212.6
NOVO_MIX_3630764	ARO:3003950	51.4	284	134	3	6	287	294	575	2.1e-67	249.2
NOVO_MIX_3634124	ARO:3000816	50.4	117	55	1	18	134	8	121	2.3e-23	102.4
NOVO_MIX_363896	ARO:3002538	68.2	195	62	0	1	195	82	276	2.2e-78	285
NOVO_MIX_3639362	ARO:3002986	50.8	193	86	5	6	190	3	194	1.2e-41	162.9
NOVO_MIX_3640068	ARO:3000343	80.1	282	56	0	1	282	128	409	2e-125	441.8
NOVO_MIX_3641273	ARO:3003948	55.6	205	90	1	1	204	265	469	3e-61	228.4
NOVO_MIX_3641871	ARO:3002522	52.3	262	123	2	65	326	334	593	8.4e-67	247.3
NOVO_MIX_3644940	ARO:3002930	50.9	169	83	0	1	169	4	172	3.7e-42	164.5
NOVO_MIX_3649340	ARO:3000816	53.2	173	80	1	1	173	53	224	5.2e-47	180.6
NOVO_MIX_3649968	ARO:3001205	61.5	117	45	0	2	118	3	119	3.8e-38	150.6
NOVO_MIX_3651354	ARO:3000816	76.9	221	50	1	15	235	7	226	5.8e-94	337
NOVO_MIX_3651915	ARO:3000504	55.6	124	55	0	22	145	3	126	8.2e-33	133.3
NOVO_MIX_3656879	ARO:3003105	51	143	70	0	9	151	3	145	3.5e-37	147.9
NOVO_MIX_3657343	ARO:3000167	50.3	173	83	2	32	204	6	175	3.9e-38	151.4
NOVO_MIX_3658726	ARO:3003949	53.4	163	76	0	10	172	184	346	4.2e-41	161
NOVO_MIX_3659390	ARO:3002844	59	139	55	2	7	145	18	154	2.3e-45	174.9
NOVO_MIX_3661185	ARO:3000840	58.4	185	77	0	1	185	54	238	2.7e-65	241.5
NOVO_MIX_366490	ARO:3002954	78.4	190	41	0	1	190	13	202	1.7e-91	328.6
NOVO_MIX_3665686	ARO:3003894	53.4	189	88	0	13	201	9	197	4.8e-49	187.6
NOVO_MIX_3665796	ARO:3004107	55.9	143	63	0	25	167	6	148	3.7e-42	164.5
NOVO_MIX_3666204	ARO:3003049	58.2	328	131	2	1	322	1	328	1.4e-88	319.7
NOVO_MIX_3666237	ARO:3003730	57.1	617	232	7	3	588	478	1092	3.1e-195	674.9
NOVO_MIX_3667914	ARO:3003841	51.8	224	106	1	1	222	1	224	7.5e-59	220.3
NOVO_MIX_3669401	ARO:3000620	61.9	194	73	1	7	199	1	194	1.9e-66	245.4
NOVO_MIX_3670915	ARO:3002531	60.4	149	58	1	8	155	8	156	1.1e-45	176
NOVO_MIX_367384	ARO:3003950	52.3	243	115	1	39	280	333	575	2.5e-62	232.3
NOVO_MIX_3680198	ARO:3002941	62.6	262	77	2	15	266	1	251	6.8e-75	273.9
NOVO_MIX_3682514	ARO:3002928	51.8	112	53	1	8	119	6	116	6.2e-28	116.7
NOVO_MIX_368869	ARO:3003980	56.9	297	127	1	6	301	16	312	7.9e-88	317
NOVO_MIX_3692486	ARO:3003961	50.7	217	102	5	3	216	124	338	2.3e-28	119
NOVO_MIX_3696924	ARO:3000504	57.9	126	53	0	1	126	1	126	9.8e-35	139.4
NOVO_MIX_3697310	ARO:3000816	75.5	220	54	0	8	227	7	226	1.5e-94	339
NOVO_MIX_3701399	ARO:3003730	61	589	217	4	1	578	521	1107	2.1e-201	695.3
NOVO_MIX_3704521	ARO:3002846	59.6	109	42	2	1	107	1	109	9.8e-32	129.4
NOVO_MIX_3707773	ARO:3003318	66.2	660	212	5	1	660	54	702	2.2e-244	838.2
NOVO_MIX_371342	ARO:3004379	58.8	388	157	1	8	395	8	392	9.6e-118	416.8
NOVO_MIX_371553	ARO:3003577	71	224	65	0	2	225	165	388	3.4e-91	327.8
NOVO_MIX_3726435	ARO:3000816	50.6	154	72	1	1	154	74	223	1.1e-40	159.5
NOVO_MIX_3737693	ARO:3002930	55.8	217	96	0	2	218	4	220	9.9e-64	236.5
NOVO_MIX_3740459	ARO:3000828	50.4	119	56	1	3	121	12	127	2.9e-30	124.8
NOVO_MIX_3746068	ARO:3001300	50.4	139	52	2	135	256	1	139	6.2e-33	134.4
NOVO_MIX_3749185	ARO:3003049	61.8	395	151	0	1	395	1	395	2.3e-120	425.6
NOVO_MIX_3749628	ARO:3003950	51.8	245	117	1	11	254	331	575	6.1e-63	234.2
NOVO_MIX_375277	ARO:3002522	56.2	345	146	3	1	344	275	615	1.8e-99	355.9
NOVO_MIX_3755458	ARO:3002522	56.4	415	177	2	1	413	181	593	4.5e-121	427.9
NOVO_MIX_3756162	ARO:3000582	66.9	178	59	0	1	178	65	242	1.3e-68	252.7
NOVO_MIX_3758113	ARO:3003980	50.7	227	110	1	1	227	105	329	1.7e-56	212.6
NOVO_MIX_3761118	ARO:3003961	58	162	68	0	226	387	184	345	2.3e-47	183
NOVO_MIX_376276	ARO:3003950	56.4	291	127	0	1	291	290	580	1.6e-85	309.3
NOVO_MIX_376332	ARO:3003841	50.3	173	80	2	1	167	51	223	1.6e-40	159.1
NOVO_MIX_3767555	ARO:3002930	69.6	194	58	1	1	193	32	225	2.9e-75	274.6
NOVO_MIX_3767895	ARO:3003836	59.3	108	44	0	2	109	3	110	3.2e-31	127.5
NOVO_MIX_3768945	ARO:3002914	72.4	134	37	0	2	135	197	330	5.2e-55	206.8
NOVO_MIX_3769425	ARO:3002527	52.2	134	62	1	1	132	49	182	2.4e-36	144.8
NOVO_MIX_3771430	ARO:3003980	52.4	206	94	1	6	211	17	218	2.2e-52	198.7
NOVO_MIX_3771449	ARO:3003018	53.3	137	64	0	1	137	1	137	2.4e-35	141.7
NOVO_MIX_3772287	ARO:3003748	65.7	143	49	0	11	153	5	147	4.2e-45	174.1
NOVO_MIX_3772755	ARO:3003066	50.4	115	57	0	4	118	11	125	1.2e-29	122.5
NOVO_MIX_3772985	ARO:3002522	54.9	295	119	3	3	295	311	593	3.1e-84	305.1
NOVO_MIX_3779658	ARO:3000816	51	98	48	0	1	98	130	227	7.6e-24	102.8
NOVO_MIX_3782281	ARO:3001205	58.3	120	50	0	1	120	1	120	3.6e-39	154.1
NOVO_MIX_3788813	ARO:3003748	56.4	227	99	0	8	234	4	230	6.6e-70	257.3
NOVO_MIX_379013	ARO:3001300	52.1	213	84	3	100	295	4	215	3.4e-51	195.3
NOVO_MIX_3793183	ARO:3004379	65.9	232	79	0	1	232	1	232	1.8e-79	288.9
NOVO_MIX_3794265	ARO:3003980	51.8	164	69	3	1	159	171	329	1.4e-36	146
NOVO_MIX_3795615	ARO:3000816	71.9	203	57	0	1	203	24	226	5.2e-83	300.4
NOVO_MIX_3797731	ARO:3002930	57.5	219	93	0	3	221	2	220	1.1e-67	249.6
NOVO_MIX_3797850	ARO:3003785	50.4	236	116	1	14	248	112	347	9.3e-61	226.9
NOVO_MIX_3799435	ARO:3003948	51.1	231	112	1	6	235	253	483	3.2e-61	228.4
NOVO_MIX_3799459	ARO:3003318	64.2	316	109	1	4	315	153	468	9.1e-111	393.3
NOVO_MIX_3799647	ARO:3003318	63	457	154	6	1	457	27	468	1.8e-155	542.3
NOVO_MIX_3802945	ARO:3004042	52.6	190	86	1	4	193	20	205	4.8e-46	177.6
NOVO_MIX_3806626	ARO:3002531	56.5	147	64	0	2	148	4	150	5.2e-43	167.2
NOVO_MIX_3815134	ARO:3002849	59.7	144	58	0	7	150	7	150	1.2e-49	189.1
NOVO_MIX_3828268	ARO:3004107	56.5	138	60	0	6	143	10	147	4.1e-40	157.5
NOVO_MIX_3828456	ARO:3003748	56.8	176	74	1	1	174	45	220	5.2e-50	190.7
NOVO_MIX_3828490	ARO:3002539	65.6	218	75	0	1	218	18	235	3.6e-82	297.7
NOVO_MIX_383968	ARO:3003836	56.4	110	48	0	26	135	1	110	1.4e-28	119
NOVO_MIX_3842589	ARO:3002525	54.8	126	57	0	4	129	56	181	1.3e-34	139
NOVO_MIX_3843580	ARO:3002846	69.1	97	30	0	5	101	47	143	1.5e-38	151.8
NOVO_MIX_3844356	ARO:3000245	59.4	106	42	1	1	106	1	105	5.4e-30	123.6
NOVO_MIX_3846291	ARO:3003980	59.6	161	65	0	1	161	97	257	2e-49	188.7
NOVO_MIX_3852370	ARO:3000816	74.1	224	58	0	1	224	4	227	4.2e-94	337.4
NOVO_MIX_385260	ARO:3002476	50	90	43	2	36	124	26	114	1.7e-15	75.5
NOVO_MIX_3853575	ARO:3000816	79.5	176	36	0	1	176	52	227	1.2e-78	285.8
NOVO_MIX_3858444	ARO:3003950	50	236	116	2	7	240	340	575	9.8e-58	216.9
NOVO_MIX_3861183	ARO:3002531	61.6	138	53	0	9	146	15	152	4e-45	174.1
NOVO_MIX_3870583	ARO:3000816	50.9	116	56	1	8	123	8	122	1.9e-26	112.1
NOVO_MIX_3875	ARO:3002531	55.7	149	66	0	15	163	7	155	1.4e-41	162.5
NOVO_MIX_3882280	ARO:3002590	54.4	79	35	1	1	78	103	181	9.7e-22	95.5
NOVO_MIX_3882457	ARO:3000803	52.1	219	99	2	1	219	53	265	3e-52	198.4
NOVO_MIX_3882891	ARO:3000854	52.5	198	94	0	46	243	22	219	3.4e-60	224.9
NOVO_MIX_3887983	ARO:3003748	52.1	317	148	2	295	608	4	319	4.4e-85	308.9
NOVO_MIX_3888686	ARO:3000602	69.2	146	41	1	1	142	99	244	1.1e-55	209.1
NOVO_MIX_3889558	ARO:3003049	54.3	573	233	3	19	591	1	544	7.8e-149	520.8
NOVO_MIX_389198	ARO:3000216	67.7	436	134	3	1	431	333	766	8.5e-160	556.6
NOVO_MIX_3892734	ARO:3003980	62.8	148	55	0	1	148	99	246	1.8e-49	188.7
NOVO_MIX_389525	ARO:3002549	52.5	139	65	1	15	153	8	145	1.4e-35	142.5
NOVO_MIX_3901203	ARO:3003049	52.7	545	253	3	1	541	1	544	3.1e-138	485.3
NOVO_MIX_3904010	ARO:3003980	51.6	192	92	1	1	192	131	321	1.2e-50	193
NOVO_MIX_3905593	ARO:3000816	53.4	118	52	1	41	158	8	122	5.1e-29	120.9
NOVO_MIX_3911568	ARO:3002531	50.3	143	71	0	3	145	8	150	8.5e-35	139.8
NOVO_MIX_391651	ARO:3004054	50.4	125	62	0	3	127	4	128	1.7e-26	112.1
NOVO_MIX_3924775	ARO:3003318	65.6	349	116	1	1	345	112	460	3.2e-125	441.4
NOVO_MIX_393368	ARO:3000816	55.7	174	75	2	1	174	56	227	2.7e-48	184.9
NOVO_MIX_3934090	ARO:3002538	60.4	260	103	0	2	261	14	273	3.1e-88	318.2
NOVO_MIX_3935792	ARO:3002930	53	164	77	0	1	164	4	167	4e-41	161
NOVO_MIX_3944684	ARO:3002849	52.1	144	67	1	20	161	7	150	5.1e-41	160.6
NOVO_MIX_397121	ARO:3000816	77.4	124	28	0	1	124	104	227	1.1e-51	195.7
NOVO_MIX_397375	ARO:3000816	67.7	223	72	0	1	223	4	226	3.6e-85	307.8
NOVO_MIX_399457	ARO:3004379	58.9	287	118	0	5	291	51	337	1.7e-82	299.3
NOVO_MIX_400804	ARO:3003748	65.1	146	47	1	30	175	1	142	2.7e-48	184.9
NOVO_MIX_4041	ARO:3004379	68.3	208	66	0	2	209	14	221	9.8e-77	279.6
NOVO_MIX_405394	ARO:3000245	61.8	110	41	1	1	110	1	109	1.5e-34	138.7
NOVO_MIX_409958	ARO:3002849	59.3	145	59	0	8	152	6	150	5.5e-53	200.3
NOVO_MIX_41410	ARO:3000504	51.3	119	58	0	1	119	10	128	8.1e-29	119.8
NOVO_MIX_416344	ARO:3000816	50	104	52	0	1	104	4	107	9.7e-25	105.9
NOVO_MIX_418310	ARO:3002883	62.7	209	76	1	2	208	192	400	1.2e-53	203
NOVO_MIX_419481	ARO:3000245	53.6	112	51	1	1	112	1	111	7.3e-30	123.2
NOVO_MIX_423303	ARO:3000816	76.7	120	28	0	1	120	108	227	2.9e-49	187.6
NOVO_MIX_425772	ARO:3000504	50.7	69	34	0	6	74	1	69	9.5e-15	72.4
NOVO_MIX_43027	ARO:3000816	51.7	120	55	1	3	122	7	123	2.4e-30	124.8
NOVO_MIX_436845	ARO:3003980	52.8	305	142	1	1	303	23	327	3.3e-81	295
NOVO_MIX_437755	ARO:3002884	56.2	283	123	1	2	283	19	301	1.2e-82	299.7
NOVO_MIX_443297	ARO:3000816	50	132	65	1	1	132	93	223	2.4e-31	128.3
NOVO_MIX_444628	ARO:3000601	67.8	211	59	2	1	203	53	262	5.4e-80	290.4
NOVO_MIX_446061	ARO:3000181	75.5	330	81	0	1	330	89	418	1.1e-133	469.5
NOVO_MIX_447959	ARO:3000245	55.1	107	48	0	1	107	1	107	6.4e-30	123.2
NOVO_MIX_457907	ARO:3002659	51	239	116	1	6	244	1	238	3.1e-66	245
NOVO_MIX_459114	ARO:3003982	61.5	195	71	2	1	194	96	287	9.1e-69	253.1
NOVO_MIX_461910	ARO:3003980	56.7	314	135	1	5	317	16	329	2.8e-94	338.6
NOVO_MIX_463326	ARO:3002522	50.2	269	115	2	3	271	352	601	2.2e-68	252.3
NOVO_MIX_463831	ARO:3002556	57.5	80	34	0	3	82	96	175	2.8e-22	97.4
NOVO_MIX_465265	ARO:3003841	51.8	224	106	1	1	222	1	224	1.8e-60	225.7
NOVO_MIX_465368	ARO:3000245	51.4	109	53	0	8	116	1	109	5.4e-27	113.6
NOVO_MIX_470453	ARO:3003841	51.9	133	63	1	1	133	92	223	2.9e-37	147.9
NOVO_MIX_484559	ARO:3000602	51.9	104	47	2	8	109	3	105	7.3e-23	99.8
NOVO_MIX_485142	ARO:3003748	51	143	70	0	12	154	8	150	4.9e-33	134
NOVO_MIX_486856	ARO:3003748	59.4	212	86	0	4	215	1	212	2.4e-70	258.5
NOVO_MIX_488670	ARO:3003949	51.2	170	83	0	1	170	193	362	8.7e-43	167.2
NOVO_MIX_491032	ARO:3003980	55	180	81	0	1	180	150	329	6.8e-50	190.3
NOVO_MIX_491808	ARO:3003949	54.9	233	102	2	4	236	133	362	5.1e-68	251.1
NOVO_MIX_495649	ARO:3003318	91.1	305	27	0	1	305	398	702	1.1e-153	535.8
NOVO_MIX_514520	ARO:3004107	51.1	139	67	1	8	146	10	147	7.9e-36	143.3
NOVO_MIX_51698	ARO:3000181	52.3	239	105	2	4	241	188	418	4.5e-60	224.6
NOVO_MIX_517548	ARO:3004107	51	145	71	0	14	158	8	152	6.9e-38	150.2
NOVO_MIX_518646	ARO:3000504	52.3	151	68	1	1	151	1	147	1.2e-39	156
NOVO_MIX_527370	ARO:3002892	59.6	270	109	0	15	284	9	278	3.6e-90	324.7
NOVO_MIX_528570	ARO:3000504	54.4	149	68	0	1	149	1	149	4e-41	161
NOVO_MIX_53011	ARO:3003949	58.8	187	77	0	1	187	176	362	9e-63	233.4
NOVO_MIX_530645	ARO:3000245	69.9	113	33	1	1	113	1	112	5.5e-42	163.3
NOVO_MIX_533179	ARO:3000784	51.5	445	214	2	1	444	33	476	8.8e-128	450.3
NOVO_MIX_534368	ARO:3003748	52.9	221	104	0	7	227	3	223	8.4e-59	220.3
NOVO_MIX_537662	ARO:3003982	57.4	249	102	2	1	248	35	280	1.7e-83	302.4
NOVO_MIX_538721	ARO:3003949	58.8	148	61	0	1	148	215	362	3e-47	181.4
NOVO_MIX_540064	ARO:3004107	56.8	139	60	0	3	141	9	147	5.9e-41	160.2
NOVO_MIX_540520	ARO:3004107	54.3	116	53	0	5	120	10	125	2.7e-31	127.9
NOVO_MIX_543452	ARO:3002484	52.1	355	167	2	74	425	254	608	1e-109	390.2
NOVO_MIX_545031	ARO:3003748	53.6	308	139	3	11	315	4	310	1.6e-78	286.2
NOVO_MIX_549493	ARO:3002563	54.6	130	58	1	9	137	27	156	7.9e-35	139.8
NOVO_MIX_549978	ARO:3004107	55.8	138	61	0	8	145	10	147	6.3e-41	160.2
NOVO_MIX_552211	ARO:3000811	58.3	566	233	2	1	565	120	683	7.7e-185	640.2
NOVO_MIX_554512	ARO:3003980	53.3	167	78	0	5	171	18	184	9.7e-46	176.4
NOVO_MIX_55785	ARO:3003841	50	92	43	2	2	91	55	145	1.1e-19	89
NOVO_MIX_561572	ARO:3000181	51.7	259	121	2	2	259	163	418	1.7e-60	226.1
NOVO_MIX_564560	ARO:3002525	52.2	115	55	0	1	115	67	181	4e-32	130.6
NOVO_MIX_573414	ARO:3003748	64.4	177	63	0	5	181	5	181	9e-63	233
NOVO_MIX_592923	ARO:3004107	58.6	70	29	0	3	72	74	143	1.4e-18	85.1
NOVO_MIX_593247	ARO:3000504	52.4	126	60	0	18	143	1	126	6.4e-33	133.7
NOVO_MIX_597703	ARO:3002489	53.4	354	163	2	36	388	22	374	2.3e-111	395.6
NOVO_MIX_597866	ARO:3003748	58.1	136	55	1	1	134	84	219	1e-37	149.8
NOVO_MIX_612170	ARO:3000504	53.9	128	59	0	22	149	1	128	9.1e-35	139.8
NOVO_MIX_62074	ARO:3000816	67.5	203	65	1	1	203	25	226	9.8e-77	279.6
NOVO_MIX_626645	ARO:3002843	54.8	115	48	2	5	116	71	184	4.7e-11	60.8
NOVO_MIX_633360	ARO:3003980	51.1	184	90	0	1	184	146	329	2.7e-49	188.3
NOVO_MIX_634219	ARO:3000800	51.2	256	124	1	3	258	38	292	2.2e-46	179.1
NOVO_MIX_634309	ARO:3003949	50.8	301	136	2	2	296	68	362	2e-82	299.3
NOVO_MIX_636094	ARO:3002941	65.4	353	103	3	11	354	1	343	2.2e-111	395.6
NOVO_MIX_636889	ARO:3000816	53.9	206	89	2	3	206	23	224	5.2e-54	204.1
NOVO_MIX_638310	ARO:3000620	56.8	146	63	0	7	152	1	146	1.3e-43	169.1
NOVO_MIX_656622	ARO:3000816	50.4	131	65	0	1	131	94	224	1e-31	129.4
NOVO_MIX_670407	ARO:3003049	61.6	388	148	1	1	388	1	387	6.4e-114	404.1
NOVO_MIX_673089	ARO:3002884	56.6	343	144	2	1	342	138	476	1.1e-106	379.8
NOVO_MIX_673100	ARO:3004379	50	364	179	1	1	364	143	503	2.7e-80	292.4
NOVO_MIX_67485	ARO:3000816	73.5	223	59	0	1	223	4	226	2.8e-90	324.7
NOVO_MIX_680140	ARO:3000816	50.9	114	56	0	32	145	7	120	7.1e-26	110.2
NOVO_MIX_688514	ARO:3003948	50.9	212	99	2	2	208	271	482	1.6e-54	206.1
NOVO_MIX_688661	ARO:3003980	57.1	317	135	1	8	323	16	332	3.9e-96	344.7
NOVO_MIX_694213	ARO:3003962	54.9	244	110	0	36	279	14	257	4.8e-79	287.7
NOVO_MIX_69435	ARO:3000216	51.1	806	388	4	1	800	1	806	2.2e-225	775.4
NOVO_MIX_69436	ARO:3000800	51.1	313	150	1	1	313	60	369	1.1e-69	256.9
NOVO_MIX_695331	ARO:3000777	68.9	428	133	0	1	428	616	1043	9.7e-170	589.7
NOVO_MIX_696177	ARO:3002841	54.6	205	93	0	5	209	4	208	6.6e-73	266.9
NOVO_MIX_697689	ARO:3000816	50.6	174	86	0	1	174	51	224	1.3e-45	176
NOVO_MIX_703355	ARO:3003066	50.4	133	65	1	9	140	2	134	7.7e-28	116.7
NOVO_MIX_706760	ARO:3004143	55.2	163	72	1	16	177	52	214	2.5e-08	52.4
NOVO_MIX_707211	ARO:3002930	53.4	221	102	1	1	221	4	223	1.7e-58	219.2
NOVO_MIX_707355	ARO:3003980	50.6	310	152	1	3	311	17	326	5.4e-82	297.7
NOVO_MIX_713520	ARO:3003980	60.1	178	71	0	1	178	54	231	2.2e-61	228.4
NOVO_MIX_722037	ARO:3002549	56.9	144	62	0	3	146	2	145	1.7e-43	168.7
NOVO_MIX_729133	ARO:3003748	56.6	267	113	2	7	270	1	267	7.2e-72	263.8
NOVO_MIX_741770	ARO:3003980	57.3	307	128	2	4	308	16	321	7.8e-94	337
NOVO_MIX_747141	ARO:3004107	57.1	98	42	0	1	98	50	147	1.6e-27	115.2
NOVO_MIX_750520	ARO:3002565	54.8	126	56	1	1	126	22	146	5e-36	143.7
NOVO_MIX_751787	ARO:3003748	59.9	207	83	0	2	208	23	229	9.6e-72	263.1
NOVO_MIX_75519	ARO:3003980	61.2	219	85	0	1	219	48	266	9.3e-73	266.5
NOVO_MIX_75535	ARO:3003949	54.2	295	135	0	2	296	68	362	5.9e-87	314.3
NOVO_MIX_765949	ARO:3003049	56.7	379	155	2	5	383	14	383	2.9e-99	355.9
NOVO_MIX_76649	ARO:3003980	55	320	143	1	15	333	15	334	1.4e-93	336.3
NOVO_MIX_774273	ARO:3003894	53.2	297	136	2	13	309	9	302	7.6e-86	310.5
NOVO_MIX_775636	ARO:3000816	75.9	224	54	0	1	224	4	227	1.3e-95	342.4
NOVO_MIX_787754	ARO:3002883	67.2	174	56	1	1	173	226	399	6.3e-45	173.7
NOVO_MIX_78940	ARO:3000504	50	132	65	1	1	131	16	147	3.3e-31	127.9
NOVO_MIX_790042	ARO:3003980	53.3	227	102	1	5	231	14	236	8.2e-60	223.8
NOVO_MIX_791443	ARO:3002841	60.1	148	58	1	1	148	62	208	1.2e-52	199.1
NOVO_MIX_79181	ARO:3003980	50.2	331	160	4	7	336	17	343	1.1e-82	300.1
NOVO_MIX_799344	ARO:3003980	53.9	323	149	0	6	328	9	331	1.1e-93	336.7
NOVO_MIX_809798	ARO:3000816	50.2	217	103	2	1	217	13	224	1.9e-54	205.7
NOVO_MIX_818189	ARO:3000816	50	160	80	0	3	162	7	166	5.3e-38	150.6
NOVO_MIX_821575	ARO:3003980	57.7	182	77	0	1	182	55	236	5.8e-56	210.7
NOVO_MIX_826632	ARO:3000816	50.7	150	71	1	3	152	77	223	1.7e-36	145.6
NOVO_MIX_827087	ARO:3000816	75.6	225	55	0	6	230	3	227	1.8e-95	342
NOVO_MIX_830411	ARO:3003950	51.3	234	113	1	2	234	342	575	4.3e-60	224.6
NOVO_MIX_831080	ARO:3002581	56	159	67	1	34	189	36	194	1.3e-51	196.1
NOVO_MIX_835399	ARO:3003693	51.3	439	194	3	10	448	3	421	2.5e-122	432.2
NOVO_MIX_836186	ARO:3003949	50.6	174	86	0	1	174	189	362	9.5e-46	176.8
NOVO_MIX_846846	ARO:3002930	52.1	217	104	0	1	217	4	220	1.5e-56	212.6
NOVO_MIX_847296	ARO:3004107	57.1	105	45	0	1	105	43	147	5e-29	120.2
NOVO_MIX_850928	ARO:3002941	66.2	222	56	2	22	233	1	213	4.9e-69	254.2
NOVO_MIX_854706	ARO:3000804	51.1	1007	484	4	1	1000	1	1006	1.5e-276	945.7
NOVO_MIX_85553	ARO:3000816	75.2	222	55	0	13	234	5	226	1e-95	342.8
NOVO_MIX_862759	ARO:3000816	53.5	172	78	2	1	172	55	224	3.7e-45	174.5
NOVO_MIX_869105	ARO:3002522	61.6	589	217	5	14	593	9	597	1.3e-179	622.9
NOVO_MIX_87465	ARO:3002531	55.2	145	65	0	5	149	8	152	7.4e-42	163.3
NOVO_MIX_877028	ARO:3003950	51.5	237	113	2	2	237	344	579	1.6e-62	232.6
NOVO_MIX_878533	ARO:3002930	53.8	182	84	0	24	205	4	185	1.2e-47	183
NOVO_MIX_880646	ARO:3000216	62.6	433	162	0	1	433	54	486	3.9e-144	504.6
NOVO_MIX_882745	ARO:3000816	53.8	130	59	1	1	130	100	228	5.1e-31	127.1
NOVO_MIX_890509	ARO:3000768	61.9	105	40	0	1	105	1	105	4.5e-33	133.7
NOVO_MIX_896234	ARO:3003318	60.4	308	116	3	5	308	192	497	1.2e-96	346.3
NOVO_MIX_898418	ARO:3000816	57.9	178	70	2	1	177	50	223	6.5e-53	200.3
NOVO_MIX_902137	ARO:3000569	50	190	92	1	30	216	2	191	9.7e-43	166.8
NOVO_MIX_910231	ARO:3004361	51.1	135	62	2	1	131	17	151	1.2e-27	115.9
NOVO_MIX_911145	ARO:3004379	52.6	502	232	3	15	514	14	511	5.3e-132	464.5
NOVO_MIX_914144	ARO:3003318	64.4	593	201	5	1	593	120	702	9.8e-215	739.6
NOVO_MIX_924464	ARO:3000816	52.1	121	58	0	5	125	8	128	2e-28	118.6
NOVO_MIX_930026	ARO:3002930	53	217	102	0	1	217	4	220	4.3e-59	221.1
NOVO_MIX_930251	ARO:3002941	66.3	264	77	2	22	276	1	261	1.7e-81	295.8
NOVO_MIX_930252	ARO:3002930	87.4	127	10	1	1	121	107	233	2.5e-56	211.1
NOVO_MIX_933900	ARO:3003980	60.4	197	78	0	1	197	61	257	1.2e-60	226.1
NOVO_MIX_938469	ARO:3003955	73.5	302	79	1	1	301	229	530	1.5e-123	435.6
NOVO_MIX_944756	ARO:3000853	52	152	68	2	6	152	143	294	9.5e-37	146.4
NOVO_MIX_94526	ARO:3001300	50.3	292	135	3	7	289	3	293	1.8e-65	242.7
NOVO_MIX_949256	ARO:3002593	53.5	142	56	1	86	227	22	153	2e-38	152.5
NOVO_MIX_951308	ARO:3003841	53.8	117	52	2	3	118	107	222	1.1e-27	115.9
NOVO_MIX_963828	ARO:3000816	51.1	184	86	2	4	187	6	185	1.4e-45	176
NOVO_MIX_96599	ARO:3000603	50.5	109	51	3	2	108	31	138	5.3e-18	83.6
NOVO_MIX_966514	ARO:3002703	68.9	212	64	1	1	210	1	212	4.7e-71	260.8
NOVO_MIX_968601	ARO:3000245	52.7	112	52	1	1	112	1	111	4.2e-27	114
NOVO_MIX_968618	ARO:3002883	64.2	226	80	1	2	226	174	399	1.2e-64	239.6
NOVO_MIX_969312	ARO:3000816	53.8	225	98	2	1	224	4	223	1.1e-62	233
NOVO_MIX_970177	ARO:3000803	55.1	178	73	2	8	178	199	376	5.6e-49	187.2
NOVO_MIX_973499	ARO:3003950	55.6	241	105	1	3	241	342	582	1.8e-66	245.7
NOVO_MIX_975688	ARO:3002514	59.5	168	68	0	1	168	222	389	3.2e-57	214.5
NOVO_MIX_976617	ARO:3000027	57.4	162	69	0	4	165	202	363	2.2e-50	191.8
NOVO_MIX_978066	ARO:3000794	61.4	515	193	2	7	515	7	521	5.2e-172	597.4
NOVO_MIX_979260	ARO:3003950	52.1	292	136	2	4	293	291	580	3.2e-76	278.5
NOVO_MIX_980004	ARO:3003980	52.7	275	129	1	1	275	49	322	4.1e-76	278.1
NOVO_MIX_982695	ARO:3003841	52.2	178	85	0	4	181	46	223	2.3e-53	201.8
NOVO_MIX_991064	ARO:3003748	52.8	326	148	3	5	327	1	323	2.4e-85	308.9
NOVO_MIX_993054	ARO:3002522	50.8	250	120	2	4	251	345	593	8.1e-65	240.4
R1_107580	ARO:3003748	63.9	227	82	0	10	236	1	227	4e-79	287.7
R1_10810	ARO:3003836	50	100	50	0	3	102	4	103	1e-21	95.9
R1_113203	ARO:3003748	52.4	311	144	3	1	308	1	310	2e-78	285.8
R1_115898	ARO:3000181	53.2	186	86	1	20	204	215	400	1.5e-50	192.6
R1_11687	ARO:3003841	53	134	62	1	2	134	90	223	1.6e-35	142.1
R1_118029	ARO:3000816	51	157	74	1	3	159	7	160	1.2e-37	149.4
R1_119667	ARO:3003039	53.2	231	108	0	1	231	213	443	5.3e-55	207.6
R1_124361	ARO:3003841	50.9	224	108	1	1	222	1	224	1.2e-59	223
R1_127329	ARO:3000504	51.6	126	60	1	1	125	1	126	5.8e-30	124
R1_12851	ARO:3003980	50.5	319	157	1	12	329	14	332	1.4e-85	309.7
R1_12916	ARO:3003748	50.5	325	150	3	9	330	5	321	1e-83	303.5
R1_130718	ARO:3000779	51	200	92	2	1	196	197	394	6e-44	170.6
R1_134247	ARO:3003318	65.2	319	106	2	2	315	5	323	1.5e-121	429.1
R1_135647	ARO:3000816	75.2	218	54	0	1	218	10	227	3.3e-91	327.8
R1_141215	ARO:3003748	52.3	304	141	3	11	311	5	307	2.2e-75	275.8
R1_143202	ARO:3003748	65.4	133	46	0	9	141	5	137	2.5e-44	171.4
R1_145621	ARO:3000245	64.5	93	32	1	1	93	1	92	1.4e-29	122.5
R1_1566	ARO:3000816	50	222	110	1	1	222	4	224	1.9e-57	215.7
R1_163816	ARO:3000816	51.8	224	108	0	1	224	1	224	1.4e-60	226.1
R1_163857	ARO:3003980	51.6	215	103	1	1	214	103	317	2.8e-55	208.4
R1_164415	ARO:3000504	54	139	64	0	11	149	1	139	7.1e-38	150.2
R1_167055	ARO:3002846	61.8	136	52	0	11	146	6	141	4.4e-47	180.6
R1_169230	ARO:3000501	78.6	528	111	2	1	528	451	976	7.5e-243	832.8
R1_169970	ARO:3000816	55.2	174	75	2	1	174	54	224	1.5e-46	179.1
R1_172772	ARO:3003748	50.8	323	153	2	6	323	1	322	1.9e-82	299.3
R1_179215	ARO:3000777	50.7	475	233	1	6	479	566	1040	3.3e-127	448.7
R1_182972	ARO:3003948	54.7	245	109	2	1	244	232	475	4e-70	258.1
R1_183784	ARO:3000768	64.4	104	37	0	16	119	3	106	6.6e-33	133.3
R1_18524	ARO:3003967	64.7	221	78	0	1	221	61	281	6.9e-73	266.9
R1_194217	ARO:3003048	55.1	198	84	4	6	200	11	206	2.6e-48	185.3
R1_194262	ARO:3004107	60.7	135	53	0	5	139	10	144	7.6e-44	169.9
R1_196723	ARO:3000501	74.3	487	117	2	1	487	279	757	2.3e-209	721.5
R1_196776	ARO:3001299	51.7	118	57	0	1	118	160	277	4.7e-23	100.5
R1_197258	ARO:3003748	52.4	319	140	2	26	336	3	317	1.4e-85	309.7
R1_198315	ARO:3003318	70.6	698	200	2	2	694	5	702	6.6e-287	979.5
R1_198682	ARO:3002524	53.5	187	77	4	1	179	10	194	1.5e-46	179.1
R1_200808	ARO:3000504	57.9	126	53	0	1	126	1	126	2.5e-35	141.4
R1_204259	ARO:3003748	58.7	167	69	0	33	199	6	172	1.2e-52	199.5
R1_206156	ARO:3000796	53.9	531	230	4	5	535	153	668	2e-142	499.2
R1_213140	ARO:3003730	53.1	576	229	9	7	544	12	584	1.8e-178	619
R1_215105	ARO:3002930	59.4	217	88	0	5	221	4	220	5.7e-67	247.3
R1_219589	ARO:3002884	60.3	277	109	1	18	293	3	279	1.4e-92	332.8
R1_221498	ARO:3000181	53	198	93	0	2	199	221	418	2.9e-54	204.9
R1_22507	ARO:3003841	51.1	221	107	1	13	232	4	224	2.5e-57	215.3
R1_227568	ARO:3002948	71.8	195	54	1	1	194	48	242	1e-75	276.2
R1_227988	ARO:3002522	50.2	269	114	1	3	271	345	593	2.7e-69	255.4
R1_235530	ARO:3003318	66.1	316	97	5	1	316	97	402	5e-109	387.5
R1_238177	ARO:3003992	61.3	419	132	4	1	389	180	598	2.3e-140	491.9
R1_240457	ARO:3000816	75	224	56	0	7	230	3	226	3.4e-94	337.8
R1_241920	ARO:3002941	59.6	188	53	2	14	191	1	175	1.9e-50	192.2
R1_243096	ARO:3003748	52.2	201	91	3	1	196	116	316	7.1e-48	183.7
R1_247278	ARO:3002849	60.9	138	54	0	1	138	13	150	1e-50	192.6
R1_25577	ARO:3000504	58.9	129	53	0	1	129	1	129	1.1e-39	156
R1_256487	ARO:3002522	68.8	295	90	1	1	295	301	593	2.3e-106	378.6
R1_257457	ARO:3003748	61	164	64	0	6	169	1	164	2.7e-53	201.4
R1_260959	ARO:3003961	51.6	287	112	2	1	287	54	313	9.3e-46	177.2
R1_265541	ARO:3002522	61.2	572	220	1	4	575	25	594	1.2e-188	652.9
R1_266225	ARO:3003318	60	315	119	3	3	311	211	524	6.7e-98	350.5
R1_268546	ARO:3000816	64.4	177	62	1	10	185	7	183	6e-62	230.3
R1_270657	ARO:3001413	51.9	189	84	4	1	188	89	271	4.2e-50	191
R1_271606	ARO:3002522	59.3	258	105	0	5	262	28	285	5.7e-66	244.2
R1_273667	ARO:3002941	68.9	341	101	1	16	351	1	341	1.1e-118	419.9
R1_273668	ARO:3002930	90.4	218	21	0	1	218	4	221	1.6e-109	388.7
R1_275421	ARO:3000504	54	126	58	0	1	126	1	126	1.4e-30	125.6
R1_278643	ARO:3000501	50.2	997	395	8	3	955	188	1126	1.5e-266	912.5
R1_278968	ARO:3002930	51.1	176	86	0	1	176	4	179	1.8e-39	155.6
R1_288367	ARO:3003980	60.2	206	82	0	2	207	13	218	3.2e-64	238
R1_291047	ARO:3000504	59.5	126	51	0	1	126	1	126	7.3e-38	149.8
R1_294351	ARO:3000816	50.4	115	51	2	1	114	114	223	3.4e-26	110.9
R1_30727	ARO:3000816	50.9	232	105	3	16	245	3	227	8.2e-59	220.3
R1_307812	ARO:3003980	55.4	316	141	0	20	335	17	332	2.2e-94	339
R1_317875	ARO:3003980	50	284	135	2	2	281	47	327	1.2e-73	270
R1_320757	ARO:3000816	50.8	181	84	2	1	180	51	227	3.8e-45	174.5
R1_327404	ARO:3003841	53.8	184	81	2	3	183	40	222	7.4e-52	196.8
R1_331898	ARO:3002893	52.2	232	111	0	2	233	104	335	2.3e-66	245.4
R1_333674	ARO:3003049	52.4	296	140	1	1	296	1	295	1.3e-61	229.9
R1_333986	ARO:3004107	51.1	139	67	1	5	143	10	147	6.1e-36	143.7
R1_340865	ARO:3002941	67.8	345	100	2	16	353	1	341	1.6e-119	422.5
R1_342105	ARO:3000501	75	948	232	5	1	946	216	1160	0	1423.3
R1_343387	ARO:3003980	57.6	328	135	4	7	332	16	341	5.5e-98	350.9
R1_346420	ARO:3003980	52.9	323	149	2	4	324	17	338	3e-91	328.6
R1_34644	ARO:3004042	51.3	271	127	2	1	268	128	396	2.3e-70	258.8
R1_347508	ARO:3003980	51.1	227	107	1	5	231	14	236	3.8e-57	214.9
R1_354680	ARO:3003748	64.7	156	55	0	92	247	5	160	2.3e-53	202.2
R1_359850	ARO:3003980	58.6	162	67	0	2	163	105	266	3.8e-48	184.5
R1_360582	ARO:3000816	55	222	99	1	4	225	8	228	6.4e-66	243.8
R1_360653	ARO:3000181	73.6	280	74	0	1	280	34	313	1.8e-110	392.1
R1_364802	ARO:3003980	54.8	208	92	1	1	206	29	236	1.8e-61	229.2
R1_368575	ARO:3002524	54.9	173	74	1	8	176	23	195	1.7e-50	192.2
R1_370401	ARO:3001404	50.6	168	83	0	1	168	105	272	3.2e-46	177.9
R1_372708	ARO:3003049	50	230	112	1	3	232	162	388	6.7e-45	174.1
R1_374150	ARO:3000810	51.5	194	90	2	8	199	176	367	2.4e-48	185.3
R1_37468	ARO:3000216	54	1046	463	7	1	1043	1	1031	1.3e-305	1042.3
R1_377130	ARO:3000816	53.2	231	97	2	8	238	8	227	1e-61	229.9
R1_378284	ARO:3003980	61.8	165	63	0	71	235	14	178	1.1e-55	209.9
R1_378359	ARO:3000816	50	224	108	2	4	227	8	227	7.9e-56	210.3
R1_386775	ARO:3003318	60.8	309	109	4	6	310	72	372	2.1e-99	355.5
R1_386908	ARO:3003318	66.1	419	137	2	1	415	39	456	1.4e-156	545.8
R1_388958	ARO:3003048	58.9	341	136	3	2	340	21	359	1.3e-102	366.3
R1_38987	ARO:3003841	50.4	139	68	1	2	139	85	223	7e-37	146.7
R1_394765	ARO:3002930	58.1	217	91	0	1	217	4	220	8.6e-68	250
R1_395612	ARO:3003730	51.4	477	209	6	1	456	633	1107	1e-126	446.8
R1_407052	ARO:3000504	55.4	130	58	0	1	130	1	130	3.2e-33	134.4
R1_410071	ARO:3003980	56.8	169	72	1	3	171	17	184	1.6e-45	175.6
R1_410279	ARO:3002892	52.2	364	173	1	1	364	32	394	7.8e-106	377.1
R1_411872	ARO:3001300	50.5	295	123	5	6	280	1	292	3.1e-65	241.9
R1_415070	ARO:3002892	58.6	280	116	0	8	287	9	288	3.3e-91	328.2
R1_415180	ARO:3001300	55.7	122	54	0	1	122	172	293	7.7e-29	119.8
R1_417277	ARO:3000816	52.7	222	104	1	4	225	8	228	1.1e-62	233
R1_417756	ARO:3003980	55.9	306	134	1	5	309	17	322	2.1e-94	339
R1_428615	ARO:3003048	60.3	388	142	4	21	403	28	408	3e-122	431.8
R1_430014	ARO:3003049	54.8	248	109	2	2	247	3	249	2e-57	215.7
R1_431506	ARO:3002675	70.9	206	60	0	1	206	1	206	3.7e-92	330.9
R1_433644	ARO:3000816	54.2	107	49	0	1	107	8	114	4.3e-28	117.1
R1_435048	ARO:3000378	52.7	1048	480	5	1	1047	1	1033	1.4e-301	1028.9
R1_435705	ARO:3001300	53.4	238	98	1	2	226	56	293	8.8e-55	206.8
R1_440817	ARO:3001300	51.5	297	123	4	1	280	1	293	4e-65	241.5
R1_449737	ARO:3004107	56.2	105	46	0	2	106	39	143	5.9e-30	123.2
R1_450081	ARO:3000501	61.9	661	181	6	8	654	314	917	3.9e-225	774.2
R1_454465	ARO:3003980	55	322	145	0	1	322	10	331	7.8e-97	347.1
R1_456832	ARO:3002522	50.8	307	127	3	1	307	329	611	1.1e-76	280
R1_457008	ARO:3002522	58.6	394	156	3	1	392	205	593	6e-115	407.5
R1_461212	ARO:3003836	60.8	102	40	0	2	103	9	110	1.9e-33	134.8
R1_462786	ARO:3002883	61.4	233	88	1	1	231	166	398	1.9e-65	242.3
R1_46750	ARO:3000816	71.1	225	61	1	11	235	7	227	3.1e-87	314.7
R1_472663	ARO:3003980	63.9	183	66	0	1	183	25	207	1.5e-65	242.3
R1_47430	ARO:3003748	52.3	325	146	4	3	324	1	319	1.4e-85	309.7
R1_475802	ARO:3003748	62	187	71	0	9	195	5	191	8e-65	240
R1_476517	ARO:3003748	62.4	173	65	0	1	173	19	191	2.1e-56	211.8
R1_47713	ARO:3003318	72.2	500	135	1	1	496	203	702	3.4e-205	707.6
R1_477368	ARO:3003948	51.4	257	123	2	4	259	214	469	5.4e-65	241.1
R1_480731	ARO:3004042	60.5	253	100	0	4	256	122	374	1.4e-80	292.7
R1_484839	ARO:3000501	77.5	467	104	1	1	466	653	1119	2.3e-219	754.6
R1_485075	ARO:3003748	67.8	152	49	0	8	159	1	152	2.4e-51	194.9
R1_490965	ARO:3002930	55	218	97	1	1	218	4	220	6.7e-60	223.8
R1_491467	ARO:3003980	56.3	318	139	0	9	326	14	331	1.9e-98	352.4
R1_5038	ARO:3000816	66.7	144	48	0	1	144	4	147	2.9e-48	184.5
R1_505395	ARO:3003980	62.6	190	71	0	1	190	46	235	6.6e-64	236.9
R1_507021	ARO:3000181	54.8	199	89	1	1	198	220	418	5.7e-54	204.1
R1_511711	ARO:3000181	52	204	97	1	4	206	215	418	4.4e-52	198
R1_511735	ARO:3004107	58	138	58	0	7	144	10	147	8.2e-41	159.8
R1_515499	ARO:3002941	69.9	342	86	2	27	352	1	341	5.5e-120	424.1
R1_515500	ARO:3002930	90	231	22	1	1	231	4	233	4.2e-113	400.6
R1_516948	ARO:3002549	55.4	139	61	1	20	158	8	145	5.3e-38	150.6
R1_517851	ARO:3003980	50	320	151	4	5	318	15	331	7.9e-78	283.9
R1_519553	ARO:3003980	53.9	165	76	0	5	169	14	178	2.9e-47	181.4
R1_528949	ARO:3003748	50.3	195	97	0	1	195	32	226	1.2e-48	186.4
R1_53006	ARO:3002892	50.1	431	214	1	18	448	9	438	2.9e-118	418.7
R1_530451	ARO:3003949	53.2	250	117	0	1	250	113	362	4.2e-73	268.1
R1_53243	ARO:3003049	62.8	261	97	0	1	261	71	331	7.4e-80	290.4
R1_53335	ARO:3003980	67	188	62	0	5	192	16	203	1.1e-69	256.1
R1_535231	ARO:3002522	58.1	590	240	3	16	600	7	594	7.3e-173	600.5
R1_537446	ARO:3002515	61.6	198	76	0	6	203	10	207	1.8e-67	248.8
R1_537465	ARO:3000245	51	100	49	0	2	101	10	109	2.9e-24	104.4
R1_538021	ARO:3003949	58.1	229	96	0	1	229	134	362	3.3e-72	265
R1_54788	ARO:3000504	56.4	140	61	0	1	140	1	140	4.5e-39	154.1
R1_550660	ARO:3002884	68.7	211	61	1	1	211	228	433	3e-81	294.7
R1_553294	ARO:3001300	56.1	287	109	3	15	285	9	294	3.6e-74	271.6
R1_554349	ARO:3003048	55.5	245	105	3	1	243	65	307	9e-66	243.4
R1_555013	ARO:3000816	50	120	57	1	25	144	7	123	3.7e-30	124.4
R1_557381	ARO:3000245	50.5	99	49	0	2	100	10	108	2e-22	98.2
R1_558020	ARO:3003980	58.1	313	130	1	7	318	16	328	6.2e-94	337.4
R1_558639	ARO:3000816	51.1	141	64	2	2	142	89	224	7.1e-34	136.7
R1_565186	ARO:3002522	69.6	270	80	1	3	272	327	594	1.1e-96	346.3
R1_567227	ARO:3004107	55.1	147	66	0	7	153	6	152	1.4e-43	169.1
R1_568595	ARO:3004107	55.8	138	61	0	6	143	10	147	1.9e-39	155.2
R1_572362	ARO:3001772	54.5	167	74	2	9	173	17	183	6.5e-50	190.3
R1_573602	ARO:3003049	57.3	239	101	1	1	239	121	358	7.8e-60	224.2
R1_57466	ARO:3000816	62.7	126	47	0	1	126	20	145	1.4e-41	162.2
R1_579031	ARO:3004107	61.3	142	55	0	5	146	10	151	1.9e-47	181.8
R1_580710	ARO:3003950	50	266	129	3	2	265	303	566	7.6e-66	243.8
R1_583432	ARO:3000816	73.6	129	30	1	1	129	103	227	1.6e-48	185.3
R1_584471	ARO:3000816	73.9	222	58	0	7	228	5	226	1.9e-94	338.6
R1_586699	ARO:3004054	51.3	119	57	1	1	118	1	119	9.1e-30	123.2
R1_589719	ARO:3002883	55.7	167	71	2	1	164	1	167	7e-46	176.8
R1_591488	ARO:3002553	50.4	141	70	0	7	147	2	142	1.4e-37	149.1
R1_593200	ARO:3002659	61.9	181	68	1	1	181	31	210	1e-61	229.6
R1_597049	ARO:3003318	60.4	457	173	4	3	453	6	460	7.6e-151	526.9
R1_602048	ARO:3001300	53.3	184	73	3	45	215	109	292	3.9e-39	154.8
R1_606771	ARO:3003841	52.3	222	105	1	1	221	1	222	2.8e-56	211.8
R1_608124	ARO:3000181	53.5	172	80	0	1	172	247	418	2e-44	172.2
R1_608745	ARO:3004107	58	143	60	0	25	167	9	151	2.5e-46	178.3
R1_610584	ARO:3000816	54.2	179	77	2	10	188	51	224	8.7e-48	183.3
R1_613422	ARO:3002524	51.4	177	82	2	5	177	19	195	8.3e-45	173.3
R1_616244	ARO:3003982	52.3	193	92	0	8	200	4	196	9.7e-58	216.5
R1_618727	ARO:3003980	61.4	220	85	0	4	223	15	234	4.8e-74	270.8
R1_621679	ARO:3003730	51.5	612	251	12	1	568	482	1091	1.4e-168	586.3
R1_622901	ARO:3002941	67	185	53	3	18	196	1	183	9.8e-55	206.5
R1_627279	ARO:3000816	50.7	221	105	1	6	226	8	224	7.9e-56	210.3
R1_632360	ARO:3003980	52.9	327	151	3	8	333	17	341	8e-89	320.5
R1_633220	ARO:3003980	50.5	319	157	1	5	323	18	335	6.4e-86	310.8
R1_635925	ARO:3003055	52.6	175	79	2	15	189	13	183	1.7e-27	115.9
R1_63598	ARO:3003577	64.4	388	138	0	1	388	1	388	8.2e-146	510
R1_641158	ARO:3000816	73.2	224	60	0	15	238	5	228	2.2e-93	335.1
R1_642694	ARO:3003730	58.3	709	265	8	3	694	10	704	8.1e-253	866.3
R1_647211	ARO:3000816	51.5	194	89	2	1	192	36	226	7.9e-49	186.8
R1_656893	ARO:3000804	55.9	503	222	0	1	503	1	503	3e-156	545
R1_660659	ARO:3003049	65.1	298	104	0	1	298	1	298	8.4e-98	350.1
R1_662288	ARO:3003980	53.7	326	148	2	6	328	16	341	5.8e-92	330.9
R1_665389	ARO:3000816	68.2	220	70	0	11	230	7	226	6.4e-85	307
R1_669398	ARO:3004379	50	276	131	1	1	269	102	377	1.6e-56	213.4
R1_670622	ARO:3000245	52.7	74	30	3	6	78	44	113	2.1e-12	64.7
R1_670643	ARO:3000501	77.9	566	121	4	1	565	598	1160	8.3e-256	875.9
R1_672396	ARO:3003048	52.6	171	77	3	3	171	30	198	6.8e-36	143.7
R1_680770	ARO:3003955	79	267	51	3	1	263	1	266	1.4e-109	389
R1_681703	ARO:3002930	56	218	95	1	1	218	4	220	7.1e-62	230.3
R1_683863	ARO:3002846	68.8	141	44	0	7	147	3	143	1.3e-54	205.7
R1_684229	ARO:3000504	69.9	146	42	1	1	146	1	144	8.4e-54	203
R1_686485	ARO:3000816	76.5	221	51	1	15	235	7	226	6.4e-93	333.6
R1_689902	ARO:3001300	54.9	184	69	2	1	170	69	252	7.5e-43	166.8
R1_69179	ARO:3004107	57	142	61	0	23	164	10	151	2.2e-44	171.8
R1_695815	ARO:3003730	51	637	265	11	1	593	456	1089	2.1e-183	635.6
R1_696138	ARO:3004361	52.6	135	60	2	1	131	17	151	1.2e-27	115.9
R1_699340	ARO:3001302	50	120	56	3	11	127	6	124	6.4e-23	100.1
R1_702266	ARO:3003980	50.9	216	105	1	1	215	97	312	7.5e-56	210.3
R1_702296	ARO:3002852	59.1	93	38	0	124	216	7	99	3.7e-31	128.3
R1_707292	ARO:3000198	60.8	130	51	0	6	135	2	131	6.4e-48	183.3
R1_713102	ARO:3001300	53	198	80	2	1	185	50	247	8.7e-45	173.3
R1_713745	ARO:3000792	50.6	178	84	3	53	226	35	212	4.8e-37	147.9
R1_717724	ARO:3003980	57.1	324	134	2	7	327	16	337	4.6e-97	347.8
R1_719015	ARO:3003980	53.6	276	127	1	1	275	51	326	2.3e-76	278.9
R1_719916	ARO:3004054	51.3	119	57	1	31	148	2	120	1.7e-26	112.5
R1_727824	ARO:3000566	53.3	165	75	2	3	167	5	167	4.2e-38	151
R1_730289	ARO:3000504	54.5	143	61	1	2	144	9	147	9.5e-39	152.9
R1_73179	ARO:3000245	54.6	97	43	1	83	179	1	96	2.4e-23	102.1
R1_73182	ARO:3001299	52.3	218	103	1	1	217	57	274	6.8e-52	197.2
R1_733761	ARO:3002846	55.9	111	49	0	72	182	13	123	1.8e-34	139
R1_737901	ARO:3003980	53.5	170	79	0	1	170	162	331	1.5e-43	169.1
R1_742093	ARO:3000816	50.2	221	106	2	3	222	7	224	5.1e-55	207.6
R1_744095	ARO:3000816	51.1	225	107	1	1	225	4	225	3.4e-59	221.5
R1_7447	ARO:3003980	56.3	316	138	0	6	321	16	331	7.7e-97	347.1
R1_752797	ARO:3003980	52.9	306	143	1	5	309	17	322	4e-85	308.1
R1_753765	ARO:3002930	52.5	217	103	0	1	217	4	220	1.3e-60	226.1
R1_755564	ARO:3002593	52.3	151	60	3	5	154	36	175	5.6e-37	147.1
R1_756305	ARO:3000816	71.3	223	64	0	45	267	4	226	5.4e-88	317.4
R1_759254	ARO:3002930	74.7	217	55	0	1	217	4	220	1e-87	316.2
R1_762009	ARO:3000816	54.3	197	84	2	3	198	35	226	1.2e-52	199.5
R1_762535	ARO:3000816	51.3	224	109	0	1	224	1	224	1.1e-60	226.5
R1_766562	ARO:3003980	50.9	318	155	1	2	319	18	334	2.1e-83	302.4
R1_771834	ARO:3003031	57.3	510	218	0	1	510	1	510	1.3e-154	539.7
R1_777899	ARO:3003318	71.5	309	83	2	1	309	325	628	3.4e-118	417.9
R1_785336	ARO:3003730	53.6	448	180	7	2	424	650	1094	4.3e-122	431.4
R1_792250	ARO:3004107	54	139	64	0	8	146	9	147	3.4e-37	147.9
R1_8089	ARO:3000816	51.8	218	104	1	1	218	8	224	9.1e-57	213.4
R1_85851	ARO:3000501	54.7	602	198	13	2	574	20	575	1.8e-165	575.9
R1_87875	ARO:3003949	52	294	139	1	1	294	71	362	6.9e-80	290.8
R1_88904	ARO:3003748	50.8	193	90	2	15	207	5	192	8.2e-44	170.2
R1_90144	ARO:3000816	51.4	222	107	1	1	222	4	224	2.2e-58	218.8
R1_90779	ARO:3003048	52.1	194	89	3	5	196	125	316	2.7e-44	171.8
R1_91414	ARO:3002522	53.1	303	113	4	1	300	332	608	6.7e-79	287.3
R1_95986	ARO:3004107	57.6	139	59	0	27	165	10	148	3.3e-43	167.9
R1_96107	ARO:3000811	58.1	573	238	1	1	573	41	611	2e-188	652.1
R1_99047	ARO:3000816	73.5	223	59	0	1	223	4	226	6.8e-92	330.1
R2_101440	ARO:3000504	52.6	137	65	0	7	143	1	137	3.7e-38	151
R2_10248	ARO:3002893	55.1	225	101	0	2	226	59	283	2.3e-68	251.9
R2_102947	ARO:3003980	50.6	160	77	1	3	162	109	266	1.2e-37	149.4
R2_104625	ARO:3001300	55.1	187	84	0	14	200	106	292	9.3e-48	183.3
R2_105508	ARO:3000816	50.8	130	61	2	3	131	7	134	3.2e-25	107.8
R2_107188	ARO:3000816	70.9	165	48	0	1	165	64	228	8e-66	243
R2_108401	ARO:3003992	62.3	430	131	2	1	399	172	601	1.5e-150	525.8
R2_114903	ARO:3003980	61.5	174	67	0	128	301	84	257	7e-55	207.6
R2_117171	ARO:3004039	50.7	71	33	1	5	73	4	74	7.7e-13	65.9
R2_119911	ARO:3003986	53.8	472	218	0	1	472	57	528	1.5e-148	519.6
R2_127777	ARO:3003318	70.2	695	203	1	3	693	8	702	8.6e-287	979.2
R2_129947	ARO:3000816	50	222	110	1	1	222	4	224	7.1e-57	213.8
R2_130324	ARO:3003980	52.2	274	126	3	1	271	50	321	5.5e-75	274.2
R2_134920	ARO:3003767	68	169	54	0	2	170	128	296	9.8e-67	246.1
R2_155360	ARO:3000181	52	204	97	1	19	221	215	418	8.7e-53	200.3
R2_157039	ARO:3003980	55.6	306	136	0	6	311	16	321	6.3e-94	337.4
R2_157379	ARO:3003992	74.3	771	183	2	1	756	113	883	0	1124
R2_159149	ARO:3000245	50	88	43	1	17	104	1	87	9.3e-20	89.4
R2_171464	ARO:3000803	50.5	220	104	3	44	263	13	227	1.2e-44	173.3
R2_173476	ARO:3000816	51.2	215	99	2	4	216	7	217	7e-54	203.8
R2_174470	ARO:3003980	51.6	318	153	1	9	325	15	332	4.8e-86	311.2
R2_176450	ARO:3003748	61.2	139	50	1	2	136	75	213	1.1e-43	169.9
R2_183418	ARO:3003841	53.1	224	103	1	1	222	1	224	2.5e-62	231.9
R2_187331	ARO:3003048	58.4	238	99	0	1	238	171	408	7.3e-76	276.9
R2_195057	ARO:3000816	53.1	179	81	1	1	179	52	227	1.8e-47	182.2
R2_198933	ARO:3000816	56.8	125	54	0	1	125	4	128	2.5e-35	141.4
R2_200180	ARO:3000172	100	119	0	0	1	119	20	138	6.6e-70	256.1
R2_205517	ARO:3000501	55.7	619	197	12	5	593	23	594	2.3e-179	622.1
R2_206577	ARO:3003063	52.9	104	49	0	1	104	1	104	1.3e-24	105.5
R2_206578	ARO:3003064	51	102	50	0	3	104	4	105	6.2e-24	103.2
R2_218673	ARO:3003049	64.5	330	111	1	1	324	1	330	8.2e-110	390.2
R2_228291	ARO:3000501	53.3	649	263	7	2	631	20	647	1.5e-184	639.4
R2_234952	ARO:3000501	61.8	685	220	7	1	654	476	1149	9.7e-240	822.8
R2_236015	ARO:3000504	57.4	101	43	0	1	101	1	101	1.7e-26	111.7
R2_240043	ARO:3003105	52.5	139	65	1	12	150	3	140	8.4e-36	143.3
R2_241134	ARO:3002941	66	294	95	1	16	304	1	294	3.6e-96	344.7
R2_245179	ARO:3002522	51.3	261	124	2	10	268	324	583	1.2e-64	240.7
R2_251009	ARO:3003048	55.7	167	70	3	17	181	24	188	1e-42	166.4
R2_257182	ARO:3000816	50.5	218	102	2	1	218	13	224	5.5e-54	204.1
R2_262269	ARO:3003980	54.2	312	143	0	4	315	15	326	2.1e-91	328.9
R2_264419	ARO:3003748	56.2	219	94	1	4	220	1	219	2.1e-63	235.7
R2_264850	ARO:3002846	63.5	126	46	0	7	132	6	131	1.4e-44	172.2
R2_267363	ARO:3002522	51.1	395	166	4	2	396	236	603	9.1e-100	357.1
R2_267468	ARO:3003748	57.8	306	124	1	9	309	5	310	8.8e-93	333.6
R2_272164	ARO:3004107	54.3	138	63	0	4	141	10	147	5.8e-39	153.7
R2_272629	ARO:3003987	51.7	147	62	4	34	174	59	202	6.2e-35	140.6
R2_281491	ARO:3000768	60	105	42	0	1	105	1	105	8.1e-33	132.9
R2_284671	ARO:3003748	59.4	160	65	0	8	167	1	160	3.6e-50	191
R2_284760	ARO:3000816	53	202	89	3	3	203	28	224	2.5e-53	201.8
R2_290491	ARO:3000816	96.2	185	7	0	1	185	44	228	4.2e-100	357.1
R2_292237	ARO:3002878	91.9	124	10	0	1	124	133	256	1.3e-65	241.9
R2_292409	ARO:3000245	54.2	107	49	0	1	107	1	107	1.1e-29	122.5
R2_293591	ARO:3002925	51.1	225	109	1	20	244	5	228	8.5e-64	236.9
R2_297728	ARO:3000816	50.6	168	78	1	1	168	38	200	4.1e-41	161
R2_300689	ARO:3003980	50.3	181	86	1	7	187	17	193	6.3e-43	167.2
R2_306578	ARO:3003980	53.1	292	132	2	1	288	52	342	5.3e-81	294.3
R2_311759	ARO:3004379	55.8	251	111	0	1	251	14	264	3.5e-73	268.1
R2_313484	ARO:3003105	51.3	158	76	1	4	160	3	160	2.4e-39	156
R2_314095	ARO:3003949	50.3	163	81	0	1	163	200	362	1.1e-42	166.4
R2_318730	ARO:3003748	51.5	136	66	0	12	147	8	143	9.8e-31	126.3
R2_31995	ARO:3003980	60.7	173	68	0	1	173	64	236	3.8e-58	217.6
R2_324537	ARO:3003105	57.8	102	38	1	8	109	2	98	9.6e-31	125.9
R2_342483	ARO:3000501	79.6	524	100	2	3	526	548	1064	3e-244	837.4
R2_348976	ARO:3003318	58.8	701	277	4	2	691	3	702	3.2e-233	801.2
R2_356427	ARO:3002521	57.7	201	85	0	1	201	138	338	3.3e-66	244.6
R2_364019	ARO:3003989	51.2	160	73	2	2	158	36	193	7.2e-48	183.3
R2_365238	ARO:3003730	51.2	691	279	11	1	638	208	893	2.7e-202	698.4
R2_368403	ARO:3002884	65.6	474	162	1	4	476	3	476	7.6e-186	643.3
R2_369715	ARO:3002930	74	231	59	1	1	231	4	233	5.3e-92	330.5
R2_369781	ARO:3000504	54.2	144	63	1	1	141	1	144	9.5e-37	146.4
R2_390401	ARO:3002842	67.6	204	65	1	3	206	9	211	8.3e-84	303.1
R2_392075	ARO:3000501	65.6	911	234	12	2	895	271	1119	0	1162.5
R2_401869	ARO:3004107	56.8	139	60	0	1	139	10	148	1.4e-42	165.6
R2_408216	ARO:3003748	56.3	268	114	1	5	269	1	268	1.1e-80	293.1
R2_410326	ARO:3002522	68.9	257	78	1	1	257	340	594	1.2e-90	326.2
R2_414071	ARO:3003980	54.4	204	93	0	1	204	60	263	3.2e-59	221.5
R2_419040	ARO:3003318	65.3	349	113	4	1	342	356	703	5.2e-120	424.1
R2_422301	ARO:3003948	51.6	252	121	1	1	251	218	469	2e-68	252.3
R2_424549	ARO:3002813	62.8	285	104	2	12	294	2	286	8.8e-92	330.1
R2_427971	ARO:3002926	53	234	105	2	3	231	2	235	2.4e-68	251.9
R2_428891	ARO:3002925	50	232	115	1	1	232	1	231	1.6e-59	222.6
R2_428893	ARO:3002987	78.8	306	65	0	4	309	1	306	2.4e-140	491.5
R2_428895	ARO:3002986	57	263	105	4	7	262	4	265	9.7e-77	280
R2_432918	ARO:3003980	51.8	141	67	1	10	150	127	266	4.1e-35	141
R2_436436	ARO:3003577	69.5	203	62	0	1	203	158	360	9.8e-82	296.2
R2_437269	ARO:3000816	74.6	224	57	0	9	232	5	228	8e-96	343.2
R2_442601	ARO:3000816	57.7	149	61	1	1	149	81	227	6.1e-41	160.2
R2_450525	ARO:3003980	56.1	198	87	0	22	219	15	212	2.1e-58	218.8
R2_465469	ARO:3000816	67.7	223	72	0	1	223	4	226	8.1e-85	306.6
R2_467755	ARO:3004361	50	274	118	2	27	281	12	285	2.6e-72	265.4
R2_470854	ARO:3000816	53.5	127	59	0	1	127	9	135	9.3e-33	132.9
R2_47333	ARO:3003949	64.6	189	67	0	1	189	174	362	1.3e-66	246.1
R2_477124	ARO:3002894	52.5	160	76	0	1	160	102	261	8.1e-40	156.8
R2_477354	ARO:3004107	59.2	142	58	0	10	151	10	151	1.9e-45	175.3
R2_478928	ARO:3000444	58.5	861	326	6	56	887	6	864	2.2e-266	911.8
R2_496177	ARO:3002522	54.3	348	154	2	8	350	7	354	1.2e-82	300.1
R2_498894	ARO:3003577	76.7	172	40	0	1	172	121	292	8.1e-77	279.6
R2_501568	ARO:3004036	52.6	272	125	1	2	269	306	577	1.2e-74	273.1
R2_503480	ARO:3002893	57.7	215	91	0	3	217	13	227	1.2e-67	249.6
R2_503830	ARO:3003955	83.2	256	43	0	2	257	42	297	5.9e-116	410.2
R2_523806	ARO:3000501	51.3	550	177	9	16	548	27	502	2e-145	509.2
R2_526002	ARO:3002928	77.2	232	53	0	1	232	1	232	6.1e-104	370.2
R2_526003	ARO:3002939	69	361	112	0	1	361	1	361	9.5e-144	503.1
R2_526004	ARO:3002955	62.2	241	91	0	44	284	52	292	6e-93	334
R2_53302	ARO:3000816	69.3	127	39	0	18	144	7	133	6.4e-46	176.8
R2_538521	ARO:3002987	50.9	167	82	0	16	182	12	178	5.5e-44	170.6
R2_540882	ARO:3003318	71.2	698	196	2	2	694	5	702	4.9e-290	989.9
R2_544922	ARO:3002986	58.2	263	101	5	5	259	8	269	1.1e-74	273.1
R2_548134	ARO:3003048	50.9	173	85	0	10	182	229	401	6.6e-45	173.7
R2_551869	ARO:3003318	50.3	302	138	4	2	293	394	693	1.3e-74	273.1
R2_552615	ARO:3000804	51	796	378	6	1	786	263	1056	7.7e-199	687.2
R2_55635	ARO:3000816	71.9	146	37	1	7	152	5	146	1.9e-53	201.8
R2_560806	ARO:3003006	72.8	393	107	0	4	396	1	393	8.2e-157	546.6
R2_56160	ARO:3002941	69.3	140	43	0	1	140	202	341	6e-50	190.3
R2_563159	ARO:3000245	52.6	114	49	3	1	114	1	109	1.9e-24	105.1
R2_66125	ARO:3003980	55.8	215	94	1	10	224	17	230	3.6e-61	228
R2_68028	ARO:3003949	51.9	189	89	2	2	189	105	292	7e-50	190.3
R2_73684	ARO:3003980	50.3	322	150	3	4	325	18	329	5.8e-84	304.3
R2_75246	ARO:3003967	56.9	262	112	1	50	310	9	270	1.5e-73	269.6
R2_76843	ARO:3004107	51.9	135	65	0	126	260	10	144	5.5e-37	147.9
R2_788	ARO:3000816	53.1	226	106	0	10	235	3	228	5e-61	227.6
R2_79857	ARO:3000504	56.3	126	55	0	18	143	1	126	2.3e-35	141.7
R2_8348	ARO:3003577	58.2	208	87	0	1	208	1	208	3.1e-67	248.1
R2_86367	ARO:3000816	75	168	42	0	1	168	59	226	3.1e-73	267.7
R2_88301	ARO:3000343	84.6	228	35	0	1	228	177	404	5.2e-103	367.1
R2_92574	ARO:3000816	52.5	183	77	3	11	191	50	224	2.9e-46	178.3
R3_100897	ARO:3004107	51.1	139	67	1	8	146	10	147	4.7e-36	144.1
R3_104403	ARO:3002528	58.2	141	59	0	11	151	8	148	1.2e-39	156
R3_110981	ARO:3003980	50.4	262	127	2	1	259	70	331	3.3e-66	245
R3_115762	ARO:3000816	53.1	226	102	2	1	224	1	224	3.3e-62	231.5
R3_11621	ARO:3003949	59.3	172	70	0	2	173	191	362	7.5e-56	210.3
R3_118916	ARO:3000816	52.4	164	75	1	1	164	64	224	2.1e-42	165.2
R3_121156	ARO:3004379	56.7	492	210	1	2	493	15	503	2.3e-132	465.7
R3_131515	ARO:3003048	59.8	256	103	0	8	263	155	410	1.9e-80	292.4
R3_134592	ARO:3003048	59.5	242	98	0	10	251	167	408	3.9e-80	291.2
R3_136040	ARO:3002841	57.7	111	46	1	1	111	100	209	3.8e-35	140.6
R3_136835	ARO:3004107	51.7	89	43	0	3	91	58	146	2.3e-20	91.3
R3_140406	ARO:3000816	72.8	228	58	1	15	242	4	227	2.8e-91	328.2
R3_146080	ARO:3003748	63.1	206	76	0	1	206	18	223	4.6e-71	260.8
R3_148552	ARO:3002930	52.4	191	91	0	10	200	4	194	3.3e-50	191.4
R3_150868	ARO:3002893	50.7	209	103	0	5	213	166	374	1.7e-55	209.1
R3_151233	ARO:3004107	52.9	138	65	0	149	286	10	147	4.4e-38	151.8
R3_151684	ARO:3002892	50.7	272	134	0	1	272	78	349	1.8e-78	285.8
R3_152761	ARO:3003318	68.1	301	91	2	1	301	278	573	6.9e-108	383.6
R3_153886	ARO:3000816	75.2	222	55	0	12	233	5	226	5.8e-94	337
R3_165609	ARO:3000603	54.3	140	59	4	33	169	1	138	2.4e-28	118.6
R3_170635	ARO:3004379	56.1	499	216	1	2	500	8	503	5.9e-134	471.1
R3_17216	ARO:3004107	58.2	134	56	0	4	137	10	143	4.5e-41	160.6
R3_172966	ARO:3000816	69.6	161	49	0	6	166	3	163	7.8e-61	226.5
R3_174753	ARO:3000816	52.2	224	107	0	1	224	1	224	1.7e-61	229.2
R3_186544	ARO:3002522	60.6	320	119	3	1	313	199	518	1.1e-97	349.7
R3_188089	ARO:3003949	55.9	179	79	0	1	179	184	362	6.5e-53	200.7
R3_190032	ARO:3000816	53.3	135	57	2	1	133	97	227	1.1e-33	136
R3_191080	ARO:3003980	66.7	174	58	0	5	178	16	189	1.5e-65	242.3
R3_192067	ARO:3002930	86.4	228	30	1	1	228	7	233	1.9e-110	391.7
R3_196537	ARO:3000816	51.1	141	65	2	33	173	7	143	1.9e-33	135.6
R3_198094	ARO:3003665	53.8	182	84	0	1	182	6	187	5e-53	200.7
R3_201866	ARO:3003980	55.6	322	135	4	5	321	16	334	6.5e-88	317.4
R3_205676	ARO:3000444	67.4	860	280	0	5	864	6	865	0	1126.7
R3_223696	ARO:3003948	54.3	210	94	2	10	217	260	469	1.4e-61	229.6
R3_231420	ARO:3000816	52.5	179	80	1	1	179	54	227	4.5e-46	177.6
R3_236998	ARO:3002522	53.7	281	126	2	1	279	137	415	8.2e-71	260.4
R3_24600	ARO:3003980	55.2	326	143	2	12	334	16	341	3.1e-93	335.1
R3_24700	ARO:3002522	58.1	291	115	3	1	284	202	492	3.6e-82	298.1
R3_247418	ARO:3000816	67.3	110	36	0	1	110	117	226	8.9e-40	156
R3_252572	ARO:3000816	52.9	206	96	1	1	206	22	226	5.9e-58	217.2
R3_256822	ARO:3002534	61.6	151	58	0	1	151	118	268	2.5e-48	184.9
R3_25787	ARO:3003980	51.4	313	147	2	8	317	17	327	3e-85	308.5
R3_25887	ARO:3003748	52.6	190	89	1	3	192	1	189	8.7e-48	183.3
R3_260190	ARO:3002522	62.2	601	197	3	12	606	27	603	1.2e-178	619.8
R3_267022	ARO:3004379	55.2	473	207	3	13	485	14	481	1.7e-125	443
R3_277325	ARO:3002987	53.1	224	103	2	5	227	4	226	4.1e-60	224.6
R3_281335	ARO:3004379	69.6	207	63	0	13	219	14	220	1.8e-73	268.9
R3_281606	ARO:3004107	55.7	106	47	0	2	107	39	144	2.2e-30	124.8
R3_282367	ARO:3003949	51.6	281	135	1	1	280	68	348	1.5e-77	283.1
R3_286537	ARO:3002930	54.3	223	100	2	26	247	4	225	1.4e-60	226.5
R3_304427	ARO:3002930	55.9	220	97	0	1	220	1	220	1.6e-61	229.2
R3_305995	ARO:3002941	75.9	170	41	0	24	193	45	214	3.9e-64	237.7
R3_306471	ARO:3001772	50.4	226	108	3	1	222	1	226	2.6e-59	221.9
R3_309723	ARO:3000501	54.3	720	244	13	2	691	20	684	1.1e-204	706.4
R3_316734	ARO:3002563	60.7	112	43	1	1	111	45	156	3.2e-34	137.5
R3_317144	ARO:3000478	51.2	201	89	3	2	201	8	200	7.6e-42	163.7
R3_318337	ARO:3001300	50.7	288	115	6	10	271	7	293	4.1e-59	221.5
R3_319939	ARO:3003980	55.7	318	138	2	4	319	16	332	6.8e-93	334
R3_324112	ARO:3000504	50.5	107	53	0	2	108	23	129	1.8e-26	112.1
R3_325004	ARO:3003748	55.3	311	131	3	9	314	5	312	2.3e-88	318.9
R3_325564	ARO:3000181	50.3	350	168	1	1	350	75	418	7e-91	327.4
R3_328223	ARO:3003318	73.8	455	119	0	9	463	248	702	1.4e-192	665.6
R3_331343	ARO:3003720	59.6	255	103	0	1	255	26	280	2.3e-83	302
R3_338154	ARO:3003748	68.8	138	43	0	13	150	6	143	4.4e-47	180.6
R3_338796	ARO:3003841	50.2	223	111	0	1	223	1	223	9.5e-62	229.9
R3_338797	ARO:3002848	60.9	110	43	0	1	110	41	150	8.5e-40	156
R3_34120	ARO:3003980	54.7	309	140	0	6	314	13	321	3e-90	325.1
R3_341701	ARO:3002841	57.7	156	65	1	17	172	54	208	3.3e-54	204.5
R3_345536	ARO:3002522	61.9	423	154	3	11	426	176	598	1.1e-138	486.5
R3_346567	ARO:3002884	69.2	341	104	1	2	341	135	475	7.8e-140	490
R3_353408	ARO:3003066	52.6	135	60	1	44	178	11	141	4.1e-31	127.9
R3_354778	ARO:3003748	51.1	313	145	2	12	318	1	311	2.5e-80	292.4
R3_356325	ARO:3003980	55	327	146	1	8	333	15	341	3.3e-95	341.7
R3_358448	ARO:3003980	50.3	330	161	3	17	345	8	335	1.4e-83	303.1
R3_364638	ARO:3003318	68.7	504	148	2	1	500	205	702	2.6e-192	664.8
R3_3698	ARO:3003841	50	112	56	0	1	112	1	112	1.8e-24	105.1
R3_371401	ARO:3003949	54.1	159	73	0	1	159	204	362	3.8e-44	171.4
R3_374849	ARO:3000816	75.7	222	54	0	7	228	5	226	3.9e-95	340.9
R3_378411	ARO:3003318	73.3	326	86	1	1	326	275	599	4e-133	467.6
R3_38600	ARO:3000501	66.4	690	192	7	1	689	509	1159	5.5e-257	880.2
R3_399308	ARO:3000816	51.8	222	102	2	3	223	7	224	6.4e-58	217.2
R3_403763	ARO:3000816	50	220	108	1	8	227	7	224	4e-55	208
R3_408587	ARO:3003949	51.7	149	72	0	1	149	214	362	1.8e-40	159.1
R3_410082	ARO:3000853	50	144	66	3	1	139	151	293	1.6e-35	142.1
R3_411057	ARO:3000803	53.5	217	97	2	2	218	165	377	2.4e-57	215.3
R3_412602	ARO:3002930	85.3	191	26	1	1	189	40	230	5.9e-89	320.1
R3_414796	ARO:3001300	54.3	219	80	4	7	206	9	226	2.8e-52	198.4
R3_416645	ARO:3003318	61.3	442	164	3	1	436	58	498	2.8e-150	525
R3_41785	ARO:3003949	58.8	177	73	0	2	178	186	362	1.7e-56	212.2
R3_419719	ARO:3003967	55.9	497	219	0	9	505	8	504	1.4e-140	493
R3_421123	ARO:3002987	50	194	94	3	3	193	2	195	3.4e-44	171.4
R3_423512	ARO:3000501	67.8	487	151	2	16	501	25	506	6.2e-194	670.2
R3_428361	ARO:3003980	50.6	312	154	0	2	313	15	326	1.3e-89	323.2
R3_428407	ARO:3000816	52.4	206	97	1	3	207	19	224	2e-53	202.2
R3_435494	ARO:3000816	54.7	192	85	1	9	200	38	227	1.9e-53	202.2
R3_43969	ARO:3003105	50.9	116	49	3	1	109	46	160	1.4e-24	105.5
R3_440168	ARO:3002846	60	130	52	0	19	148	14	143	1.2e-44	172.6
R3_442901	ARO:3003950	51	245	117	3	4	246	336	579	2.1e-65	242.3
R3_4435	ARO:3000816	74.4	211	54	0	1	211	16	226	5e-89	320.5
R3_44358	ARO:3001300	51.7	180	71	3	15	179	9	187	2.6e-38	151.8
R3_447083	ARO:3003748	65.8	146	50	0	4	149	1	146	1e-48	186
R3_451528	ARO:3003967	52.8	299	141	0	1	299	199	497	9.2e-74	270.4
R3_45223	ARO:3003980	63.6	228	83	0	7	234	17	244	5.1e-80	290.8
R3_457993	ARO:3002857	50.7	146	67	1	13	153	18	163	3.3e-37	147.9
R3_461527	ARO:3002884	60.2	221	86	2	6	225	86	305	8.6e-71	260
R3_464081	ARO:3002531	54.8	126	57	0	1	126	25	150	2.7e-35	141.4
R3_46808	ARO:3000501	61.1	1023	314	13	1	1008	128	1081	0	1196
R3_468251	ARO:3003980	55.2	306	135	2	1	304	26	331	2.3e-90	325.5
R3_46947	ARO:3002930	90.4	198	19	0	1	198	28	225	2.1e-100	358.2
R3_470074	ARO:3002531	54.5	154	70	0	1	154	1	154	1.8e-43	168.7
R3_47102	ARO:3000245	62.1	103	38	1	1	103	1	102	5.3e-30	123.6
R3_473355	ARO:3000816	83.9	93	15	0	11	103	136	228	1e-39	155.6
R3_473800	ARO:3003318	64.4	303	104	1	1	299	80	382	1.3e-111	396
R3_473831	ARO:3003730	55.6	826	312	17	5	783	290	1107	2.2e-246	845.1
R3_473853	ARO:3002255	53.9	206	94	1	1	205	87	292	2.1e-63	235.3
R3_475660	ARO:3000501	73.9	518	134	1	2	518	241	758	3.1e-225	774.2
R3_481388	ARO:3002593	61.5	96	36	1	1	95	80	175	2.2e-31	127.9
R3_484699	ARO:3002600	53.5	144	67	0	5	148	8	151	4e-37	148.7
R3_485563	ARO:3000504	51.8	137	66	0	1	137	1	137	5.8e-36	143.7
R3_500024	ARO:3002522	51.2	260	126	1	4	262	334	593	2.7e-66	245.4
R3_501686	ARO:3000816	51.3	224	105	1	1	224	8	227	1.2e-59	223
R3_509313	ARO:3003980	50.5	315	155	1	5	319	18	331	2.1e-86	312.4
R3_511567	ARO:3000518	70.2	171	48	2	1	171	43	210	2.4e-65	241.5
R3_513878	ARO:3002930	53.5	187	86	1	2	188	35	220	1.4e-50	192.6
R3_513935	ARO:3003980	50	218	108	1	1	218	113	329	1.3e-56	213
R3_513987	ARO:3002539	69.5	174	53	0	1	174	34	207	2.7e-72	264.6
R3_51876	ARO:3003748	51.1	315	152	1	12	324	3	317	5.1e-80	291.2
R3_520139	ARO:3003980	50	324	155	2	1	317	18	341	3e-80	292
R3_521510	ARO:3002522	50.6	269	123	3	2	270	347	605	7.7e-66	243.8
R3_528978	ARO:3002563	65.5	87	29	1	1	86	71	157	1.4e-26	111.7
R3_531948	ARO:3003980	70.4	216	64	0	1	216	19	234	3.2e-83	301.2
R3_533769	ARO:3000501	64.3	762	262	1	1	762	399	1150	1.6e-276	945.3
R3_539894	ARO:3000245	55.7	106	46	1	1	106	1	105	4.3e-27	114
R3_541962	ARO:3003318	70.7	478	136	1	2	475	201	678	4.6e-191	660.6
R3_550247	ARO:3004107	57.9	107	45	0	6	112	9	115	9.1e-29	119.4
R3_570900	ARO:3003318	67.2	308	101	0	1	308	396	703	2.3e-114	405.2
R3_575751	ARO:3000816	52.7	169	76	2	1	168	59	224	1.8e-44	172.2
R3_58136	ARO:3000816	51.4	220	105	1	3	222	7	224	8.3e-58	216.9
R3_585254	ARO:3003980	59.3	214	87	0	20	233	17	230	1.8e-71	262.3
R3_590857	ARO:3000816	51.2	207	100	1	1	206	21	227	4.3e-53	201.1
R3_592272	ARO:3002539	70.7	208	61	0	6	213	7	214	4e-86	310.8
R3_594427	ARO:3003748	52.5	305	140	4	1	301	15	318	1e-79	290
R3_59673	ARO:3003980	53.9	323	146	2	4	324	16	337	1.2e-92	333.2
R3_597753	ARO:3002849	62.6	131	49	0	11	141	20	150	1.1e-47	182.6
R3_599335	ARO:3000245	66.7	57	18	1	1	57	42	97	1.5e-16	77.8
R3_600818	ARO:3000805	56.1	237	104	0	4	240	194	430	5.1e-61	227.6
R3_613855	ARO:3003841	55.2	183	81	1	6	187	41	223	2.5e-55	208.4
R3_614110	ARO:3000504	52.3	86	41	0	1	86	41	126	1.2e-18	85.9
R3_625790	ARO:3003980	53.5	301	139	1	4	304	17	316	1.8e-84	305.8
R3_628610	ARO:3000816	55	131	56	2	1	131	100	227	3.5e-32	131
R3_638653	ARO:3004107	51.4	74	36	0	2	75	7	80	2e-14	71.6
R3_641011	ARO:3003980	50.2	319	155	2	5	320	15	332	3.1e-82	298.5
R3_649959	ARO:3002705	66.4	217	73	0	2	218	167	383	1.7e-76	278.9
R3_653576	ARO:3000816	79.1	215	41	2	1	214	17	228	2.2e-92	331.6
R3_656225	ARO:3000245	56.9	109	46	1	1	109	1	108	2e-29	121.7
R3_657986	ARO:3003699	51.5	476	229	2	3	478	560	1033	1.3e-119	423.3
R3_658402	ARO:3003841	51.5	97	47	0	1	97	6	102	2.4e-22	97.8
R3_661266	ARO:3003950	50.2	241	116	3	3	242	340	577	1.2e-58	219.9
R3_662291	ARO:3002539	58.3	252	101	4	5	253	7	257	4.8e-78	284.3
R3_669086	ARO:3003318	72.3	318	88	0	1	318	385	702	3.2e-127	448
R3_669198	ARO:3003318	72.2	471	127	1	1	467	90	560	1.5e-189	655.6
R3_66929	ARO:3000828	52.5	223	96	2	5	219	13	233	1.9e-59	222.2
R3_672488	ARO:3004107	54.8	135	61	0	6	140	10	144	4.6e-39	154.1
R3_679862	ARO:3002849	59.2	147	60	0	41	187	4	150	5.7e-52	197.2
R3_683473	ARO:3003748	58.1	160	67	0	1	160	70	229	1.7e-50	192.2
R3_685892	ARO:3003980	59.6	265	106	1	7	270	16	280	1.7e-81	295.8
R3_689541	ARO:3000816	75.4	183	45	0	2	184	44	226	2.7e-78	284.6
R3_69030	ARO:3003748	50.5	315	153	3	100	412	6	319	6.4e-72	264.6
R3_702324	ARO:3000816	57.4	190	80	1	30	219	37	225	2.2e-55	208.8
R3_702337	ARO:3003748	52	225	104	1	14	238	5	225	1.3e-57	216.5
R3_702412	ARO:3003980	53.1	311	145	1	5	315	18	327	3.4e-89	321.6
R3_705401	ARO:3001424	59.5	158	61	2	23	179	23	178	9.4e-52	196.4
R3_705414	ARO:3002522	60.1	451	173	3	5	448	27	477	1.9e-125	442.6
R3_706199	ARO:3000504	57	128	55	0	9	136	1	128	1.1e-39	156
R3_710633	ARO:3003748	50.6	166	79	2	3	165	103	268	1.8e-39	155.6
R3_713533	ARO:3003748	53.7	311	140	2	5	312	1	310	5.5e-85	307.8
R3_723051	ARO:3002522	50.6	251	122	1	4	252	345	595	9.9e-63	233.4
R3_723561	ARO:3003980	53.2	188	88	0	2	189	49	236	2.8e-52	198.4
R3_724468	ARO:3003950	52.9	242	112	2	1	241	340	580	8.7e-64	236.9
R3_727556	ARO:3004107	51.6	126	61	0	1	126	22	147	4.6e-32	130.6
R3_730637	ARO:3000816	50	182	87	1	2	183	7	184	1.2e-43	169.5
R3_735304	ARO:3002941	73.6	276	73	0	1	276	66	341	8.5e-108	383.3
R3_738369	ARO:3002893	55.3	217	97	0	9	225	18	234	1.1e-68	253.1
R3_738425	ARO:3003980	53.6	306	142	0	7	312	16	321	5e-93	334.3
R3_742555	ARO:3003031	51.2	627	300	2	1	623	394	1018	4e-166	578.2
R3_742679	ARO:3003948	54.9	204	91	1	1	203	266	469	3.6e-59	221.5
R3_742712	ARO:3003057	53.3	199	91	1	8	204	268	466	5.5e-48	184.1
R3_746339	ARO:3000501	53.8	491	178	5	1	463	31	500	2.7e-143	501.9
R3_750176	ARO:3000816	54.5	178	76	2	231	405	7	182	9.4e-44	171
R3_751267	ARO:3002522	62.1	298	111	1	1	296	191	488	9.8e-99	353.2
R3_751487	ARO:3000245	92.9	98	7	0	1	98	14	111	6.6e-52	196.1
R3_755687	ARO:3002525	50.9	171	84	0	6	176	11	181	1.5e-49	189.1
R3_756316	ARO:3004107	50	138	69	0	35	172	10	147	3e-34	138.3
R3_762579	ARO:3003841	51.2	209	101	1	8	215	4	212	7e-54	203.8
R3_763361	ARO:3004107	52.5	139	65	1	6	144	10	147	7.1e-37	146.7
R3_765624	ARO:3003066	50.4	141	63	2	116	249	6	146	7.3e-29	120.9
R3_81569	ARO:3000379	57.1	198	84	1	8	205	129	325	1.1e-53	203
R3_86477	ARO:3000816	50	182	85	2	1	182	49	224	1.4e-47	182.6
R3_87146	ARO:3003980	60.5	157	62	0	1	157	84	240	4.1e-49	187.6
R3_8716	ARO:3004379	50.6	476	228	2	2	473	4	476	6.8e-111	394.4
R3_91447	ARO:3000181	55	169	75	1	33	200	215	383	1.3e-46	179.5
R3_96852	ARO:3003049	53.2	417	179	2	1	417	61	461	1.1e-103	370.2
S1_100769	ARO:3002941	70.2	191	56	1	30	220	1	190	9.3e-62	229.9
S1_102040	ARO:3002522	54.3	282	111	2	1	282	332	595	8.8e-79	287
S1_104738	ARO:3003841	51.1	223	108	1	7	229	2	223	9.8e-62	229.9
S1_105868	ARO:3003980	53.3	167	77	1	5	171	11	176	8.3e-42	163.3
S1_106956	ARO:3000816	50.5	93	46	0	13	105	135	227	6.1e-19	86.7
S1_106960	ARO:3004379	52.6	449	204	4	10	454	14	457	6e-112	397.9
S1_11459	ARO:3002930	55.8	217	96	0	1	217	4	220	1e-63	236.5
S1_114844	ARO:3003748	51.6	312	138	3	6	307	1	309	1.4e-82	299.7
S1_132533	ARO:3003727	50	156	78	0	1	156	220	375	4.4e-42	164.1
S1_146587	ARO:3003105	55.2	87	33	2	1	84	2	85	2.3e-22	97.8
S1_151121	ARO:3003748	55.4	166	74	0	1	166	64	229	9.7e-51	193
S1_152250	ARO:3004107	55.3	141	63	0	8	148	10	150	1.6e-41	162.2
S1_160014	ARO:3004107	57	135	58	0	9	143	10	144	7.5e-42	163.3
S1_172583	ARO:3002522	75.6	578	140	1	3	579	26	603	7e-226	776.5
S1_179303	ARO:3003318	70.9	413	119	1	2	414	291	702	1.9e-164	572
S1_180994	ARO:3000816	86.4	103	14	0	3	105	126	228	6.2e-48	183
S1_191777	ARO:3002659	62.8	129	44	1	1	125	138	266	6.5e-44	169.9
S1_195390	ARO:3004379	50.8	429	207	2	7	435	6	430	1.3e-107	383.3
S1_196991	ARO:3002891	55.5	398	157	5	1	384	1	392	8.2e-106	377.1
S1_20505	ARO:3002658	60	140	47	2	1	131	166	305	5.4e-44	170.2
S1_206867	ARO:3000816	81.8	225	41	0	1	225	4	228	1.8e-105	375.2
S1_209901	ARO:3002639	58.2	146	58	2	1	144	122	266	1.6e-41	162.2
S1_211163	ARO:3000816	50.9	220	104	2	1	219	8	224	4.5e-56	211.1
S1_212371	ARO:3002930	58.5	217	90	0	1	217	4	220	2e-69	255.4
S1_229063	ARO:3001300	50.3	292	127	4	7	281	4	294	2.1e-66	245.7
S1_234346	ARO:3000816	73.8	225	59	0	6	230	3	227	1.5e-94	339
S1_240836	ARO:3003318	69.9	312	90	1	1	308	25	336	6.1e-128	450.3
S1_252237	ARO:3000245	71.2	111	31	1	1	111	1	110	6.8e-40	156.4
S1_255984	ARO:3002883	60.9	202	79	0	1	202	199	400	3.1e-51	194.9
S1_266791	ARO:3003980	56.3	316	131	1	8	323	14	322	2.1e-97	349
S1_309049	ARO:3000245	69.9	113	32	2	1	112	1	112	3.6e-41	160.6
S1_323669	ARO:3003730	55.7	1051	388	16	1	990	73	1106	0	1146.3
S1_327889	ARO:3002930	57.3	117	50	0	1	117	104	220	1.2e-31	129
S1_32817	ARO:3000816	51.8	166	78	2	2	167	63	226	7.6e-40	156.8
S1_343510	ARO:3001299	50.5	277	132	3	4	278	4	277	5.7e-64	237.7
S1_35912	ARO:3002522	59.4	281	108	3	1	275	93	373	6.8e-70	257.3
S1_362921	ARO:3004107	58	143	60	0	10	152	9	151	3.6e-42	164.5
S1_385186	ARO:3002941	73.1	227	61	0	1	227	113	339	9e-87	313.2
S1_391570	ARO:3002884	67.6	472	152	1	1	471	1	472	4.2e-192	664.1
S1_395570	ARO:3000444	63	861	319	0	3	863	4	864	0	1055
S1_416586	ARO:3003748	55.7	318	131	2	9	316	5	322	1.5e-89	322.8
S1_419724	ARO:3004107	58	138	58	0	19	156	10	147	1.7e-41	162.2
S1_422366	ARO:3000816	51.7	118	57	0	1	118	8	125	1.5e-30	125.6
S1_427618	ARO:3003318	75	296	74	0	1	296	407	702	2.8e-122	431.4
S1_431159	ARO:3003841	51.3	193	93	1	2	193	31	223	3.8e-51	194.5
S1_44484	ARO:3002930	53.9	167	77	0	1	167	54	220	7.2e-46	176.8
S1_56058	ARO:3002638	71.3	254	73	0	6	259	19	272	1.1e-101	362.8
S1_5856	ARO:3003748	53.9	321	145	3	10	328	1	320	8.1e-86	310.5
S1_64449	ARO:3003748	53.9	308	134	4	13	315	4	308	2.8e-83	302
S1_68813	ARO:3000816	50.7	223	108	1	3	225	7	227	1.7e-58	219.2
S1_71094	ARO:3002914	67.6	327	91	1	26	337	3	329	3e-123	434.9
S1_78355	ARO:3003980	51.4	331	150	4	3	328	17	341	5.6e-90	324.3
S1_86793	ARO:3002930	60.8	97	36	1	4	100	50	144	2e-27	114.8
S1_87460	ARO:3004107	53.1	113	53	0	12	124	10	122	1.2e-29	122.5
S1_95198	ARO:3003318	51.4	691	322	8	9	691	19	703	5.5e-193	667.5
S1_95408	ARO:3000816	72.7	205	56	0	13	217	5	209	1.5e-83	302.4
S1_95624	ARO:3003318	52.3	302	139	2	25	322	299	599	4.1e-82	298.1
S1_97757	ARO:3003980	50.5	305	150	1	13	317	17	320	7.5e-84	303.9
S2_102611	ARO:3000569	51.4	185	88	1	17	201	8	190	4.1e-48	184.5
S2_105461	ARO:3002941	64.9	353	100	2	16	358	1	339	4.5e-114	404.4
S2_105462	ARO:3002930	91	223	20	0	21	243	1	223	4.9e-112	397.1
S2_116166	ARO:3002941	69.4	144	44	0	1	144	198	341	1.7e-51	195.3
S2_12556	ARO:3003318	66.5	665	217	3	1	660	39	702	2.7e-258	884.4
S2_129376	ARO:3003318	65.3	317	105	2	1	313	21	336	6.5e-117	413.7
S2_130133	ARO:3002948	64.6	345	117	3	22	366	7	346	1.3e-124	439.5
S2_14073	ARO:3003748	59.2	147	56	1	19	165	5	147	3.4e-40	157.9
S2_143632	ARO:3000501	53.3	585	124	4	7	561	657	1122	5.1e-165	574.3
S2_143871	ARO:3003748	62.7	225	83	1	11	235	4	227	2.7e-70	258.5
S2_145048	ARO:3002930	54.4	217	99	0	1	217	4	220	8.3e-63	233.4
S2_145413	ARO:3003730	54.5	1106	439	14	18	1075	10	1099	0	1177.9
S2_147688	ARO:3003049	58.7	269	110	1	1	268	56	324	1.1e-69	256.5
S2_149451	ARO:3003704	56	175	75	1	11	185	173	345	1.8e-50	192.2
S2_153370	ARO:3000866	53.2	171	80	0	8	178	250	420	3.1e-47	181.4
S2_15571	ARO:3000245	50.9	112	54	1	1	112	1	111	1.1e-27	115.9
S2_15954	ARO:3002941	72.6	197	54	0	1	197	13	209	7.6e-71	260
S2_168457	ARO:3001306	54.4	261	107	5	8	256	17	277	1.8e-64	239.2
S2_177289	ARO:3000816	71.9	221	62	0	14	234	7	227	9.2e-92	329.7
S2_177536	ARO:3003105	51.1	139	61	3	5	141	3	136	2.7e-32	131.7
S2_185880	ARO:3004379	59.4	310	126	0	2	311	47	356	3.4e-97	348.2
S2_194219	ARO:3003577	65	394	132	2	1	394	1	388	1e-143	503.1
S2_201423	ARO:3000865	56	402	173	4	2	399	8	409	5.2e-119	421
S2_208847	ARO:3002524	54.3	162	70	1	6	163	34	195	4.3e-48	184.1
S2_213227	ARO:3003748	55.9	220	95	1	7	224	1	220	2.8e-62	231.9
S2_219857	ARO:3001300	56.4	204	68	3	1	183	1	204	1.3e-53	202.6
S2_227879	ARO:3000816	73.3	202	54	0	1	202	25	226	5.4e-83	300.4
S2_240009	ARO:3003948	51.7	263	125	2	3	264	214	475	3.6e-69	255
S2_247779	ARO:3004107	51.4	138	67	0	7	144	10	147	1.3e-36	146
S2_25129	ARO:3000501	71.1	1147	317	7	38	1182	26	1160	0	1623.2
S2_25419	ARO:3003577	65.2	388	135	0	1	388	1	388	6.5e-143	500.4
S2_262270	ARO:3003748	54.1	205	87	2	11	215	1	198	3.7e-55	208
S2_267286	ARO:3003949	56.3	174	76	0	1	174	189	362	3.1e-56	211.8
S2_28057	ARO:3002539	57.1	252	104	4	4	252	7	257	4.6e-76	277.7
S2_288672	ARO:3004143	52.8	343	162	0	2	344	31	373	4e-62	231.9
S2_290278	ARO:3002941	76	192	46	0	36	227	45	236	2.2e-74	271.9
S2_290502	ARO:3002930	85.4	233	33	1	4	236	2	233	1.5e-110	392.1
S2_29345	ARO:3002930	53	117	55	0	1	117	4	120	1.5e-29	122.1
S2_295575	ARO:3003948	51	239	111	3	2	239	236	469	3.5e-66	245
S2_297117	ARO:3004107	53.6	138	64	0	3	140	10	147	3.2e-39	154.5
S2_299758	ARO:3003049	60.2	264	101	1	2	265	20	279	2.7e-79	288.5
S2_304024	ARO:3002930	76.6	231	53	1	3	233	4	233	5e-98	350.5
S2_307874	ARO:3003066	63	162	58	1	2	161	67	228	3.8e-52	197.6
S2_309504	ARO:3000377	52.6	194	86	2	1	188	190	383	1.5e-47	182.6
S2_310546	ARO:3000216	53.1	588	264	5	2	585	466	1045	1.2e-164	573.2
S2_31253	ARO:3002846	54.2	118	54	0	6	123	13	130	1e-34	139.4
S2_319111	ARO:3004379	57.4	319	136	0	8	326	8	326	5.5e-95	340.9
S2_323015	ARO:3003577	60.5	205	81	0	3	207	33	237	1.3e-68	252.7
S2_325958	ARO:3002531	57.8	109	46	0	1	109	1	109	4.4e-28	117.1
S2_333919	ARO:3003922	52.6	270	127	1	16	285	9	277	4.9e-71	261.2
S2_355417	ARO:3000816	51.2	162	78	1	3	164	7	167	3.9e-39	154.5
S2_357224	ARO:3002954	69.6	204	59	1	1	204	1	201	1.2e-87	315.8
S2_377555	ARO:3000853	52.6	196	90	1	1	193	65	260	2e-55	208.8
S2_382880	ARO:3003730	55	542	214	8	1	512	564	1105	4.4e-158	551.2
S2_388277	ARO:3003744	64.7	173	61	0	1	173	41	213	7e-52	196.8
S2_388729	ARO:3003980	55.9	161	68	1	1	158	121	281	7.1e-46	176.8
S2_399347	ARO:3003841	54	224	100	3	1	222	1	223	6.8e-60	223.8
S2_4003	ARO:3003980	62.8	328	120	1	5	332	15	340	9.7e-111	393.3
S2_46265	ARO:3002703	69.8	344	103	1	1	343	1	344	2.2e-122	432.2
S2_53530	ARO:3002930	89.2	223	24	0	1	223	4	226	1.1e-110	392.5
S2_64424	ARO:3003017	51.5	132	64	0	1	132	10	141	1.9e-32	132.1
S2_67632	ARO:3003785	50.3	195	95	2	1	193	238	432	1.2e-47	183
S2_77868	ARO:3000245	50	112	55	1	1	112	1	111	1.6e-24	105.5
S2_86377	ARO:3000444	72.6	379	104	0	1	379	486	864	4.9e-159	553.9
S2_96337	ARO:3003748	50.2	329	143	5	9	327	5	322	1.2e-76	280
S3_103111	ARO:3004379	54	239	110	0	1	239	92	330	2.8e-64	238.4
S3_105672	ARO:3003066	50	154	76	1	1	153	75	228	1.9e-37	148.7
S3_107190	ARO:3002524	52.5	177	79	1	5	176	19	195	2.2e-50	191.8
S3_107950	ARO:3002930	62.2	119	45	0	1	119	102	220	4.4e-37	147.1
S3_116114	ARO:3002941	61.3	142	48	2	12	147	1	141	9.4e-34	136.3
S3_116115	ARO:3002930	93.7	127	8	0	1	127	96	222	4.8e-66	243.4
S3_121777	ARO:3003950	50.8	238	113	3	1	235	344	580	4.9e-57	214.5
S3_122504	ARO:3003010	51.6	469	227	0	2	470	3	471	1.7e-129	456.1
S3_126537	ARO:3003105	51.8	139	60	3	5	141	3	136	2.2e-31	128.6
S3_129350	ARO:3000804	50.6	526	254	3	1	521	89	613	1.7e-138	486.1
S3_137213	ARO:3003720	52.7	129	54	1	44	172	33	154	2.5e-33	135.2
S3_138301	ARO:3003748	55.7	262	111	2	1	257	54	315	2.5e-69	255.4
S3_140828	ARO:3002941	71.2	278	80	0	16	293	1	278	1.5e-102	365.9
S3_156547	ARO:3002884	66.3	392	130	2	3	393	85	475	1e-151	529.6
S3_164118	ARO:3003049	64.9	251	82	1	1	251	62	306	1.1e-77	283.1
S3_175532	ARO:3003980	61.3	142	55	0	3	144	109	250	1.1e-46	179.5
S3_190572	ARO:3002841	57.7	156	66	0	1	156	56	211	5.8e-58	216.9
S3_192326	ARO:3003558	53.9	219	99	1	1	217	75	293	7.8e-61	226.9
S3_197114	ARO:3000377	57.4	176	72	1	1	173	169	344	4.9e-50	190.7
S3_201376	ARO:3000816	82.2	214	38	0	1	214	4	217	1.4e-99	355.5
S3_204611	ARO:3002893	60.8	245	96	0	9	253	25	269	2.2e-83	302
S3_204816	ARO:3003948	53.3	199	92	1	1	198	271	469	6e-59	220.7
S3_212113	ARO:3002930	54.5	220	100	0	2	221	1	220	1.3e-63	236.1
S3_227969	ARO:3002913	67.1	346	114	0	1	346	1	346	1.2e-140	492.7
S3_232647	ARO:3002941	69.8	344	103	1	12	354	1	344	4.8e-124	437.6
S3_242196	ARO:3002638	54.5	233	105	1	3	234	20	252	1.5e-65	242.7
S3_250305	ARO:3003066	52.1	117	55	1	4	120	6	121	8.7e-30	122.9
S3_25685	ARO:3004379	54.3	232	106	0	1	232	23	254	2.1e-64	238.8
S3_257361	ARO:3004036	53.8	238	110	0	31	268	340	577	3e-68	251.9
S3_259817	ARO:3004103	50.2	209	102	1	1	207	121	329	1e-46	179.9
S3_267115	ARO:3003894	58.8	131	51	1	6	136	8	135	7.9e-36	143.7
S3_277323	ARO:3003748	56.8	206	89	0	1	206	32	237	9.9e-61	226.5
S3_278742	ARO:3002891	55.7	368	139	6	5	355	4	364	2.2e-97	349
S3_284544	ARO:3003980	61.9	168	64	0	1	168	27	194	1.2e-59	222.6
S3_288150	ARO:3004054	50	182	86	3	3	183	47	224	5.3e-42	164.1
S3_299390	ARO:3000582	65.8	190	63	1	1	188	105	294	1.8e-72	265.4
S3_305847	ARO:3000501	52.2	483	211	3	101	570	245	720	1.8e-141	496.1
S3_314018	ARO:3003710	54.6	130	58	1	19	147	10	139	7.3e-34	136.7
S3_316357	ARO:3002930	59.5	116	47	0	1	116	105	220	1.4e-32	132.1
S3_325130	ARO:3002529	50.7	150	72	1	5	152	2	151	2.8e-36	144.8
S3_332127	ARO:3000245	63.2	106	38	1	1	106	1	105	5.8e-32	130.2
S3_341609	ARO:3002930	56.1	132	58	0	3	134	89	220	9.8e-38	149.4
S3_344139	ARO:3000620	66.3	187	63	0	7	193	1	187	7.6e-68	250
S3_346154	ARO:3004379	64.7	221	78	0	6	226	14	234	9.3e-73	266.5
S3_351527	ARO:3003980	52.5	181	86	0	1	181	100	280	9.5e-52	196.4
S3_356328	ARO:3000804	51.2	608	276	5	3	600	32	628	2.2e-158	552.4
S3_358568	ARO:3002930	89	228	24	1	1	228	6	232	6e-112	396.7
S3_368729	ARO:3003950	50.8	250	121	2	7	254	330	579	7.1e-64	237.3
S3_371131	ARO:3003049	59.9	322	127	1	1	322	8	327	3e-96	345.1
S3_371757	ARO:3004073	50.4	224	110	1	16	238	73	296	5.8e-33	134.4
S3_373395	ARO:3003049	56.8	257	105	1	2	258	56	306	5.3e-72	264.2
S3_374557	ARO:3000561	51.7	263	126	1	1	263	1	262	1.4e-69	256.1
S3_380850	ARO:3002941	69.3	179	55	0	2	180	162	340	6.7e-66	243.4
S3_385494	ARO:3002595	54.5	165	73	1	6	168	6	170	4.9e-50	190.7
S3_38596	ARO:3003980	51	294	137	1	1	287	49	342	1.9e-75	275.8
S3_38622	ARO:3003949	52	252	121	0	1	252	111	362	5.8e-72	264.2
S3_386565	ARO:3004361	50	124	59	1	1	121	17	140	8.2e-28	116.3
S3_389299	ARO:3004103	62	237	90	0	2	238	7	243	4.2e-76	277.7
S3_401105	ARO:3002850	53.6	112	48	1	111	218	6	117	1.1e-30	126.7
S3_411244	ARO:3000816	51.1	174	78	1	1	174	42	208	4.5e-43	167.5
S3_413732	ARO:3001300	54.4	206	72	3	4	187	4	209	1e-53	203
S3_421637	ARO:3003748	51.9	316	146	2	10	320	1	315	4.4e-84	304.7
S3_421748	ARO:3003748	57.6	297	122	1	18	310	5	301	4.3e-89	321.2
S3_423844	ARO:3000816	80	175	35	0	1	175	54	228	2.7e-80	291.2
S3_430680	ARO:3003950	50.4	254	120	4	3	253	325	575	2e-63	235.7
S3_431966	ARO:3003048	60.4	235	91	1	1	235	176	408	2.1e-75	275.4
S3_434732	ARO:3003055	56.6	219	94	1	1	219	36	253	8.3e-50	190.3
S3_439593	ARO:3002325	50	194	94	2	7	199	90	281	6.7e-46	177.2
S3_445431	ARO:3000777	50.3	505	249	2	1	504	554	1057	2.6e-126	445.7
S3_451049	ARO:3002522	50.8	262	128	1	1	262	335	595	4e-67	248.1
S3_452665	ARO:3003841	50.8	177	86	1	1	177	1	176	1.5e-41	162.5
S3_456674	ARO:3004107	57.8	147	62	0	25	171	6	152	4.9e-42	164.1
S3_467331	ARO:3000853	51.5	264	123	2	58	316	31	294	1.5e-73	269.6
S3_485086	ARO:3000816	55.1	118	51	2	3	120	7	122	5.4e-31	127.1
S3_492152	ARO:3000181	52.1	188	90	0	1	188	231	418	2.1e-49	188.7
S3_501442	ARO:3004107	52.9	138	65	0	2	139	10	147	4.8e-38	150.6
S3_50235	ARO:3003049	51	288	136	2	1	288	127	409	7e-63	234.2
S3_509928	ARO:3000816	50.8	191	93	1	3	193	35	224	1.2e-47	183
S3_515244	ARO:3003049	62.7	252	94	0	1	252	1	252	5.3e-77	280.8
S3_517371	ARO:3000816	51.4	220	105	1	3	222	7	224	1.3e-58	219.5
S3_543924	ARO:3000027	55.3	170	76	0	1	170	221	390	5.2e-48	184.1
S3_54557	ARO:3000463	54.4	180	79	3	2	178	22	201	2.2e-45	175.3
S3_54797	ARO:3004103	50	326	157	2	1	322	147	470	3.5e-73	268.5
S3_555163	ARO:3003980	64.3	207	74	0	1	207	28	234	6.2e-76	276.9
S3_558395	ARO:3004107	53.5	142	65	1	21	162	10	150	2.3e-36	145.2
S3_560656	ARO:3003010	64.1	418	139	1	1	407	362	779	3.9e-146	511.1
S3_561228	ARO:3003049	62.6	273	96	1	1	273	20	286	5.5e-80	290.8
S3_569285	ARO:3003987	57.8	90	38	0	1	90	119	208	1e-27	115.5
S3_576010	ARO:3002841	60	165	66	0	1	165	45	209	2.5e-62	231.5
S3_58594	ARO:3003949	52.5	177	84	0	1	177	70	246	2.8e-48	184.9
S3_594392	ARO:3003841	54.2	192	85	1	7	198	35	223	3.1e-56	211.5
S3_594600	ARO:3003049	60.1	283	113	0	2	284	10	292	1.3e-84	306.2
S3_601426	ARO:3000245	58.2	110	45	1	1	110	1	109	1.9e-34	138.3
S3_605692	ARO:3003950	51.5	241	113	3	1	238	340	579	2.3e-64	238.8
S3_607408	ARO:3002600	57.9	140	58	1	1	139	17	156	3.1e-39	154.5
S3_609306	ARO:3000504	58.1	136	55	1	37	172	2	135	3.6e-38	151.4
S3_65610	ARO:3003748	57.1	217	91	1	9	223	3	219	1.7e-62	232.6
S3_65617	ARO:3002913	66.2	157	53	0	1	157	1	157	1.4e-64	238.8
S3_67244	ARO:3003748	56.9	218	92	1	22	237	3	220	1.5e-64	239.6
S3_67550	ARO:3000792	55.1	198	89	0	36	233	48	245	2e-54	205.7
S3_69167	ARO:3000816	70.7	181	53	0	14	194	7	187	2.2e-70	258.5
S3_69997	ARO:3000779	55.1	303	136	0	1	303	179	481	4e-82	298.1
S3_73653	ARO:3003748	53.8	251	104	4	11	251	3	251	2.5e-64	238.8
S3_74775	ARO:3003748	51.4	144	70	0	1	144	82	225	2e-35	142.1
S3_86854	ARO:3002884	66.8	280	90	1	1	277	193	472	2e-109	388.7
S3_88353	ARO:3003980	61.8	173	66	0	4	176	17	189	1.4e-60	225.7
S3_94904	ARO:3003105	51.4	138	60	3	5	140	3	135	8.6e-32	129.8
S3_98285	ARO:3002941	70.7	294	86	0	19	312	45	338	1.1e-108	386.3
