# Supplementary material for: Abundant resistome determinants in rhizosphere soil of the wild plant Abutilon fruticosum
Source: AMB Express. 2023 Aug 30;13:92. doi: 10.1186/s13568-023-01597-w (PMC10469157; doi:10.1186/s13568-023-01597-w)
Supplement: Supplementary file 2 — Additional file 2. Table S2. Annotation results of non-redundant queries of antibiotic resistance genes (ARG) generated from rhizosphere (R) and bulk (S) soil microbiomes of Abutilon fruticosum. NOVO_MIX refers to reassembled low-copy ORF that is usually found in ≥ 2 of the six samples, while that preceded by S or R refers to a unique ORF. [file 13568_2023_1597_MOESM2_ESM.xlsx]

## Sheet: CARD.anno
Table S2. Annotation results of non-redundant queries of antibiotic resistance genes (ARG) generated from rhizosphere (R) and bulk (S) soil microbiomes of Abutilon fruticosum. NOVO_MIX refers to reassembled low-copy ORF that is usually found in ≥ 2 of the six samples, while that preceded by S or R refers to a unique ORF
Gene query_id	Subject_id	ARG	Description
NOVO_MIX_1002122	ARO:3000779	adeH	AdeH is the outer membrane channel protein of the AdeFGH multidrug efflux complex.
NOVO_MIX_1005734	ARO:3000501	rpoB2	Due to gene duplication, the genomes of Nocardia species include both rifampin-sensitive beta-subunit of RNA polymerase (rpoB) and rifampin-resistant beta-subunit of RNA polymerase (rpoB2) genes, with ~88% similarity between the two gene products. Expression of the rpoB2 variant results in replacement of rifampin sensitivity with rifampin resistance.
NOVO_MIX_1005884	ARO:3002930	vanRO	vanRO is a vanR variant found in the vanO gene cluster
NOVO_MIX_1010061	ARO:3002987	bcrA	bcrA is an ABC transporter found in Bacillus licheniformis that confers bacitracin resistance
NOVO_MIX_1017355	ARO:3003841	kdpE	kdpE is a transcriptional activator that is part of the two-component system KdpD/KdpE that is studied for its regulatory role in potassium transport and has been identified as an adaptive regulator involved in the virulence and intracellular survival of pathogenic bacteria. kdpE regulates a range of virulence loci through direct promoter binding.
NOVO_MIX_1018519	ARO:3003836	qacH	qacH is a subunit of the qac multidrug efflux pump in Vibrio cholerae
NOVO_MIX_1019565	ARO:3004074	MuxB	MuxB is one of the two necessary RND components in the Pseudomonas aeruginosa efflux pump system MuxABC-OpmB.
NOVO_MIX_1022799	ARO:3000504	golS	GolS is a regulator activated by the presence of gold, and promotes the expression of the MdsABC efflux pump.
NOVO_MIX_1027790	ARO:3000518	CRP	CRP is a global regulator that represses MdtEF multidrug efflux pump expression.
NOVO_MIX_1029193	ARO:3002593	AAC(6')-Ib-SK	AAC(6')-Ib-SK is a chromosomal-encoded aminoglycoside acetyltransferase in Streptomyces kanamyceticus
NOVO_MIX_1036263	ARO:3002531	AAC(3)-Ic	AAC(3)-Ic is an integron-encoded aminoglycoside acetyltransferase in P. aeruginosa
NOVO_MIX_1039563	ARO:3004107	Pseudomonas aeruginosa soxR	SoxR is a redox-sensitive transcriptional activator that induces expression of a small regulon that includes the RND efflux pump-encoding operon mexGHI-opmD. SoxR was shown to be activated by pyocyanin.
NOVO_MIX_105190	ARO:3003748	oleC	oleC is an ABC transporter isolated from Streptomyces antibioticus and is involved in oleandomycin secretion.
NOVO_MIX_1052847	ARO:3004107	Pseudomonas aeruginosa soxR	SoxR is a redox-sensitive transcriptional activator that induces expression of a small regulon that includes the RND efflux pump-encoding operon mexGHI-opmD. SoxR was shown to be activated by pyocyanin.
NOVO_MIX_1057419	ARO:3003071	mphE	mphE is a macrolide phosphotransferase that phosphorylates macrolides in GTP- dependent manner at 2'-OH hydroxyl of desosamine sugar of macrolides.
NOVO_MIX_1073819	ARO:3000816	mtrA	MtrA is a transcriptional activator of the MtrCDE multidrug efflux pump of Neisseria gonorrhoeae.
NOVO_MIX_1077725	ARO:3004107	Pseudomonas aeruginosa soxR	SoxR is a redox-sensitive transcriptional activator that induces expression of a small regulon that includes the RND efflux pump-encoding operon mexGHI-opmD. SoxR was shown to be activated by pyocyanin.
NOVO_MIX_1093824	ARO:3000768	abeS	AbeS in an efflux pump of the SMR family of transporters found in Acinetobacter baumannii.
NOVO_MIX_1095357	ARO:3001300	myrA	myrA is a methyltransferase found in Micromonospora griseorubida and confers resistance to mycinamicin, tylosin and lincosamides. Specifically, this enzyme adds a methyl group to guanosine 748 (E. coli numbering) of 23S ribosomal RNA. MyrA is found in the mycinamicin biosynthetic cluster and is one mechanism by which M. griseorubida protects itself from self-destruction when producing this macrol…
NOVO_MIX_1096895	ARO:3003577	ugd	PmrE is required for the synthesis and transfer of 4-amino-4-deoxy-L-arabinose (Ara4N) to Lipid A, which allows gram-negative bacteria to resist the antimicrobial activity of cationic antimicrobial peptides and antibiotics such as polymyxin
NOVO_MIX_1100245	ARO:3004107	Pseudomonas aeruginosa soxR	SoxR is a redox-sensitive transcriptional activator that induces expression of a small regulon that includes the RND efflux pump-encoding operon mexGHI-opmD. SoxR was shown to be activated by pyocyanin.
NOVO_MIX_1106469	ARO:3002848	arr-3	arr-3 is a plasmid-encoded ribosyltransferase found in Vibrio fluvialis
NOVO_MIX_1108971	ARO:3004107	Pseudomonas aeruginosa soxR	SoxR is a redox-sensitive transcriptional activator that induces expression of a small regulon that includes the RND efflux pump-encoding operon mexGHI-opmD. SoxR was shown to be activated by pyocyanin.
NOVO_MIX_1112521	ARO:3002857	dfrA26	dfrA26 is an integron-encoded dihydrofolate reductase found in Escherichia coli
NOVO_MIX_1113289	ARO:3002941	vanSO	vanSO is a vanS variant found in the vanO gene cluster
NOVO_MIX_1117175	ARO:3002593	AAC(6')-Ib-SK	AAC(6')-Ib-SK is a chromosomal-encoded aminoglycoside acetyltransferase in Streptomyces kanamyceticus
NOVO_MIX_1122215	ARO:3002942	vanHA	vanHA, also known as vanH, is a vanH variant in the vanA gene cluster
NOVO_MIX_1126343	ARO:3002522	novA	A type III ABC transporter, identified on the novobiocin biosynthetic gene cluster, involved in the transport and resistance of novobiocin.
NOVO_MIX_1138188	ARO:3000816	mtrA	MtrA is a transcriptional activator of the MtrCDE multidrug efflux pump of Neisseria gonorrhoeae.
NOVO_MIX_1144060	ARO:3004107	Pseudomonas aeruginosa soxR	SoxR is a redox-sensitive transcriptional activator that induces expression of a small regulon that includes the RND efflux pump-encoding operon mexGHI-opmD. SoxR was shown to be activated by pyocyanin.
NOVO_MIX_1145033	ARO:3000245	RbpA	RNA-polymerase binding protein which confers resistance to rifampin.
NOVO_MIX_1147764	ARO:3000853	AIM-1	AIM-1 is an Ambler class B beta-lactamase that hydrolyzes most beta-lactams except aztreonam and ceftazidime. It was isolated from Pseudomonas aeruginosa and was the first subclass B3 mobile-elements encoded beta-lactamase discovered.
NOVO_MIX_1147977	ARO:3002539	AAC(3)-IV	AAC(3)-IV is a plasmid-encoded aminoglycoside acetyltransferase in E. coli, C. jejuni and P. stutzeri
NOVO_MIX_1149187	ARO:3004107	Pseudomonas aeruginosa soxR	SoxR is a redox-sensitive transcriptional activator that induces expression of a small regulon that includes the RND efflux pump-encoding operon mexGHI-opmD. SoxR was shown to be activated by pyocyanin.
NOVO_MIX_1150359	ARO:3004033	tetB(46)	tetB(46) is a subunit of tetAB(46), a heterodimeric ABC transporter, that is required for conferring tetracycline resistance in Streptococcus australis isolated from the oral cavity.
NOVO_MIX_1158945	ARO:3001300	myrA	myrA is a methyltransferase found in Micromonospora griseorubida and confers resistance to mycinamicin, tylosin and lincosamides. Specifically, this enzyme adds a methyl group to guanosine 748 (E. coli numbering) of 23S ribosomal RNA. MyrA is found in the mycinamicin biosynthetic cluster and is one mechanism by which M. griseorubida protects itself from self-destruction when producing this macrol…
NOVO_MIX_1160373	ARO:3004107	Pseudomonas aeruginosa soxR	SoxR is a redox-sensitive transcriptional activator that induces expression of a small regulon that includes the RND efflux pump-encoding operon mexGHI-opmD. SoxR was shown to be activated by pyocyanin.
NOVO_MIX_1170766	ARO:3003748	oleC	oleC is an ABC transporter isolated from Streptomyces antibioticus and is involved in oleandomycin secretion.
NOVO_MIX_1183755	ARO:3004107	Pseudomonas aeruginosa soxR	SoxR is a redox-sensitive transcriptional activator that induces expression of a small regulon that includes the RND efflux pump-encoding operon mexGHI-opmD. SoxR was shown to be activated by pyocyanin.
NOVO_MIX_11926	ARO:3003748	oleC	oleC is an ABC transporter isolated from Streptomyces antibioticus and is involved in oleandomycin secretion.
NOVO_MIX_120612	ARO:3000504	golS	GolS is a regulator activated by the presence of gold, and promotes the expression of the MdsABC efflux pump.
NOVO_MIX_1209710	ARO:3003071	mphE	mphE is a macrolide phosphotransferase that phosphorylates macrolides in GTP- dependent manner at 2'-OH hydroxyl of desosamine sugar of macrolides.
NOVO_MIX_1217368	ARO:3000504	golS	GolS is a regulator activated by the presence of gold, and promotes the expression of the MdsABC efflux pump.
NOVO_MIX_1217518	ARO:3004107	Pseudomonas aeruginosa soxR	SoxR is a redox-sensitive transcriptional activator that induces expression of a small regulon that includes the RND efflux pump-encoding operon mexGHI-opmD. SoxR was shown to be activated by pyocyanin.
NOVO_MIX_1226093	ARO:3002930	vanRO	vanRO is a vanR variant found in the vanO gene cluster
NOVO_MIX_1227814	ARO:3003967	lfrA	lfrA is involved in the active efflux of quinolones and is found in Mycobacterium smegmatis. lfrA corresponds to 2 loci in Pseudomonas aeruginosa PAO1 and 2 loci in Pseudomonas aeruginosa LESB58.
NOVO_MIX_1228909	ARO:3002846	arr-1	arr-1 is a chromosome-encoded ribosyltransferase found in Mycobacterium smegmatis
NOVO_MIX_123723	ARO:3002884	iri	iri is a monooxygenase that confers resistance to rifampin found in Rhodococcus equi
NOVO_MIX_1249014	ARO:3002522	novA	A type III ABC transporter, identified on the novobiocin biosynthetic gene cluster, involved in the transport and resistance of novobiocin.
NOVO_MIX_125055	ARO:3003748	oleC	oleC is an ABC transporter isolated from Streptomyces antibioticus and is involved in oleandomycin secretion.
NOVO_MIX_1253492	ARO:3000444	rphA	The enzymatic inactivation of rifampin by phosphorylation at the 21-OH position.
NOVO_MIX_1263495	ARO:3002930	vanRO	vanRO is a vanR variant found in the vanO gene cluster
NOVO_MIX_1268731	ARO:3004107	Pseudomonas aeruginosa soxR	SoxR is a redox-sensitive transcriptional activator that induces expression of a small regulon that includes the RND efflux pump-encoding operon mexGHI-opmD. SoxR was shown to be activated by pyocyanin.
NOVO_MIX_127051	ARO:3000504	golS	GolS is a regulator activated by the presence of gold, and promotes the expression of the MdsABC efflux pump.
NOVO_MIX_1270625	ARO:3002930	vanRO	vanRO is a vanR variant found in the vanO gene cluster
NOVO_MIX_1273892	ARO:3002930	vanRO	vanRO is a vanR variant found in the vanO gene cluster
NOVO_MIX_1281845	ARO:3000504	golS	GolS is a regulator activated by the presence of gold, and promotes the expression of the MdsABC efflux pump.
NOVO_MIX_1289725	ARO:3003699	mexQ	MexQ is the inner membrane transporter of the multidrug efflux pump MexPQ-OpmE.
NOVO_MIX_1293594	ARO:3002538	AAC(3)-IIIc	AAC(3)-IIIc is an aminoglycoside acetyltransferase in P. aeruginosa
NOVO_MIX_1297532	ARO:3003577	ugd	PmrE is required for the synthesis and transfer of 4-amino-4-deoxy-L-arabinose (Ara4N) to Lipid A, which allows gram-negative bacteria to resist the antimicrobial activity of cationic antimicrobial peptides and antibiotics such as polymyxin
NOVO_MIX_130110	ARO:3002484	LRA-13	LRA-13 is a class D/class C fusion bifunctional beta-lactamase isolated from soil samples in Alaska.
NOVO_MIX_1308666	ARO:3003748	oleC	oleC is an ABC transporter isolated from Streptomyces antibioticus and is involved in oleandomycin secretion.
NOVO_MIX_1312020	ARO:3000501	rpoB2	Due to gene duplication, the genomes of Nocardia species include both rifampin-sensitive beta-subunit of RNA polymerase (rpoB) and rifampin-resistant beta-subunit of RNA polymerase (rpoB2) genes, with ~88% similarity between the two gene products. Expression of the rpoB2 variant results in replacement of rifampin sensitivity with rifampin resistance.
NOVO_MIX_1320496	ARO:3002531	AAC(3)-Ic	AAC(3)-Ic is an integron-encoded aminoglycoside acetyltransferase in P. aeruginosa
NOVO_MIX_1323044	ARO:3002849	arr-4	arr-4 is an integron-encoded ribosyltransferase found in Pseudomonas aeruginosa
NOVO_MIX_1325111	ARO:3003318	Streptomyces rishiriensis parY mutant conferring resistance to aminocoumarin	point mutation on the Streptomyces rishiriensis parY resulting in aminocoumarin resistance
NOVO_MIX_1327394	ARO:3003955	efpA	efpA is an MFS transporter found in Mycobacterium tuberculosis.
NOVO_MIX_1329435	ARO:3003692	MexJ	mexJ is the membrane fusion protein of the MexJK multidrug efflux protein.
NOVO_MIX_1332210	ARO:3002522	novA	A type III ABC transporter, identified on the novobiocin biosynthetic gene cluster, involved in the transport and resistance of novobiocin.
NOVO_MIX_1333733	ARO:3002930	vanRO	vanRO is a vanR variant found in the vanO gene cluster
NOVO_MIX_1335517	ARO:3004107	Pseudomonas aeruginosa soxR	SoxR is a redox-sensitive transcriptional activator that induces expression of a small regulon that includes the RND efflux pump-encoding operon mexGHI-opmD. SoxR was shown to be activated by pyocyanin.
NOVO_MIX_1338851	ARO:3000778	adeG	AdeG is the inner membrane transporter of the AdeFGH multidrug efflux complex.
NOVO_MIX_1357883	ARO:3000816	mtrA	MtrA is a transcriptional activator of the MtrCDE multidrug efflux pump of Neisseria gonorrhoeae.
NOVO_MIX_1368254	ARO:3003730	Bifidobacterium ileS conferring resistance to mupirocin	Bifidobacteria have an intrinsically resistant form of ileS (isoleucyl-tRNA synthetase) that confers resistance to mupirocin.
NOVO_MIX_1371126	ARO:3000789	mdsA	MdsA is the membrane fusion protein of the multidrug and metal efflux complex MdsABC.
NOVO_MIX_1379788	ARO:3000816	mtrA	MtrA is a transcriptional activator of the MtrCDE multidrug efflux pump of Neisseria gonorrhoeae.
NOVO_MIX_1384229	ARO:3003748	oleC	oleC is an ABC transporter isolated from Streptomyces antibioticus and is involved in oleandomycin secretion.
NOVO_MIX_1384882	ARO:3004107	Pseudomonas aeruginosa soxR	SoxR is a redox-sensitive transcriptional activator that induces expression of a small regulon that includes the RND efflux pump-encoding operon mexGHI-opmD. SoxR was shown to be activated by pyocyanin.
NOVO_MIX_1386303	ARO:3002941	vanSO	vanSO is a vanS variant found in the vanO gene cluster
NOVO_MIX_1389825	ARO:3000816	mtrA	MtrA is a transcriptional activator of the MtrCDE multidrug efflux pump of Neisseria gonorrhoeae.
NOVO_MIX_1393222	ARO:3003948	efrA	efrA is a part of the EfrAB efflux pump, and both efrA and efrB are necessary to confer drug resistance.
NOVO_MIX_1395146	ARO:3003841	kdpE	kdpE is a transcriptional activator that is part of the two-component system KdpD/KdpE that is studied for its regulatory role in potassium transport and has been identified as an adaptive regulator involved in the virulence and intracellular survival of pathogenic bacteria. kdpE regulates a range of virulence loci through direct promoter binding.
NOVO_MIX_139751	ARO:3000816	mtrA	MtrA is a transcriptional activator of the MtrCDE multidrug efflux pump of Neisseria gonorrhoeae.
NOVO_MIX_1402131	ARO:3000245	RbpA	RNA-polymerase binding protein which confers resistance to rifampin.
NOVO_MIX_1407439	ARO:3000602	Erm(39)	ErmD confers MLSb phenotype.
NOVO_MIX_1409585	ARO:3002522	novA	A type III ABC transporter, identified on the novobiocin biosynthetic gene cluster, involved in the transport and resistance of novobiocin.
NOVO_MIX_1410243	ARO:3000816	mtrA	MtrA is a transcriptional activator of the MtrCDE multidrug efflux pump of Neisseria gonorrhoeae.
NOVO_MIX_1416873	ARO:3001300	myrA	myrA is a methyltransferase found in Micromonospora griseorubida and confers resistance to mycinamicin, tylosin and lincosamides. Specifically, this enzyme adds a methyl group to guanosine 748 (E. coli numbering) of 23S ribosomal RNA. MyrA is found in the mycinamicin biosynthetic cluster and is one mechanism by which M. griseorubida protects itself from self-destruction when producing this macrol…
NOVO_MIX_142318	ARO:3003577	ugd	PmrE is required for the synthesis and transfer of 4-amino-4-deoxy-L-arabinose (Ara4N) to Lipid A, which allows gram-negative bacteria to resist the antimicrobial activity of cationic antimicrobial peptides and antibiotics such as polymyxin
NOVO_MIX_1432164	ARO:3000791	mdsC	MdsC is the outer membrane channel of the multidrug and metal efflux complex MdsABC.
NOVO_MIX_1435225	ARO:3002539	AAC(3)-IV	AAC(3)-IV is a plasmid-encoded aminoglycoside acetyltransferase in E. coli, C. jejuni and P. stutzeri
NOVO_MIX_143729	ARO:3004107	Pseudomonas aeruginosa soxR	SoxR is a redox-sensitive transcriptional activator that induces expression of a small regulon that includes the RND efflux pump-encoding operon mexGHI-opmD. SoxR was shown to be activated by pyocyanin.
NOVO_MIX_1445691	ARO:3000245	RbpA	RNA-polymerase binding protein which confers resistance to rifampin.
NOVO_MIX_1445839	ARO:3000816	mtrA	MtrA is a transcriptional activator of the MtrCDE multidrug efflux pump of Neisseria gonorrhoeae.
NOVO_MIX_1447359	ARO:3004107	Pseudomonas aeruginosa soxR	SoxR is a redox-sensitive transcriptional activator that induces expression of a small regulon that includes the RND efflux pump-encoding operon mexGHI-opmD. SoxR was shown to be activated by pyocyanin.
NOVO_MIX_1448180	ARO:3003748	oleC	oleC is an ABC transporter isolated from Streptomyces antibioticus and is involved in oleandomycin secretion.
NOVO_MIX_1452496	ARO:3000816	mtrA	MtrA is a transcriptional activator of the MtrCDE multidrug efflux pump of Neisseria gonorrhoeae.
NOVO_MIX_145616	ARO:3000245	RbpA	RNA-polymerase binding protein which confers resistance to rifampin.
NOVO_MIX_1466450	ARO:3002941	vanSO	vanSO is a vanS variant found in the vanO gene cluster
NOVO_MIX_1473138	ARO:3002522	novA	A type III ABC transporter, identified on the novobiocin biosynthetic gene cluster, involved in the transport and resistance of novobiocin.
NOVO_MIX_1486765	ARO:3000816	mtrA	MtrA is a transcriptional activator of the MtrCDE multidrug efflux pump of Neisseria gonorrhoeae.
NOVO_MIX_1487202	ARO:3003991	mphI	mphI is a macrolide phosphotransferase protein found in Paenibacillus sp. LC231, a strain of Paenibacillus isolated from Lechuguilla Cave, NM, USA. Confers resistance to macrolide antibiotics. Described by Pawlowski et al. 2016.
NOVO_MIX_1491762	ARO:3004107	Pseudomonas aeruginosa soxR	SoxR is a redox-sensitive transcriptional activator that induces expression of a small regulon that includes the RND efflux pump-encoding operon mexGHI-opmD. SoxR was shown to be activated by pyocyanin.
NOVO_MIX_1511782	ARO:3002922	vanRC	vanRC is a vanR variant found in the vanC gene cluster
NOVO_MIX_1515814	ARO:3004107	Pseudomonas aeruginosa soxR	SoxR is a redox-sensitive transcriptional activator that induces expression of a small regulon that includes the RND efflux pump-encoding operon mexGHI-opmD. SoxR was shown to be activated by pyocyanin.
NOVO_MIX_1518884	ARO:3002563	AAC(6')-Isa	AAC(6')-Isa is a plasmid-encoded aminoglycoside acetyltransferase in Streptomyces albulus
NOVO_MIX_1519539	ARO:3002563	AAC(6')-Isa	AAC(6')-Isa is a plasmid-encoded aminoglycoside acetyltransferase in Streptomyces albulus
NOVO_MIX_1520010	ARO:3003105	dfrA3	dfrA3 is an integron-encoded dihydrofolate reductase found in Escherichia coli
NOVO_MIX_1524648	ARO:3003748	oleC	oleC is an ABC transporter isolated from Streptomyces antibioticus and is involved in oleandomycin secretion.
NOVO_MIX_1525767	ARO:3000504	golS	GolS is a regulator activated by the presence of gold, and promotes the expression of the MdsABC efflux pump.
NOVO_MIX_1527932	ARO:3003693	MexK	mexK is the inner membrane resistance-nodulation-cell division (RND) transporter in the MexJK multidrug efflux protein.
NOVO_MIX_1536527	ARO:3003841	kdpE	kdpE is a transcriptional activator that is part of the two-component system KdpD/KdpE that is studied for its regulatory role in potassium transport and has been identified as an adaptive regulator involved in the virulence and intracellular survival of pathogenic bacteria. kdpE regulates a range of virulence loci through direct promoter binding.
NOVO_MIX_1541470	ARO:3002941	vanSO	vanSO is a vanS variant found in the vanO gene cluster
NOVO_MIX_1552138	ARO:3002538	AAC(3)-IIIc	AAC(3)-IIIc is an aminoglycoside acetyltransferase in P. aeruginosa
NOVO_MIX_1552797	ARO:3003564	EXO-1	Class A beta-lactamase found in Streptomyces albus G
NOVO_MIX_1557391	ARO:3002987	bcrA	bcrA is an ABC transporter found in Bacillus licheniformis that confers bacitracin resistance
NOVO_MIX_156173	ARO:3002930	vanRO	vanRO is a vanR variant found in the vanO gene cluster
NOVO_MIX_1567223	ARO:3000816	mtrA	MtrA is a transcriptional activator of the MtrCDE multidrug efflux pump of Neisseria gonorrhoeae.
NOVO_MIX_1571116	ARO:3001300	myrA	myrA is a methyltransferase found in Micromonospora griseorubida and confers resistance to mycinamicin, tylosin and lincosamides. Specifically, this enzyme adds a methyl group to guanosine 748 (E. coli numbering) of 23S ribosomal RNA. MyrA is found in the mycinamicin biosynthetic cluster and is one mechanism by which M. griseorubida protects itself from self-destruction when producing this macrol…
NOVO_MIX_157493	ARO:3004033	tetB(46)	tetB(46) is a subunit of tetAB(46), a heterodimeric ABC transporter, that is required for conferring tetracycline resistance in Streptococcus australis isolated from the oral cavity.
NOVO_MIX_1575968	ARO:3003923	oqxB	RND efflux pump conferring resistance to fluoroquinolone
NOVO_MIX_1579022	ARO:3000245	RbpA	RNA-polymerase binding protein which confers resistance to rifampin.
NOVO_MIX_15879	ARO:3002846	arr-1	arr-1 is a chromosome-encoded ribosyltransferase found in Mycobacterium smegmatis
NOVO_MIX_1619735	ARO:3004107	Pseudomonas aeruginosa soxR	SoxR is a redox-sensitive transcriptional activator that induces expression of a small regulon that includes the RND efflux pump-encoding operon mexGHI-opmD. SoxR was shown to be activated by pyocyanin.
NOVO_MIX_1625217	ARO:3003564	EXO-1	Class A beta-lactamase found in Streptomyces albus G
NOVO_MIX_163874	ARO:3003748	oleC	oleC is an ABC transporter isolated from Streptomyces antibioticus and is involved in oleandomycin secretion.
NOVO_MIX_1644552	ARO:3004042	Enterobacter cloacae acrA	AcrA is a subunit of the AcrAB-TolC multidrug efflux system that in E. cloacae.
NOVO_MIX_1655986	ARO:3003318	Streptomyces rishiriensis parY mutant conferring resistance to aminocoumarin	point mutation on the Streptomyces rishiriensis parY resulting in aminocoumarin resistance
NOVO_MIX_1659737	ARO:3000602	Erm(39)	ErmD confers MLSb phenotype.
NOVO_MIX_1659923	ARO:3000816	mtrA	MtrA is a transcriptional activator of the MtrCDE multidrug efflux pump of Neisseria gonorrhoeae.
NOVO_MIX_1660357	ARO:3003748	oleC	oleC is an ABC transporter isolated from Streptomyces antibioticus and is involved in oleandomycin secretion.
NOVO_MIX_1660875	ARO:3000816	mtrA	MtrA is a transcriptional activator of the MtrCDE multidrug efflux pump of Neisseria gonorrhoeae.
NOVO_MIX_1663074	ARO:3004074	MuxB	MuxB is one of the two necessary RND components in the Pseudomonas aeruginosa efflux pump system MuxABC-OpmB.
NOVO_MIX_166680	ARO:3003967	lfrA	lfrA is involved in the active efflux of quinolones and is found in Mycobacterium smegmatis. lfrA corresponds to 2 loci in Pseudomonas aeruginosa PAO1 and 2 loci in Pseudomonas aeruginosa LESB58.
NOVO_MIX_1676527	ARO:3004107	Pseudomonas aeruginosa soxR	SoxR is a redox-sensitive transcriptional activator that induces expression of a small regulon that includes the RND efflux pump-encoding operon mexGHI-opmD. SoxR was shown to be activated by pyocyanin.
NOVO_MIX_1685352	ARO:3003071	mphE	mphE is a macrolide phosphotransferase that phosphorylates macrolides in GTP- dependent manner at 2'-OH hydroxyl of desosamine sugar of macrolides.
NOVO_MIX_1689921	ARO:3003318	Streptomyces rishiriensis parY mutant conferring resistance to aminocoumarin	point mutation on the Streptomyces rishiriensis parY resulting in aminocoumarin resistance
NOVO_MIX_1694594	ARO:3000816	mtrA	MtrA is a transcriptional activator of the MtrCDE multidrug efflux pump of Neisseria gonorrhoeae.
NOVO_MIX_16959	ARO:3000504	golS	GolS is a regulator activated by the presence of gold, and promotes the expression of the MdsABC efflux pump.
NOVO_MIX_1697086	ARO:3000504	golS	GolS is a regulator activated by the presence of gold, and promotes the expression of the MdsABC efflux pump.
NOVO_MIX_1699806	ARO:3002522	novA	A type III ABC transporter, identified on the novobiocin biosynthetic gene cluster, involved in the transport and resistance of novobiocin.
NOVO_MIX_1704458	ARO:3004107	Pseudomonas aeruginosa soxR	SoxR is a redox-sensitive transcriptional activator that induces expression of a small regulon that includes the RND efflux pump-encoding operon mexGHI-opmD. SoxR was shown to be activated by pyocyanin.
NOVO_MIX_170588	ARO:3000816	mtrA	MtrA is a transcriptional activator of the MtrCDE multidrug efflux pump of Neisseria gonorrhoeae.
NOVO_MIX_1717202	ARO:3000198	FosX	FosX is an enzyme used to confer resistance to fosfomycin. It's dependent on the cofactor, manganese (II), and uses water to generate a vicinal diol.
NOVO_MIX_1717808	ARO:3004103	QepA2	QepA2 is a plasmid-mediated quinolone resistance pump found in an Escherichia coli isolate from France
NOVO_MIX_1720833	ARO:3003318	Streptomyces rishiriensis parY mutant conferring resistance to aminocoumarin	point mutation on the Streptomyces rishiriensis parY resulting in aminocoumarin resistance
NOVO_MIX_1724365	ARO:3003967	lfrA	lfrA is involved in the active efflux of quinolones and is found in Mycobacterium smegmatis. lfrA corresponds to 2 loci in Pseudomonas aeruginosa PAO1 and 2 loci in Pseudomonas aeruginosa LESB58.
NOVO_MIX_1732552	ARO:3000816	mtrA	MtrA is a transcriptional activator of the MtrCDE multidrug efflux pump of Neisseria gonorrhoeae.
NOVO_MIX_1737471	ARO:3000816	mtrA	MtrA is a transcriptional activator of the MtrCDE multidrug efflux pump of Neisseria gonorrhoeae.
NOVO_MIX_174497	ARO:3004350	PDC-87	An AmpC-like beta-lactamase found in Pseudomonas aeruginosa
NOVO_MIX_1745413	ARO:3003748	oleC	oleC is an ABC transporter isolated from Streptomyces antibioticus and is involved in oleandomycin secretion.
NOVO_MIX_1746052	ARO:3000245	RbpA	RNA-polymerase binding protein which confers resistance to rifampin.
NOVO_MIX_1751456	ARO:3002522	novA	A type III ABC transporter, identified on the novobiocin biosynthetic gene cluster, involved in the transport and resistance of novobiocin.
NOVO_MIX_1753853	ARO:3002941	vanSO	vanSO is a vanS variant found in the vanO gene cluster
NOVO_MIX_1755988	ARO:3002539	AAC(3)-IV	AAC(3)-IV is a plasmid-encoded aminoglycoside acetyltransferase in E. coli, C. jejuni and P. stutzeri
NOVO_MIX_1758821	ARO:3000853	AIM-1	AIM-1 is an Ambler class B beta-lactamase that hydrolyzes most beta-lactams except aztreonam and ceftazidime. It was isolated from Pseudomonas aeruginosa and was the first subclass B3 mobile-elements encoded beta-lactamase discovered.
NOVO_MIX_1765856	ARO:3003748	oleC	oleC is an ABC transporter isolated from Streptomyces antibioticus and is involved in oleandomycin secretion.
NOVO_MIX_1768507	ARO:3004107	Pseudomonas aeruginosa soxR	SoxR is a redox-sensitive transcriptional activator that induces expression of a small regulon that includes the RND efflux pump-encoding operon mexGHI-opmD. SoxR was shown to be activated by pyocyanin.
NOVO_MIX_1770884	ARO:3000803	MexE	MexE is the membrane fusion protein of the MexEF-OprN multidrug efflux complex.
NOVO_MIX_1771687	ARO:3000816	mtrA	MtrA is a transcriptional activator of the MtrCDE multidrug efflux pump of Neisseria gonorrhoeae.
NOVO_MIX_1777975	ARO:3000504	golS	GolS is a regulator activated by the presence of gold, and promotes the expression of the MdsABC efflux pump.
NOVO_MIX_1781379	ARO:3003064	ykkD	ykkD is an SMR-type protein that is a subunit of the ykkCD efflux pump
NOVO_MIX_1786288	ARO:3003841	kdpE	kdpE is a transcriptional activator that is part of the two-component system KdpD/KdpE that is studied for its regulatory role in potassium transport and has been identified as an adaptive regulator involved in the virulence and intracellular survival of pathogenic bacteria. kdpE regulates a range of virulence loci through direct promoter binding.
NOVO_MIX_1803557	ARO:3002537	AAC(3)-IIIb	AAC(3)-IIIb is an aminoglycoside acetyltransferase in P. aeruginosa
NOVO_MIX_1809340	ARO:3000816	mtrA	MtrA is a transcriptional activator of the MtrCDE multidrug efflux pump of Neisseria gonorrhoeae.
NOVO_MIX_1816411	ARO:3002531	AAC(3)-Ic	AAC(3)-Ic is an integron-encoded aminoglycoside acetyltransferase in P. aeruginosa
NOVO_MIX_1820343	ARO:3002812	pp-flo	pp-flo is a plasmid chloramphenicol exporter that is found in Photobacterium damselae subsp. piscicida
NOVO_MIX_1825109	ARO:3002701	Rhodococcus fascians cmr	cmr is a plasmid-encoded chloramphenicol exporter that is found in Rhodococcus fascians and Corynebacterium glutamicum
NOVO_MIX_1833230	ARO:3003948	efrA	efrA is a part of the EfrAB efflux pump, and both efrA and efrB are necessary to confer drug resistance.
NOVO_MIX_1834236	ARO:3002846	arr-1	arr-1 is a chromosome-encoded ribosyltransferase found in Mycobacterium smegmatis
NOVO_MIX_1834958	ARO:3002941	vanSO	vanSO is a vanS variant found in the vanO gene cluster
NOVO_MIX_1843524	ARO:3003841	kdpE	kdpE is a transcriptional activator that is part of the two-component system KdpD/KdpE that is studied for its regulatory role in potassium transport and has been identified as an adaptive regulator involved in the virulence and intracellular survival of pathogenic bacteria. kdpE regulates a range of virulence loci through direct promoter binding.
NOVO_MIX_1849121	ARO:3003727	vanKI	VanKI is a peptidoglycan bridge formation protein also known as FemAB that is part of the VanI glycopeptide resistance gene cluster.
NOVO_MIX_1867007	ARO:3004107	Pseudomonas aeruginosa soxR	SoxR is a redox-sensitive transcriptional activator that induces expression of a small regulon that includes the RND efflux pump-encoding operon mexGHI-opmD. SoxR was shown to be activated by pyocyanin.
NOVO_MIX_1870803	ARO:3002539	AAC(3)-IV	AAC(3)-IV is a plasmid-encoded aminoglycoside acetyltransferase in E. coli, C. jejuni and P. stutzeri
NOVO_MIX_1885281	ARO:3002522	novA	A type III ABC transporter, identified on the novobiocin biosynthetic gene cluster, involved in the transport and resistance of novobiocin.
NOVO_MIX_1888676	ARO:3000816	mtrA	MtrA is a transcriptional activator of the MtrCDE multidrug efflux pump of Neisseria gonorrhoeae.
NOVO_MIX_1890029	ARO:3003017	dfrA21	dfrA21 is an integron-encoded dihydrofolate reductase found in Salmonella enterica
NOVO_MIX_1890462	ARO:3002531	AAC(3)-Ic	AAC(3)-Ic is an integron-encoded aminoglycoside acetyltransferase in P. aeruginosa
NOVO_MIX_1893216	ARO:3000816	mtrA	MtrA is a transcriptional activator of the MtrCDE multidrug efflux pump of Neisseria gonorrhoeae.
NOVO_MIX_1896042	ARO:3002846	arr-1	arr-1 is a chromosome-encoded ribosyltransferase found in Mycobacterium smegmatis
NOVO_MIX_1899474	ARO:3004361	sul4	sul4 is a dihydropteroate synthase gene and mobile sulfonamide resistance gene shown to confer resistance when expressed in E. coli.
NOVO_MIX_190165	ARO:3002600	AAC(3)-Ib/AAC(6')-Ib''	AAC(3)-Ib/AAC(6')-Ib'' is an integron-encoded aminoglycoside acetyltransferase in P. aeruginosa
NOVO_MIX_1906045	ARO:3000816	mtrA	MtrA is a transcriptional activator of the MtrCDE multidrug efflux pump of Neisseria gonorrhoeae.
NOVO_MIX_1907123	ARO:3000504	golS	GolS is a regulator activated by the presence of gold, and promotes the expression of the MdsABC efflux pump.
NOVO_MIX_1925615	ARO:3003748	oleC	oleC is an ABC transporter isolated from Streptomyces antibioticus and is involved in oleandomycin secretion.
NOVO_MIX_1930268	ARO:3002659	APH(6)-Ic	APH(6)-Ic is a transposon-encoded aminoglycoside phosphotransferase in S. enterica, P. aeruginosa and E. coli
NOVO_MIX_1938297	ARO:3000816	mtrA	MtrA is a transcriptional activator of the MtrCDE multidrug efflux pump of Neisseria gonorrhoeae.
NOVO_MIX_1942505	ARO:3003018	dfrA22	dfrA22 is an integron-encoded dihydrofolate reductase found in Salmonella enterica
NOVO_MIX_1945344	ARO:3003948	efrA	efrA is a part of the EfrAB efflux pump, and both efrA and efrB are necessary to confer drug resistance.
NOVO_MIX_194569	ARO:3002593	AAC(6')-Ib-SK	AAC(6')-Ib-SK is a chromosomal-encoded aminoglycoside acetyltransferase in Streptomyces kanamyceticus
NOVO_MIX_1947231	ARO:3003748	oleC	oleC is an ABC transporter isolated from Streptomyces antibioticus and is involved in oleandomycin secretion.
NOVO_MIX_1956903	ARO:3002850	arr-5	arr-5 is an integron-encoded ribosyltransferase found in Pseudomonas aeruginosa
NOVO_MIX_1964771	ARO:3003748	oleC	oleC is an ABC transporter isolated from Streptomyces antibioticus and is involved in oleandomycin secretion.
NOVO_MIX_1974347	ARO:3003710	MexL	MexL is a specific repressor of mexJK transcription and autoregulates its own expression.
NOVO_MIX_19788	ARO:3002941	vanSO	vanSO is a vanS variant found in the vanO gene cluster
NOVO_MIX_1981161	ARO:3002531	AAC(3)-Ic	AAC(3)-Ic is an integron-encoded aminoglycoside acetyltransferase in P. aeruginosa
NOVO_MIX_1981771	ARO:3002522	novA	A type III ABC transporter, identified on the novobiocin biosynthetic gene cluster, involved in the transport and resistance of novobiocin.
NOVO_MIX_1984471	ARO:3000838	arlR	ArlR is a response regulator that binds to the norA promoter to activate expression. ArlR must first be phosphorylated by ArlS.
NOVO_MIX_1991388	ARO:3002930	vanRO	vanRO is a vanR variant found in the vanO gene cluster
NOVO_MIX_1992033	ARO:3003748	oleC	oleC is an ABC transporter isolated from Streptomyces antibioticus and is involved in oleandomycin secretion.
NOVO_MIX_1994416	ARO:3003948	efrA	efrA is a part of the EfrAB efflux pump, and both efrA and efrB are necessary to confer drug resistance.
NOVO_MIX_199794	ARO:3002941	vanSO	vanSO is a vanS variant found in the vanO gene cluster
NOVO_MIX_2000037	ARO:3000504	golS	GolS is a regulator activated by the presence of gold, and promotes the expression of the MdsABC efflux pump.
NOVO_MIX_2010010	ARO:3002522	novA	A type III ABC transporter, identified on the novobiocin biosynthetic gene cluster, involved in the transport and resistance of novobiocin.
NOVO_MIX_2011888	ARO:3002524	AAC(2')-Ib	AAC(2')-Ib is a chromosomal-encoded aminoglycoside acetyltransferase in M. fortuitum and A. baumannii
NOVO_MIX_2015103	ARO:3000800	MexC	MexC is the membrane fusion protein of the MexCD-OprJ multidrug efflux complex.
NOVO_MIX_2017645	ARO:3002893	tcr3	tcr3 is a tetracycline efflux pump that confers self-resistance to Streptomyces aureofaciens
NOVO_MIX_2018581	ARO:3001300	myrA	myrA is a methyltransferase found in Micromonospora griseorubida and confers resistance to mycinamicin, tylosin and lincosamides. Specifically, this enzyme adds a methyl group to guanosine 748 (E. coli numbering) of 23S ribosomal RNA. MyrA is found in the mycinamicin biosynthetic cluster and is one mechanism by which M. griseorubida protects itself from self-destruction when producing this macrol…
NOVO_MIX_201928	ARO:3002522	novA	A type III ABC transporter, identified on the novobiocin biosynthetic gene cluster, involved in the transport and resistance of novobiocin.
NOVO_MIX_2022228	ARO:3000245	RbpA	RNA-polymerase binding protein which confers resistance to rifampin.
NOVO_MIX_2033166	ARO:3003748	oleC	oleC is an ABC transporter isolated from Streptomyces antibioticus and is involved in oleandomycin secretion.
NOVO_MIX_2033575	ARO:3000816	mtrA	MtrA is a transcriptional activator of the MtrCDE multidrug efflux pump of Neisseria gonorrhoeae.
NOVO_MIX_2033680	ARO:3000816	mtrA	MtrA is a transcriptional activator of the MtrCDE multidrug efflux pump of Neisseria gonorrhoeae.
NOVO_MIX_20398	ARO:3000245	RbpA	RNA-polymerase binding protein which confers resistance to rifampin.
NOVO_MIX_2040168	ARO:3000816	mtrA	MtrA is a transcriptional activator of the MtrCDE multidrug efflux pump of Neisseria gonorrhoeae.
NOVO_MIX_2040442	ARO:3003665	NmcR	NmcR is a homolog of the LysR regulator found in Enterobacter cloacae that contribute to the regulation of NmcA beta-lactamase
NOVO_MIX_2046784	ARO:3003105	dfrA3	dfrA3 is an integron-encoded dihydrofolate reductase found in Escherichia coli
NOVO_MIX_2050022	ARO:3002919	vanRA	vanRA, also known as vanR, is a vanR variant found in the vanA gene cluster
NOVO_MIX_205326	ARO:3003318	Streptomyces rishiriensis parY mutant conferring resistance to aminocoumarin	point mutation on the Streptomyces rishiriensis parY resulting in aminocoumarin resistance
NOVO_MIX_2054702	ARO:3004361	sul4	sul4 is a dihydropteroate synthase gene and mobile sulfonamide resistance gene shown to confer resistance when expressed in E. coli.
NOVO_MIX_2056564	ARO:3003318	Streptomyces rishiriensis parY mutant conferring resistance to aminocoumarin	point mutation on the Streptomyces rishiriensis parY resulting in aminocoumarin resistance
NOVO_MIX_2058911	ARO:3000816	mtrA	MtrA is a transcriptional activator of the MtrCDE multidrug efflux pump of Neisseria gonorrhoeae.
NOVO_MIX_2063919	ARO:3000379	OprM	OprM is an outer membrane factor protein found in Pseudomonas aeruginosa and Burkholderia vietnamiensis. It is part of the MexAB-OprM, MexVW-OprM, MexXY-OprM and the AmrAB-OprM complex.
NOVO_MIX_2064295	ARO:3003748	oleC	oleC is an ABC transporter isolated from Streptomyces antibioticus and is involved in oleandomycin secretion.
NOVO_MIX_2064777	ARO:3002539	AAC(3)-IV	AAC(3)-IV is a plasmid-encoded aminoglycoside acetyltransferase in E. coli, C. jejuni and P. stutzeri
NOVO_MIX_2074220	ARO:3003748	oleC	oleC is an ABC transporter isolated from Streptomyces antibioticus and is involved in oleandomycin secretion.
NOVO_MIX_2078687	ARO:3004054	Pseudomonas aeruginosa CpxR	CpxR is directly involved in activation of expression of RND efflux pump MexAB-OprM in P. aeruginosa. CpxR is required to enhance mexAB-oprM expression and drug resistance, in the absence of repressor MexR.
NOVO_MIX_2081082	ARO:3000828	baeR	BaeR is a response regulator that promotes the expression of MdtABC and AcrD efflux complexes.
NOVO_MIX_2107740	ARO:3003841	kdpE	kdpE is a transcriptional activator that is part of the two-component system KdpD/KdpE that is studied for its regulatory role in potassium transport and has been identified as an adaptive regulator involved in the virulence and intracellular survival of pathogenic bacteria. kdpE regulates a range of virulence loci through direct promoter binding.
NOVO_MIX_2114970	ARO:3002539	AAC(3)-IV	AAC(3)-IV is a plasmid-encoded aminoglycoside acetyltransferase in E. coli, C. jejuni and P. stutzeri
NOVO_MIX_2119874	ARO:3003967	lfrA	lfrA is involved in the active efflux of quinolones and is found in Mycobacterium smegmatis. lfrA corresponds to 2 loci in Pseudomonas aeruginosa PAO1 and 2 loci in Pseudomonas aeruginosa LESB58.
NOVO_MIX_2130924	ARO:3002522	novA	A type III ABC transporter, identified on the novobiocin biosynthetic gene cluster, involved in the transport and resistance of novobiocin.
NOVO_MIX_2131580	ARO:3004054	Pseudomonas aeruginosa CpxR	CpxR is directly involved in activation of expression of RND efflux pump MexAB-OprM in P. aeruginosa. CpxR is required to enhance mexAB-oprM expression and drug resistance, in the absence of repressor MexR.
NOVO_MIX_2132687	ARO:3002522	novA	A type III ABC transporter, identified on the novobiocin biosynthetic gene cluster, involved in the transport and resistance of novobiocin.
NOVO_MIX_2134190	ARO:3002930	vanRO	vanRO is a vanR variant found in the vanO gene cluster
NOVO_MIX_2135961	ARO:3002941	vanSO	vanSO is a vanS variant found in the vanO gene cluster
NOVO_MIX_2146640	ARO:3003665	NmcR	NmcR is a homolog of the LysR regulator found in Enterobacter cloacae that contribute to the regulation of NmcA beta-lactamase
NOVO_MIX_2146724	ARO:3002846	arr-1	arr-1 is a chromosome-encoded ribosyltransferase found in Mycobacterium smegmatis
NOVO_MIX_2146864	ARO:3003961	farA	farA is the membrane fusion protein that is part of the farAB efflux pump.
NOVO_MIX_2147831	ARO:3003748	oleC	oleC is an ABC transporter isolated from Streptomyces antibioticus and is involved in oleandomycin secretion.
NOVO_MIX_2161272	ARO:3000816	mtrA	MtrA is a transcriptional activator of the MtrCDE multidrug efflux pump of Neisseria gonorrhoeae.
NOVO_MIX_2169437	ARO:3000504	golS	GolS is a regulator activated by the presence of gold, and promotes the expression of the MdsABC efflux pump.
NOVO_MIX_2175074	ARO:3002930	vanRO	vanRO is a vanR variant found in the vanO gene cluster
NOVO_MIX_2176795	ARO:3000501	rpoB2	Due to gene duplication, the genomes of Nocardia species include both rifampin-sensitive beta-subunit of RNA polymerase (rpoB) and rifampin-resistant beta-subunit of RNA polymerase (rpoB2) genes, with ~88% similarity between the two gene products. Expression of the rpoB2 variant results in replacement of rifampin sensitivity with rifampin resistance.
NOVO_MIX_2177346	ARO:3002569	AAC(6')-Iy	AAC(6')-Iy is a chromosomal-encoded aminoglycoside acetyltransferase in S. enteritidis and S. enterica. Regulatory mutation required to increase expression of this chromosomally-encoded gene for resistance. In the specific system, aminoglycoside resistance was due to a transcriptional fusion secondary to a chromosomal deletion in which the downstream aac(6')-Iy gene was placed under the control o…
NOVO_MIX_2177925	ARO:3000501	rpoB2	Due to gene duplication, the genomes of Nocardia species include both rifampin-sensitive beta-subunit of RNA polymerase (rpoB) and rifampin-resistant beta-subunit of RNA polymerase (rpoB2) genes, with ~88% similarity between the two gene products. Expression of the rpoB2 variant results in replacement of rifampin sensitivity with rifampin resistance.
NOVO_MIX_2185275	ARO:3002522	novA	A type III ABC transporter, identified on the novobiocin biosynthetic gene cluster, involved in the transport and resistance of novobiocin.
NOVO_MIX_2186593	ARO:3004107	Pseudomonas aeruginosa soxR	SoxR is a redox-sensitive transcriptional activator that induces expression of a small regulon that includes the RND efflux pump-encoding operon mexGHI-opmD. SoxR was shown to be activated by pyocyanin.
NOVO_MIX_2188744	ARO:3003748	oleC	oleC is an ABC transporter isolated from Streptomyces antibioticus and is involved in oleandomycin secretion.
NOVO_MIX_2189790	ARO:3000504	golS	GolS is a regulator activated by the presence of gold, and promotes the expression of the MdsABC efflux pump.
NOVO_MIX_2193745	ARO:3004107	Pseudomonas aeruginosa soxR	SoxR is a redox-sensitive transcriptional activator that induces expression of a small regulon that includes the RND efflux pump-encoding operon mexGHI-opmD. SoxR was shown to be activated by pyocyanin.
NOVO_MIX_219617	ARO:3000816	mtrA	MtrA is a transcriptional activator of the MtrCDE multidrug efflux pump of Neisseria gonorrhoeae.
NOVO_MIX_2205701	ARO:3003841	kdpE	kdpE is a transcriptional activator that is part of the two-component system KdpD/KdpE that is studied for its regulatory role in potassium transport and has been identified as an adaptive regulator involved in the virulence and intracellular survival of pathogenic bacteria. kdpE regulates a range of virulence loci through direct promoter binding.
NOVO_MIX_2209721	ARO:3002846	arr-1	arr-1 is a chromosome-encoded ribosyltransferase found in Mycobacterium smegmatis
NOVO_MIX_2211842	ARO:3002522	novA	A type III ABC transporter, identified on the novobiocin biosynthetic gene cluster, involved in the transport and resistance of novobiocin.
NOVO_MIX_2212061	ARO:3000245	RbpA	RNA-polymerase binding protein which confers resistance to rifampin.
NOVO_MIX_2227767	ARO:3000816	mtrA	MtrA is a transcriptional activator of the MtrCDE multidrug efflux pump of Neisseria gonorrhoeae.
NOVO_MIX_2228055	ARO:3000816	mtrA	MtrA is a transcriptional activator of the MtrCDE multidrug efflux pump of Neisseria gonorrhoeae.
NOVO_MIX_2237425	ARO:3000816	mtrA	MtrA is a transcriptional activator of the MtrCDE multidrug efflux pump of Neisseria gonorrhoeae.
NOVO_MIX_2238970	ARO:3003318	Streptomyces rishiriensis parY mutant conferring resistance to aminocoumarin	point mutation on the Streptomyces rishiriensis parY resulting in aminocoumarin resistance
NOVO_MIX_2240304	ARO:3003748	oleC	oleC is an ABC transporter isolated from Streptomyces antibioticus and is involved in oleandomycin secretion.
NOVO_MIX_2241683	ARO:3002930	vanRO	vanRO is a vanR variant found in the vanO gene cluster
NOVO_MIX_2245998	ARO:3002522	novA	A type III ABC transporter, identified on the novobiocin biosynthetic gene cluster, involved in the transport and resistance of novobiocin.
NOVO_MIX_2251432	ARO:3000768	abeS	AbeS in an efflux pump of the SMR family of transporters found in Acinetobacter baumannii.
NOVO_MIX_2262976	ARO:3000816	mtrA	MtrA is a transcriptional activator of the MtrCDE multidrug efflux pump of Neisseria gonorrhoeae.
NOVO_MIX_2263451	ARO:3003748	oleC	oleC is an ABC transporter isolated from Streptomyces antibioticus and is involved in oleandomycin secretion.
NOVO_MIX_2266426	ARO:3003748	oleC	oleC is an ABC transporter isolated from Streptomyces antibioticus and is involved in oleandomycin secretion.
NOVO_MIX_2267377	ARO:3000504	golS	GolS is a regulator activated by the presence of gold, and promotes the expression of the MdsABC efflux pump.
NOVO_MIX_2280003	ARO:3003748	oleC	oleC is an ABC transporter isolated from Streptomyces antibioticus and is involved in oleandomycin secretion.
NOVO_MIX_2283104	ARO:3000816	mtrA	MtrA is a transcriptional activator of the MtrCDE multidrug efflux pump of Neisseria gonorrhoeae.
NOVO_MIX_2288696	ARO:3002930	vanRO	vanRO is a vanR variant found in the vanO gene cluster
NOVO_MIX_2300826	ARO:3000779	adeH	AdeH is the outer membrane channel protein of the AdeFGH multidrug efflux complex.
NOVO_MIX_2305242	ARO:3002529	AAC(3)-Id	AAC(3)-Id is an aminoglycoside acetyltransferase encoded by genomic islands and integrons in S. enterica, P. mirabilis and Vibrio fluvialis
NOVO_MIX_2306462	ARO:3000504	golS	GolS is a regulator activated by the presence of gold, and promotes the expression of the MdsABC efflux pump.
NOVO_MIX_2306781	ARO:3000805	OprN	OprN is the outer membrane channel component of the MexEF-OprN multidrug efflux complex.
NOVO_MIX_23072	ARO:3002530	AAC(3)-Ib	AAC(3)-Ib is an integron-encoded aminoglycoside acetyltransferase in P. aeruginosa
NOVO_MIX_2313330	ARO:3000816	mtrA	MtrA is a transcriptional activator of the MtrCDE multidrug efflux pump of Neisseria gonorrhoeae.
NOVO_MIX_2313827	ARO:3002893	tcr3	tcr3 is a tetracycline efflux pump that confers self-resistance to Streptomyces aureofaciens
NOVO_MIX_2315229	ARO:3000816	mtrA	MtrA is a transcriptional activator of the MtrCDE multidrug efflux pump of Neisseria gonorrhoeae.
NOVO_MIX_2320825	ARO:3000518	CRP	CRP is a global regulator that represses MdtEF multidrug efflux pump expression.
NOVO_MIX_2322730	ARO:3002930	vanRO	vanRO is a vanR variant found in the vanO gene cluster
NOVO_MIX_2326381	ARO:3004107	Pseudomonas aeruginosa soxR	SoxR is a redox-sensitive transcriptional activator that induces expression of a small regulon that includes the RND efflux pump-encoding operon mexGHI-opmD. SoxR was shown to be activated by pyocyanin.
NOVO_MIX_2339086	ARO:3002660	APH(6)-Id	APH(6)-Id is an aminoglycoside phosphotransferase encoded by plasmids, integrative conjugative elements and chromosomal genomic islands in K. pneumoniae, Salmonella spp., E. coli, Shigella flexneri, Providencia alcalifaciens, Pseudomonas spp., V. cholerae, Edwardsiella tarda, Pasteurella multocida and Aeromonas bestiarum
NOVO_MIX_2345465	ARO:3000856	BJP-1	BJP-1 is a subclass B3 ortholog found in Bradyrhizobium japonicum that hydrolyzes most beta-lactams except aztreonam, ticarcillin, and temocillin.
NOVO_MIX_2346923	ARO:3000501	rpoB2	Due to gene duplication, the genomes of Nocardia species include both rifampin-sensitive beta-subunit of RNA polymerase (rpoB) and rifampin-resistant beta-subunit of RNA polymerase (rpoB2) genes, with ~88% similarity between the two gene products. Expression of the rpoB2 variant results in replacement of rifampin sensitivity with rifampin resistance.
NOVO_MIX_2348202	ARO:3003962	farB	farB is the cytoplasmic transporter protein that is part of the farAB efflux pump. farB corresponds to 3 loci in Pseudomonas aeruginosa PAO1 and 3 loci in Pseudomonas aeruginosa LESB58.
NOVO_MIX_2349481	ARO:3002848	arr-3	arr-3 is a plasmid-encoded ribosyltransferase found in Vibrio fluvialis
NOVO_MIX_2350264	ARO:3000784	cmeB	CmeB is the inner membrane transporter the CmeABC multidrug efflux complex.
NOVO_MIX_2359200	ARO:3003318	Streptomyces rishiriensis parY mutant conferring resistance to aminocoumarin	point mutation on the Streptomyces rishiriensis parY resulting in aminocoumarin resistance
NOVO_MIX_236011	ARO:3002930	vanRO	vanRO is a vanR variant found in the vanO gene cluster
NOVO_MIX_2369184	ARO:3000816	mtrA	MtrA is a transcriptional activator of the MtrCDE multidrug efflux pump of Neisseria gonorrhoeae.
NOVO_MIX_2377769	ARO:3002930	vanRO	vanRO is a vanR variant found in the vanO gene cluster
NOVO_MIX_2378185	ARO:3002522	novA	A type III ABC transporter, identified on the novobiocin biosynthetic gene cluster, involved in the transport and resistance of novobiocin.
NOVO_MIX_2392840	ARO:3000504	golS	GolS is a regulator activated by the presence of gold, and promotes the expression of the MdsABC efflux pump.
NOVO_MIX_2395579	ARO:3002846	arr-1	arr-1 is a chromosome-encoded ribosyltransferase found in Mycobacterium smegmatis
NOVO_MIX_2395952	ARO:3000816	mtrA	MtrA is a transcriptional activator of the MtrCDE multidrug efflux pump of Neisseria gonorrhoeae.
NOVO_MIX_2398682	ARO:3003720	SPG-1	SPG-1 is a subclass B3 metallo-beta lactamase isolated from Sphingomonas sp.
NOVO_MIX_2406917	ARO:3000816	mtrA	MtrA is a transcriptional activator of the MtrCDE multidrug efflux pump of Neisseria gonorrhoeae.
NOVO_MIX_2411818	ARO:3003748	oleC	oleC is an ABC transporter isolated from Streptomyces antibioticus and is involved in oleandomycin secretion.
NOVO_MIX_2415145	ARO:3000245	RbpA	RNA-polymerase binding protein which confers resistance to rifampin.
NOVO_MIX_2417388	ARO:3003748	oleC	oleC is an ABC transporter isolated from Streptomyces antibioticus and is involved in oleandomycin secretion.
NOVO_MIX_242642	ARO:3002563	AAC(6')-Isa	AAC(6')-Isa is a plasmid-encoded aminoglycoside acetyltransferase in Streptomyces albulus
NOVO_MIX_2427474	ARO:3002930	vanRO	vanRO is a vanR variant found in the vanO gene cluster
NOVO_MIX_2437680	ARO:3004361	sul4	sul4 is a dihydropteroate synthase gene and mobile sulfonamide resistance gene shown to confer resistance when expressed in E. coli.
NOVO_MIX_2438954	ARO:3003836	qacH	qacH is a subunit of the qac multidrug efflux pump in Vibrio cholerae
NOVO_MIX_2447517	ARO:3000800	MexC	MexC is the membrane fusion protein of the MexCD-OprJ multidrug efflux complex.
NOVO_MIX_2449353	ARO:3004107	Pseudomonas aeruginosa soxR	SoxR is a redox-sensitive transcriptional activator that induces expression of a small regulon that includes the RND efflux pump-encoding operon mexGHI-opmD. SoxR was shown to be activated by pyocyanin.
NOVO_MIX_2451924	ARO:3002847	arr-2	arr-2 is an integron-encoded ribosyltransferase found in Pseudomonas aeruginosa
NOVO_MIX_2455948	ARO:3000377	MexA	MexA is the membrane fusion protein of the MexAB-OprM multidrug efflux complex.
NOVO_MIX_2460843	ARO:3002884	iri	iri is a monooxygenase that confers resistance to rifampin found in Rhodococcus equi
NOVO_MIX_2467733	ARO:3002522	novA	A type III ABC transporter, identified on the novobiocin biosynthetic gene cluster, involved in the transport and resistance of novobiocin.
NOVO_MIX_2471913	ARO:3004107	Pseudomonas aeruginosa soxR	SoxR is a redox-sensitive transcriptional activator that induces expression of a small regulon that includes the RND efflux pump-encoding operon mexGHI-opmD. SoxR was shown to be activated by pyocyanin.
NOVO_MIX_2474896	ARO:3002893	tcr3	tcr3 is a tetracycline efflux pump that confers self-resistance to Streptomyces aureofaciens
NOVO_MIX_2479517	ARO:3003748	oleC	oleC is an ABC transporter isolated from Streptomyces antibioticus and is involved in oleandomycin secretion.
NOVO_MIX_2482617	ARO:3003699	mexQ	MexQ is the inner membrane transporter of the multidrug efflux pump MexPQ-OpmE.
NOVO_MIX_2488648	ARO:3003748	oleC	oleC is an ABC transporter isolated from Streptomyces antibioticus and is involved in oleandomycin secretion.
NOVO_MIX_2489270	ARO:3000816	mtrA	MtrA is a transcriptional activator of the MtrCDE multidrug efflux pump of Neisseria gonorrhoeae.
NOVO_MIX_2493281	ARO:3001300	myrA	myrA is a methyltransferase found in Micromonospora griseorubida and confers resistance to mycinamicin, tylosin and lincosamides. Specifically, this enzyme adds a methyl group to guanosine 748 (E. coli numbering) of 23S ribosomal RNA. MyrA is found in the mycinamicin biosynthetic cluster and is one mechanism by which M. griseorubida protects itself from self-destruction when producing this macrol…
NOVO_MIX_2510269	ARO:3004107	Pseudomonas aeruginosa soxR	SoxR is a redox-sensitive transcriptional activator that induces expression of a small regulon that includes the RND efflux pump-encoding operon mexGHI-opmD. SoxR was shown to be activated by pyocyanin.
NOVO_MIX_2513025	ARO:3003748	oleC	oleC is an ABC transporter isolated from Streptomyces antibioticus and is involved in oleandomycin secretion.
NOVO_MIX_2514745	ARO:3002659	APH(6)-Ic	APH(6)-Ic is a transposon-encoded aminoglycoside phosphotransferase in S. enterica, P. aeruginosa and E. coli
NOVO_MIX_2516975	ARO:3000504	golS	GolS is a regulator activated by the presence of gold, and promotes the expression of the MdsABC efflux pump.
NOVO_MIX_2519864	ARO:3002522	novA	A type III ABC transporter, identified on the novobiocin biosynthetic gene cluster, involved in the transport and resistance of novobiocin.
NOVO_MIX_2521982	ARO:3004107	Pseudomonas aeruginosa soxR	SoxR is a redox-sensitive transcriptional activator that induces expression of a small regulon that includes the RND efflux pump-encoding operon mexGHI-opmD. SoxR was shown to be activated by pyocyanin.
NOVO_MIX_252365	ARO:3003720	SPG-1	SPG-1 is a subclass B3 metallo-beta lactamase isolated from Sphingomonas sp.
NOVO_MIX_2526042	ARO:3000501	rpoB2	Due to gene duplication, the genomes of Nocardia species include both rifampin-sensitive beta-subunit of RNA polymerase (rpoB) and rifampin-resistant beta-subunit of RNA polymerase (rpoB2) genes, with ~88% similarity between the two gene products. Expression of the rpoB2 variant results in replacement of rifampin sensitivity with rifampin resistance.
NOVO_MIX_2527554	ARO:3003699	mexQ	MexQ is the inner membrane transporter of the multidrug efflux pump MexPQ-OpmE.
NOVO_MIX_253167	ARO:3000816	mtrA	MtrA is a transcriptional activator of the MtrCDE multidrug efflux pump of Neisseria gonorrhoeae.
NOVO_MIX_2544211	ARO:3001303	ErmO	ErmO is a methyltransferase found in the spiramycin producer Streptomyces ambofaciens. Like other Erm enzymes, it catalyzes the methylation of A2058 of the 23S ribosomal RNA. Specifically, this enzyme transfers only one methyl group. The gene is responsible for self-resistance to spiramycin.
NOVO_MIX_2549535	ARO:3003699	mexQ	MexQ is the inner membrane transporter of the multidrug efflux pump MexPQ-OpmE.
NOVO_MIX_2554704	ARO:3002482	LRA-1	LRA-1 is a beta-lactamase isolated from soil samples in Alaska
NOVO_MIX_2559142	ARO:3004073	MuxA	MuxA is a membrane fusion protein component of the efflux pump system MuxABC-OpmB in Pseudomonas aeruginosa.
NOVO_MIX_2583303	ARO:3004107	Pseudomonas aeruginosa soxR	SoxR is a redox-sensitive transcriptional activator that induces expression of a small regulon that includes the RND efflux pump-encoding operon mexGHI-opmD. SoxR was shown to be activated by pyocyanin.
NOVO_MIX_2583986	ARO:3004107	Pseudomonas aeruginosa soxR	SoxR is a redox-sensitive transcriptional activator that induces expression of a small regulon that includes the RND efflux pump-encoding operon mexGHI-opmD. SoxR was shown to be activated by pyocyanin.
NOVO_MIX_2585741	ARO:3004361	sul4	sul4 is a dihydropteroate synthase gene and mobile sulfonamide resistance gene shown to confer resistance when expressed in E. coli.
NOVO_MIX_2596174	ARO:3004107	Pseudomonas aeruginosa soxR	SoxR is a redox-sensitive transcriptional activator that induces expression of a small regulon that includes the RND efflux pump-encoding operon mexGHI-opmD. SoxR was shown to be activated by pyocyanin.
NOVO_MIX_2597217	ARO:3002893	tcr3	tcr3 is a tetracycline efflux pump that confers self-resistance to Streptomyces aureofaciens
NOVO_MIX_2615901	ARO:3002522	novA	A type III ABC transporter, identified on the novobiocin biosynthetic gene cluster, involved in the transport and resistance of novobiocin.
NOVO_MIX_2618300	ARO:3002930	vanRO	vanRO is a vanR variant found in the vanO gene cluster
NOVO_MIX_2637979	ARO:3002930	vanRO	vanRO is a vanR variant found in the vanO gene cluster
NOVO_MIX_2652475	ARO:3002522	novA	A type III ABC transporter, identified on the novobiocin biosynthetic gene cluster, involved in the transport and resistance of novobiocin.
NOVO_MIX_2652815	ARO:3000816	mtrA	MtrA is a transcriptional activator of the MtrCDE multidrug efflux pump of Neisseria gonorrhoeae.
NOVO_MIX_265595	ARO:3000504	golS	GolS is a regulator activated by the presence of gold, and promotes the expression of the MdsABC efflux pump.
NOVO_MIX_2662192	ARO:3002849	arr-4	arr-4 is an integron-encoded ribosyltransferase found in Pseudomonas aeruginosa
NOVO_MIX_2676088	ARO:3002522	novA	A type III ABC transporter, identified on the novobiocin biosynthetic gene cluster, involved in the transport and resistance of novobiocin.
NOVO_MIX_2689081	ARO:3000816	mtrA	MtrA is a transcriptional activator of the MtrCDE multidrug efflux pump of Neisseria gonorrhoeae.
NOVO_MIX_2691397	ARO:3000816	mtrA	MtrA is a transcriptional activator of the MtrCDE multidrug efflux pump of Neisseria gonorrhoeae.
NOVO_MIX_2699549	ARO:3000816	mtrA	MtrA is a transcriptional activator of the MtrCDE multidrug efflux pump of Neisseria gonorrhoeae.
NOVO_MIX_270238	ARO:3002930	vanRO	vanRO is a vanR variant found in the vanO gene cluster
NOVO_MIX_2702710	ARO:3002539	AAC(3)-IV	AAC(3)-IV is a plasmid-encoded aminoglycoside acetyltransferase in E. coli, C. jejuni and P. stutzeri
NOVO_MIX_2706270	ARO:3003748	oleC	oleC is an ABC transporter isolated from Streptomyces antibioticus and is involved in oleandomycin secretion.
NOVO_MIX_271869	ARO:3000816	mtrA	MtrA is a transcriptional activator of the MtrCDE multidrug efflux pump of Neisseria gonorrhoeae.
NOVO_MIX_2728934	ARO:3002930	vanRO	vanRO is a vanR variant found in the vanO gene cluster
NOVO_MIX_2733218	ARO:3000816	mtrA	MtrA is a transcriptional activator of the MtrCDE multidrug efflux pump of Neisseria gonorrhoeae.
NOVO_MIX_2733735	ARO:3000816	mtrA	MtrA is a transcriptional activator of the MtrCDE multidrug efflux pump of Neisseria gonorrhoeae.
NOVO_MIX_2742228	ARO:3002524	AAC(2')-Ib	AAC(2')-Ib is a chromosomal-encoded aminoglycoside acetyltransferase in M. fortuitum and A. baumannii
NOVO_MIX_2743454	ARO:3004361	sul4	sul4 is a dihydropteroate synthase gene and mobile sulfonamide resistance gene shown to confer resistance when expressed in E. coli.
NOVO_MIX_2751988	ARO:3000245	RbpA	RNA-polymerase binding protein which confers resistance to rifampin.
NOVO_MIX_2758658	ARO:3004042	Enterobacter cloacae acrA	AcrA is a subunit of the AcrAB-TolC multidrug efflux system that in E. cloacae.
NOVO_MIX_2763279	ARO:3000816	mtrA	MtrA is a transcriptional activator of the MtrCDE multidrug efflux pump of Neisseria gonorrhoeae.
NOVO_MIX_2772084	ARO:3002922	vanRC	vanRC is a vanR variant found in the vanC gene cluster
NOVO_MIX_2773632	ARO:3003841	kdpE	kdpE is a transcriptional activator that is part of the two-component system KdpD/KdpE that is studied for its regulatory role in potassium transport and has been identified as an adaptive regulator involved in the virulence and intracellular survival of pathogenic bacteria. kdpE regulates a range of virulence loci through direct promoter binding.
NOVO_MIX_2783672	ARO:3004107	Pseudomonas aeruginosa soxR	SoxR is a redox-sensitive transcriptional activator that induces expression of a small regulon that includes the RND efflux pump-encoding operon mexGHI-opmD. SoxR was shown to be activated by pyocyanin.
NOVO_MIX_2796832	ARO:3002565	AAC(6')-Iu	AAC(6')-Iu is a chromosomal-encoded aminoglycoside acetyltransferase in Acinetobacter genomosp. 17
NOVO_MIX_2799942	ARO:3002522	novA	A type III ABC transporter, identified on the novobiocin biosynthetic gene cluster, involved in the transport and resistance of novobiocin.
NOVO_MIX_2807534	ARO:3002846	arr-1	arr-1 is a chromosome-encoded ribosyltransferase found in Mycobacterium smegmatis
NOVO_MIX_2816684	ARO:3002930	vanRO	vanRO is a vanR variant found in the vanO gene cluster
NOVO_MIX_2820957	ARO:3001300	myrA	myrA is a methyltransferase found in Micromonospora griseorubida and confers resistance to mycinamicin, tylosin and lincosamides. Specifically, this enzyme adds a methyl group to guanosine 748 (E. coli numbering) of 23S ribosomal RNA. MyrA is found in the mycinamicin biosynthetic cluster and is one mechanism by which M. griseorubida protects itself from self-destruction when producing this macrol…
NOVO_MIX_2831000	ARO:3002539	AAC(3)-IV	AAC(3)-IV is a plasmid-encoded aminoglycoside acetyltransferase in E. coli, C. jejuni and P. stutzeri
NOVO_MIX_2832110	ARO:3003841	kdpE	kdpE is a transcriptional activator that is part of the two-component system KdpD/KdpE that is studied for its regulatory role in potassium transport and has been identified as an adaptive regulator involved in the virulence and intracellular survival of pathogenic bacteria. kdpE regulates a range of virulence loci through direct promoter binding.
NOVO_MIX_2838240	ARO:3001300	myrA	myrA is a methyltransferase found in Micromonospora griseorubida and confers resistance to mycinamicin, tylosin and lincosamides. Specifically, this enzyme adds a methyl group to guanosine 748 (E. coli numbering) of 23S ribosomal RNA. MyrA is found in the mycinamicin biosynthetic cluster and is one mechanism by which M. griseorubida protects itself from self-destruction when producing this macrol…
NOVO_MIX_2840797	ARO:3002482	LRA-1	LRA-1 is a beta-lactamase isolated from soil samples in Alaska
NOVO_MIX_2843228	ARO:3001413	OXA-18	OXA-18 is a beta-lactamase found in P. aeruginosa and Rickettsia.
NOVO_MIX_2843428	ARO:3002522	novA	A type III ABC transporter, identified on the novobiocin biosynthetic gene cluster, involved in the transport and resistance of novobiocin.
NOVO_MIX_2853036	ARO:3003730	Bifidobacterium ileS conferring resistance to mupirocin	Bifidobacteria have an intrinsically resistant form of ileS (isoleucyl-tRNA synthetase) that confers resistance to mupirocin.
NOVO_MIX_2862823	ARO:3003565	R39	Class A beta-lactamase found in Actinomadura R39
NOVO_MIX_2865073	ARO:3002893	tcr3	tcr3 is a tetracycline efflux pump that confers self-resistance to Streptomyces aureofaciens
NOVO_MIX_2865250	ARO:3002563	AAC(6')-Isa	AAC(6')-Isa is a plasmid-encoded aminoglycoside acetyltransferase in Streptomyces albulus
NOVO_MIX_2872715	ARO:3002868	dfrG	dfrG is a plasmid-encoded dihydrofolate reductase found in Staphylococcus aureus
NOVO_MIX_2878795	ARO:3000504	golS	GolS is a regulator activated by the presence of gold, and promotes the expression of the MdsABC efflux pump.
NOVO_MIX_2894254	ARO:3000504	golS	GolS is a regulator activated by the presence of gold, and promotes the expression of the MdsABC efflux pump.
NOVO_MIX_2898572	ARO:3003318	Streptomyces rishiriensis parY mutant conferring resistance to aminocoumarin	point mutation on the Streptomyces rishiriensis parY resulting in aminocoumarin resistance
NOVO_MIX_2902692	ARO:3000816	mtrA	MtrA is a transcriptional activator of the MtrCDE multidrug efflux pump of Neisseria gonorrhoeae.
NOVO_MIX_2905236	ARO:3004107	Pseudomonas aeruginosa soxR	SoxR is a redox-sensitive transcriptional activator that induces expression of a small regulon that includes the RND efflux pump-encoding operon mexGHI-opmD. SoxR was shown to be activated by pyocyanin.
NOVO_MIX_2915659	ARO:3002846	arr-1	arr-1 is a chromosome-encoded ribosyltransferase found in Mycobacterium smegmatis
NOVO_MIX_2924404	ARO:3002914	vanJ	vanJ is a novel membrane protein that confers resistance to teicoplanin and its derivatives in Streptomyces coelicolor by recycling undecaprenol pyrophosphate during cell wall biosynthesis.
NOVO_MIX_2930415	ARO:3000816	mtrA	MtrA is a transcriptional activator of the MtrCDE multidrug efflux pump of Neisseria gonorrhoeae.
NOVO_MIX_2934583	ARO:3001300	myrA	myrA is a methyltransferase found in Micromonospora griseorubida and confers resistance to mycinamicin, tylosin and lincosamides. Specifically, this enzyme adds a methyl group to guanosine 748 (E. coli numbering) of 23S ribosomal RNA. MyrA is found in the mycinamicin biosynthetic cluster and is one mechanism by which M. griseorubida protects itself from self-destruction when producing this macrol…
NOVO_MIX_2946323	ARO:3003948	efrA	efrA is a part of the EfrAB efflux pump, and both efrA and efrB are necessary to confer drug resistance.
NOVO_MIX_2949430	ARO:3004107	Pseudomonas aeruginosa soxR	SoxR is a redox-sensitive transcriptional activator that induces expression of a small regulon that includes the RND efflux pump-encoding operon mexGHI-opmD. SoxR was shown to be activated by pyocyanin.
NOVO_MIX_2955587	ARO:3000504	golS	GolS is a regulator activated by the presence of gold, and promotes the expression of the MdsABC efflux pump.
NOVO_MIX_2960855	ARO:3000816	mtrA	MtrA is a transcriptional activator of the MtrCDE multidrug efflux pump of Neisseria gonorrhoeae.
NOVO_MIX_2961305	ARO:3000803	MexE	MexE is the membrane fusion protein of the MexEF-OprN multidrug efflux complex.
NOVO_MIX_2968199	ARO:3002884	iri	iri is a monooxygenase that confers resistance to rifampin found in Rhodococcus equi
NOVO_MIX_2973627	ARO:3002930	vanRO	vanRO is a vanR variant found in the vanO gene cluster
NOVO_MIX_2980541	ARO:3000816	mtrA	MtrA is a transcriptional activator of the MtrCDE multidrug efflux pump of Neisseria gonorrhoeae.
NOVO_MIX_2983466	ARO:3000816	mtrA	MtrA is a transcriptional activator of the MtrCDE multidrug efflux pump of Neisseria gonorrhoeae.
NOVO_MIX_2984851	ARO:3000816	mtrA	MtrA is a transcriptional activator of the MtrCDE multidrug efflux pump of Neisseria gonorrhoeae.
NOVO_MIX_2996052	ARO:3003064	ykkD	ykkD is an SMR-type protein that is a subunit of the ykkCD efflux pump
NOVO_MIX_2996148	ARO:3000605	Erm(36)	ErmD confers MLSb phenotype.
NOVO_MIX_2996679	ARO:3003730	Bifidobacterium ileS conferring resistance to mupirocin	Bifidobacteria have an intrinsically resistant form of ileS (isoleucyl-tRNA synthetase) that confers resistance to mupirocin.
NOVO_MIX_2999483	ARO:3004107	Pseudomonas aeruginosa soxR	SoxR is a redox-sensitive transcriptional activator that induces expression of a small regulon that includes the RND efflux pump-encoding operon mexGHI-opmD. SoxR was shown to be activated by pyocyanin.
NOVO_MIX_3005724	ARO:3002524	AAC(2')-Ib	AAC(2')-Ib is a chromosomal-encoded aminoglycoside acetyltransferase in M. fortuitum and A. baumannii
NOVO_MIX_3007256	ARO:3003010	ceoB	ceoB is a cytoplasmic membrane component of the CeoAB-OpcM efflux pump
NOVO_MIX_3018178	ARO:3002524	AAC(2')-Ib	AAC(2')-Ib is a chromosomal-encoded aminoglycoside acetyltransferase in M. fortuitum and A. baumannii
NOVO_MIX_3019269	ARO:3001300	myrA	myrA is a methyltransferase found in Micromonospora griseorubida and confers resistance to mycinamicin, tylosin and lincosamides. Specifically, this enzyme adds a methyl group to guanosine 748 (E. coli numbering) of 23S ribosomal RNA. MyrA is found in the mycinamicin biosynthetic cluster and is one mechanism by which M. griseorubida protects itself from self-destruction when producing this macrol…
NOVO_MIX_30238	ARO:3002482	LRA-1	LRA-1 is a beta-lactamase isolated from soil samples in Alaska
NOVO_MIX_3027006	ARO:3000778	adeG	AdeG is the inner membrane transporter of the AdeFGH multidrug efflux complex.
NOVO_MIX_3040263	ARO:3002638	APH(3'')-Ia	APH(3'')-Ia is a chromosomal-encoded aminoglycoside phosphotransferase in S. griseus
NOVO_MIX_3042498	ARO:3004107	Pseudomonas aeruginosa soxR	SoxR is a redox-sensitive transcriptional activator that induces expression of a small regulon that includes the RND efflux pump-encoding operon mexGHI-opmD. SoxR was shown to be activated by pyocyanin.
NOVO_MIX_3053643	ARO:3003841	kdpE	kdpE is a transcriptional activator that is part of the two-component system KdpD/KdpE that is studied for its regulatory role in potassium transport and has been identified as an adaptive regulator involved in the virulence and intracellular survival of pathogenic bacteria. kdpE regulates a range of virulence loci through direct promoter binding.
NOVO_MIX_306559	ARO:3004107	Pseudomonas aeruginosa soxR	SoxR is a redox-sensitive transcriptional activator that induces expression of a small regulon that includes the RND efflux pump-encoding operon mexGHI-opmD. SoxR was shown to be activated by pyocyanin.
NOVO_MIX_307346	ARO:3003064	ykkD	ykkD is an SMR-type protein that is a subunit of the ykkCD efflux pump
NOVO_MIX_3075306	ARO:3003105	dfrA3	dfrA3 is an integron-encoded dihydrofolate reductase found in Escherichia coli
NOVO_MIX_3075667	ARO:3000816	mtrA	MtrA is a transcriptional activator of the MtrCDE multidrug efflux pump of Neisseria gonorrhoeae.
NOVO_MIX_3081728	ARO:3003318	Streptomyces rishiriensis parY mutant conferring resistance to aminocoumarin	point mutation on the Streptomyces rishiriensis parY resulting in aminocoumarin resistance
NOVO_MIX_3086421	ARO:3000501	rpoB2	Due to gene duplication, the genomes of Nocardia species include both rifampin-sensitive beta-subunit of RNA polymerase (rpoB) and rifampin-resistant beta-subunit of RNA polymerase (rpoB2) genes, with ~88% similarity between the two gene products. Expression of the rpoB2 variant results in replacement of rifampin sensitivity with rifampin resistance.
NOVO_MIX_3087644	ARO:3002930	vanRO	vanRO is a vanR variant found in the vanO gene cluster
NOVO_MIX_3096266	ARO:3004361	sul4	sul4 is a dihydropteroate synthase gene and mobile sulfonamide resistance gene shown to confer resistance when expressed in E. coli.
NOVO_MIX_3112303	ARO:3003948	efrA	efrA is a part of the EfrAB efflux pump, and both efrA and efrB are necessary to confer drug resistance.
NOVO_MIX_3113151	ARO:3004107	Pseudomonas aeruginosa soxR	SoxR is a redox-sensitive transcriptional activator that induces expression of a small regulon that includes the RND efflux pump-encoding operon mexGHI-opmD. SoxR was shown to be activated by pyocyanin.
NOVO_MIX_312010	ARO:3002930	vanRO	vanRO is a vanR variant found in the vanO gene cluster
NOVO_MIX_3130798	ARO:3002522	novA	A type III ABC transporter, identified on the novobiocin biosynthetic gene cluster, involved in the transport and resistance of novobiocin.
NOVO_MIX_3135628	ARO:3003948	efrA	efrA is a part of the EfrAB efflux pump, and both efrA and efrB are necessary to confer drug resistance.
NOVO_MIX_3138965	ARO:3001769	OXA-42	OXA-42 is a beta-lactamase found in Burkholderia pseudomallei
NOVO_MIX_3142131	ARO:3000245	RbpA	RNA-polymerase binding protein which confers resistance to rifampin.
NOVO_MIX_3147360	ARO:3004103	QepA2	QepA2 is a plasmid-mediated quinolone resistance pump found in an Escherichia coli isolate from France
NOVO_MIX_3149967	ARO:3000777	adeF	AdeF is the membrane fusion protein of the multidrug efflux complex AdeFGH.
NOVO_MIX_316193	ARO:3000501	rpoB2	Due to gene duplication, the genomes of Nocardia species include both rifampin-sensitive beta-subunit of RNA polymerase (rpoB) and rifampin-resistant beta-subunit of RNA polymerase (rpoB2) genes, with ~88% similarity between the two gene products. Expression of the rpoB2 variant results in replacement of rifampin sensitivity with rifampin resistance.
NOVO_MIX_3162126	ARO:3003318	Streptomyces rishiriensis parY mutant conferring resistance to aminocoumarin	point mutation on the Streptomyces rishiriensis parY resulting in aminocoumarin resistance
NOVO_MIX_3164550	ARO:3000504	golS	GolS is a regulator activated by the presence of gold, and promotes the expression of the MdsABC efflux pump.
NOVO_MIX_3165811	ARO:3002884	iri	iri is a monooxygenase that confers resistance to rifampin found in Rhodococcus equi
NOVO_MIX_3168906	ARO:3004107	Pseudomonas aeruginosa soxR	SoxR is a redox-sensitive transcriptional activator that induces expression of a small regulon that includes the RND efflux pump-encoding operon mexGHI-opmD. SoxR was shown to be activated by pyocyanin.
NOVO_MIX_3172171	ARO:3002482	LRA-1	LRA-1 is a beta-lactamase isolated from soil samples in Alaska
NOVO_MIX_3173648	ARO:3004107	Pseudomonas aeruginosa soxR	SoxR is a redox-sensitive transcriptional activator that induces expression of a small regulon that includes the RND efflux pump-encoding operon mexGHI-opmD. SoxR was shown to be activated by pyocyanin.
NOVO_MIX_3174190	ARO:3004107	Pseudomonas aeruginosa soxR	SoxR is a redox-sensitive transcriptional activator that induces expression of a small regulon that includes the RND efflux pump-encoding operon mexGHI-opmD. SoxR was shown to be activated by pyocyanin.
NOVO_MIX_3174248	ARO:3002522	novA	A type III ABC transporter, identified on the novobiocin biosynthetic gene cluster, involved in the transport and resistance of novobiocin.
NOVO_MIX_3175409	ARO:3003105	dfrA3	dfrA3 is an integron-encoded dihydrofolate reductase found in Escherichia coli
NOVO_MIX_3176599	ARO:3002846	arr-1	arr-1 is a chromosome-encoded ribosyltransferase found in Mycobacterium smegmatis
NOVO_MIX_3182062	ARO:3002492	LRA-18	LRA-18 is a beta-lactamase isolated from soil samples in Alaska
NOVO_MIX_3188717	ARO:3000816	mtrA	MtrA is a transcriptional activator of the MtrCDE multidrug efflux pump of Neisseria gonorrhoeae.
NOVO_MIX_3224530	ARO:3000816	mtrA	MtrA is a transcriptional activator of the MtrCDE multidrug efflux pump of Neisseria gonorrhoeae.
NOVO_MIX_322566	ARO:3003748	oleC	oleC is an ABC transporter isolated from Streptomyces antibioticus and is involved in oleandomycin secretion.
NOVO_MIX_323378	ARO:3000816	mtrA	MtrA is a transcriptional activator of the MtrCDE multidrug efflux pump of Neisseria gonorrhoeae.
NOVO_MIX_3236566	ARO:3004107	Pseudomonas aeruginosa soxR	SoxR is a redox-sensitive transcriptional activator that induces expression of a small regulon that includes the RND efflux pump-encoding operon mexGHI-opmD. SoxR was shown to be activated by pyocyanin.
NOVO_MIX_3241844	ARO:3000811	mtrD	MtrD is the inner membrane multidrug transporter of the MtrCDE efflux complex.
NOVO_MIX_3242443	ARO:3000816	mtrA	MtrA is a transcriptional activator of the MtrCDE multidrug efflux pump of Neisseria gonorrhoeae.
NOVO_MIX_3249554	ARO:3004103	QepA2	QepA2 is a plasmid-mediated quinolone resistance pump found in an Escherichia coli isolate from France
NOVO_MIX_3257724	ARO:3000816	mtrA	MtrA is a transcriptional activator of the MtrCDE multidrug efflux pump of Neisseria gonorrhoeae.
NOVO_MIX_3258015	ARO:3000816	mtrA	MtrA is a transcriptional activator of the MtrCDE multidrug efflux pump of Neisseria gonorrhoeae.
NOVO_MIX_3258830	ARO:3002884	iri	iri is a monooxygenase that confers resistance to rifampin found in Rhodococcus equi
NOVO_MIX_3260696	ARO:3004107	Pseudomonas aeruginosa soxR	SoxR is a redox-sensitive transcriptional activator that induces expression of a small regulon that includes the RND efflux pump-encoding operon mexGHI-opmD. SoxR was shown to be activated by pyocyanin.
NOVO_MIX_3271512	ARO:3004107	Pseudomonas aeruginosa soxR	SoxR is a redox-sensitive transcriptional activator that induces expression of a small regulon that includes the RND efflux pump-encoding operon mexGHI-opmD. SoxR was shown to be activated by pyocyanin.
NOVO_MIX_3271842	ARO:3000504	golS	GolS is a regulator activated by the presence of gold, and promotes the expression of the MdsABC efflux pump.
NOVO_MIX_3273891	ARO:3003318	Streptomyces rishiriensis parY mutant conferring resistance to aminocoumarin	point mutation on the Streptomyces rishiriensis parY resulting in aminocoumarin resistance
NOVO_MIX_3277163	ARO:3004142	OprZ	OprZ is the outer membrane component of the AxyXY-OprZ efflux pump system in Achromobacter spp.
NOVO_MIX_3298442	ARO:3002930	vanRO	vanRO is a vanR variant found in the vanO gene cluster
NOVO_MIX_3300944	ARO:3002569	AAC(6')-Iy	AAC(6')-Iy is a chromosomal-encoded aminoglycoside acetyltransferase in S. enteritidis and S. enterica. Regulatory mutation required to increase expression of this chromosomally-encoded gene for resistance. In the specific system, aminoglycoside resistance was due to a transcriptional fusion secondary to a chromosomal deletion in which the downstream aac(6')-Iy gene was placed under the control o…
NOVO_MIX_3324917	ARO:3000816	mtrA	MtrA is a transcriptional activator of the MtrCDE multidrug efflux pump of Neisseria gonorrhoeae.
NOVO_MIX_3330595	ARO:3000245	RbpA	RNA-polymerase binding protein which confers resistance to rifampin.
NOVO_MIX_3337305	ARO:3003318	Streptomyces rishiriensis parY mutant conferring resistance to aminocoumarin	point mutation on the Streptomyces rishiriensis parY resulting in aminocoumarin resistance
NOVO_MIX_3337491	ARO:3002659	APH(6)-Ic	APH(6)-Ic is a transposon-encoded aminoglycoside phosphotransferase in S. enterica, P. aeruginosa and E. coli
NOVO_MIX_3342332	ARO:3000768	abeS	AbeS in an efflux pump of the SMR family of transporters found in Acinetobacter baumannii.
NOVO_MIX_3351886	ARO:3003748	oleC	oleC is an ABC transporter isolated from Streptomyces antibioticus and is involved in oleandomycin secretion.
NOVO_MIX_3361629	ARO:3003748	oleC	oleC is an ABC transporter isolated from Streptomyces antibioticus and is involved in oleandomycin secretion.
NOVO_MIX_3375396	ARO:3000602	Erm(39)	ErmD confers MLSb phenotype.
NOVO_MIX_3380159	ARO:3003967	lfrA	lfrA is involved in the active efflux of quinolones and is found in Mycobacterium smegmatis. lfrA corresponds to 2 loci in Pseudomonas aeruginosa PAO1 and 2 loci in Pseudomonas aeruginosa LESB58.
NOVO_MIX_338100	ARO:3002884	iri	iri is a monooxygenase that confers resistance to rifampin found in Rhodococcus equi
NOVO_MIX_3385529	ARO:3000853	AIM-1	AIM-1 is an Ambler class B beta-lactamase that hydrolyzes most beta-lactams except aztreonam and ceftazidime. It was isolated from Pseudomonas aeruginosa and was the first subclass B3 mobile-elements encoded beta-lactamase discovered.
NOVO_MIX_3389711	ARO:3002524	AAC(2')-Ib	AAC(2')-Ib is a chromosomal-encoded aminoglycoside acetyltransferase in M. fortuitum and A. baumannii
NOVO_MIX_3396710	ARO:3004107	Pseudomonas aeruginosa soxR	SoxR is a redox-sensitive transcriptional activator that induces expression of a small regulon that includes the RND efflux pump-encoding operon mexGHI-opmD. SoxR was shown to be activated by pyocyanin.
NOVO_MIX_3398991	ARO:3003748	oleC	oleC is an ABC transporter isolated from Streptomyces antibioticus and is involved in oleandomycin secretion.
NOVO_MIX_3400698	ARO:3000245	RbpA	RNA-polymerase binding protein which confers resistance to rifampin.
NOVO_MIX_3405435	ARO:3000816	mtrA	MtrA is a transcriptional activator of the MtrCDE multidrug efflux pump of Neisseria gonorrhoeae.
NOVO_MIX_3408350	ARO:3002537	AAC(3)-IIIb	AAC(3)-IIIb is an aminoglycoside acetyltransferase in P. aeruginosa
NOVO_MIX_3412899	ARO:3002563	AAC(6')-Isa	AAC(6')-Isa is a plasmid-encoded aminoglycoside acetyltransferase in Streptomyces albulus
NOVO_MIX_3414501	ARO:3002593	AAC(6')-Ib-SK	AAC(6')-Ib-SK is a chromosomal-encoded aminoglycoside acetyltransferase in Streptomyces kanamyceticus
NOVO_MIX_3416938	ARO:3000504	golS	GolS is a regulator activated by the presence of gold, and promotes the expression of the MdsABC efflux pump.
NOVO_MIX_341769	ARO:3003748	oleC	oleC is an ABC transporter isolated from Streptomyces antibioticus and is involved in oleandomycin secretion.
NOVO_MIX_3421629	ARO:3004107	Pseudomonas aeruginosa soxR	SoxR is a redox-sensitive transcriptional activator that induces expression of a small regulon that includes the RND efflux pump-encoding operon mexGHI-opmD. SoxR was shown to be activated by pyocyanin.
NOVO_MIX_3432864	ARO:3003841	kdpE	kdpE is a transcriptional activator that is part of the two-component system KdpD/KdpE that is studied for its regulatory role in potassium transport and has been identified as an adaptive regulator involved in the virulence and intracellular survival of pathogenic bacteria. kdpE regulates a range of virulence loci through direct promoter binding.
NOVO_MIX_3433643	ARO:3000501	rpoB2	Due to gene duplication, the genomes of Nocardia species include both rifampin-sensitive beta-subunit of RNA polymerase (rpoB) and rifampin-resistant beta-subunit of RNA polymerase (rpoB2) genes, with ~88% similarity between the two gene products. Expression of the rpoB2 variant results in replacement of rifampin sensitivity with rifampin resistance.
NOVO_MIX_3435522	ARO:3000504	golS	GolS is a regulator activated by the presence of gold, and promotes the expression of the MdsABC efflux pump.
NOVO_MIX_3442410	ARO:3000816	mtrA	MtrA is a transcriptional activator of the MtrCDE multidrug efflux pump of Neisseria gonorrhoeae.
NOVO_MIX_3443261	ARO:3000504	golS	GolS is a regulator activated by the presence of gold, and promotes the expression of the MdsABC efflux pump.
NOVO_MIX_3444736	ARO:3000245	RbpA	RNA-polymerase binding protein which confers resistance to rifampin.
NOVO_MIX_3445071	ARO:3004107	Pseudomonas aeruginosa soxR	SoxR is a redox-sensitive transcriptional activator that induces expression of a small regulon that includes the RND efflux pump-encoding operon mexGHI-opmD. SoxR was shown to be activated by pyocyanin.
NOVO_MIX_3449363	ARO:3000620	adeL	AdeL is a regulator of AdeFGH in Acinetobacter baumannii. AdeL mutations are associated with AdeFGH overexpression and multidrug resistance.
NOVO_MIX_3450816	ARO:3003681	TriC	TriC is a resistance nodulation cell division (RND) transporter that is a part of TriABC-OpmH, a triclosan-specific efflux protein.
NOVO_MIX_3458110	ARO:3003318	Streptomyces rishiriensis parY mutant conferring resistance to aminocoumarin	point mutation on the Streptomyces rishiriensis parY resulting in aminocoumarin resistance
NOVO_MIX_3463479	ARO:3003748	oleC	oleC is an ABC transporter isolated from Streptomyces antibioticus and is involved in oleandomycin secretion.
NOVO_MIX_3465315	ARO:3003748	oleC	oleC is an ABC transporter isolated from Streptomyces antibioticus and is involved in oleandomycin secretion.
NOVO_MIX_3472370	ARO:3003967	lfrA	lfrA is involved in the active efflux of quinolones and is found in Mycobacterium smegmatis. lfrA corresponds to 2 loci in Pseudomonas aeruginosa PAO1 and 2 loci in Pseudomonas aeruginosa LESB58.
NOVO_MIX_3476466	ARO:3000816	mtrA	MtrA is a transcriptional activator of the MtrCDE multidrug efflux pump of Neisseria gonorrhoeae.
NOVO_MIX_348037	ARO:3000789	mdsA	MdsA is the membrane fusion protein of the multidrug and metal efflux complex MdsABC.
NOVO_MIX_3484941	ARO:3000501	rpoB2	Due to gene duplication, the genomes of Nocardia species include both rifampin-sensitive beta-subunit of RNA polymerase (rpoB) and rifampin-resistant beta-subunit of RNA polymerase (rpoB2) genes, with ~88% similarity between the two gene products. Expression of the rpoB2 variant results in replacement of rifampin sensitivity with rifampin resistance.
NOVO_MIX_3491765	ARO:3004107	Pseudomonas aeruginosa soxR	SoxR is a redox-sensitive transcriptional activator that induces expression of a small regulon that includes the RND efflux pump-encoding operon mexGHI-opmD. SoxR was shown to be activated by pyocyanin.
NOVO_MIX_349358	ARO:3000816	mtrA	MtrA is a transcriptional activator of the MtrCDE multidrug efflux pump of Neisseria gonorrhoeae.
NOVO_MIX_3495297	ARO:3003748	oleC	oleC is an ABC transporter isolated from Streptomyces antibioticus and is involved in oleandomycin secretion.
NOVO_MIX_3495669	ARO:3003841	kdpE	kdpE is a transcriptional activator that is part of the two-component system KdpD/KdpE that is studied for its regulatory role in potassium transport and has been identified as an adaptive regulator involved in the virulence and intracellular survival of pathogenic bacteria. kdpE regulates a range of virulence loci through direct promoter binding.
NOVO_MIX_3511408	ARO:3000245	RbpA	RNA-polymerase binding protein which confers resistance to rifampin.
NOVO_MIX_3520481	ARO:3004107	Pseudomonas aeruginosa soxR	SoxR is a redox-sensitive transcriptional activator that induces expression of a small regulon that includes the RND efflux pump-encoding operon mexGHI-opmD. SoxR was shown to be activated by pyocyanin.
NOVO_MIX_352165	ARO:3000245	RbpA	RNA-polymerase binding protein which confers resistance to rifampin.
NOVO_MIX_3535120	ARO:3004107	Pseudomonas aeruginosa soxR	SoxR is a redox-sensitive transcriptional activator that induces expression of a small regulon that includes the RND efflux pump-encoding operon mexGHI-opmD. SoxR was shown to be activated by pyocyanin.
NOVO_MIX_3538287	ARO:3001300	myrA	myrA is a methyltransferase found in Micromonospora griseorubida and confers resistance to mycinamicin, tylosin and lincosamides. Specifically, this enzyme adds a methyl group to guanosine 748 (E. coli numbering) of 23S ribosomal RNA. MyrA is found in the mycinamicin biosynthetic cluster and is one mechanism by which M. griseorubida protects itself from self-destruction when producing this macrol…
NOVO_MIX_3547120	ARO:3004143	AxyX	AxyX is the inner membrane transporter of the AxyXY-OprZ efflux pump system in Achromobacter spp.
NOVO_MIX_3555262	ARO:3004103	QepA2	QepA2 is a plasmid-mediated quinolone resistance pump found in an Escherichia coli isolate from France
NOVO_MIX_355789	ARO:3004103	QepA2	QepA2 is a plasmid-mediated quinolone resistance pump found in an Escherichia coli isolate from France
NOVO_MIX_3559558	ARO:3000606	FEZ-1	FEZ-1 is an Ambler class B MBL; subclass B3 first isolated from Legionella gormanii. It has activity against a broad range of beta-lactams and is only active with two Zn(II) ions in the active site.
NOVO_MIX_3562123	ARO:3002891	otr(A)	otr(A) is an oxytetracycline resistance ribosomal protection protein found in Streptomyces rimosus
NOVO_MIX_3565892	ARO:3000504	golS	GolS is a regulator activated by the presence of gold, and promotes the expression of the MdsABC efflux pump.
NOVO_MIX_3566083	ARO:3002659	APH(6)-Ic	APH(6)-Ic is a transposon-encoded aminoglycoside phosphotransferase in S. enterica, P. aeruginosa and E. coli
NOVO_MIX_3570506	ARO:3002690	Streptomyces lividans cmlR	cmlR is a plasmid or chromosome-encoded chloramphenicol resistance determinant (putative transmembrane protein) that is found in Escherichia coli and Streptomyces lividans
NOVO_MIX_358503	ARO:3000816	mtrA	MtrA is a transcriptional activator of the MtrCDE multidrug efflux pump of Neisseria gonorrhoeae.
NOVO_MIX_3591073	ARO:3004107	Pseudomonas aeruginosa soxR	SoxR is a redox-sensitive transcriptional activator that induces expression of a small regulon that includes the RND efflux pump-encoding operon mexGHI-opmD. SoxR was shown to be activated by pyocyanin.
NOVO_MIX_3594233	ARO:3002846	arr-1	arr-1 is a chromosome-encoded ribosyltransferase found in Mycobacterium smegmatis
NOVO_MIX_3597830	ARO:3003017	dfrA21	dfrA21 is an integron-encoded dihydrofolate reductase found in Salmonella enterica
NOVO_MIX_3606416	ARO:3002531	AAC(3)-Ic	AAC(3)-Ic is an integron-encoded aminoglycoside acetyltransferase in P. aeruginosa
NOVO_MIX_3614440	ARO:3002846	arr-1	arr-1 is a chromosome-encoded ribosyltransferase found in Mycobacterium smegmatis
NOVO_MIX_3620538	ARO:3000816	mtrA	MtrA is a transcriptional activator of the MtrCDE multidrug efflux pump of Neisseria gonorrhoeae.
NOVO_MIX_3627785	ARO:3003748	oleC	oleC is an ABC transporter isolated from Streptomyces antibioticus and is involved in oleandomycin secretion.
NOVO_MIX_3634124	ARO:3000816	mtrA	MtrA is a transcriptional activator of the MtrCDE multidrug efflux pump of Neisseria gonorrhoeae.
NOVO_MIX_363896	ARO:3002538	AAC(3)-IIIc	AAC(3)-IIIc is an aminoglycoside acetyltransferase in P. aeruginosa
NOVO_MIX_3640068	ARO:3000343	tap	Efflux pump proteins contained within Mycobacterial genomes which confer resistance to a number of different antibiotics including aminoglycosides, and tetracyclines.
NOVO_MIX_3641273	ARO:3003948	efrA	efrA is a part of the EfrAB efflux pump, and both efrA and efrB are necessary to confer drug resistance.
NOVO_MIX_3641871	ARO:3002522	novA	A type III ABC transporter, identified on the novobiocin biosynthetic gene cluster, involved in the transport and resistance of novobiocin.
NOVO_MIX_3644940	ARO:3002930	vanRO	vanRO is a vanR variant found in the vanO gene cluster
NOVO_MIX_3649340	ARO:3000816	mtrA	MtrA is a transcriptional activator of the MtrCDE multidrug efflux pump of Neisseria gonorrhoeae.
NOVO_MIX_3651354	ARO:3000816	mtrA	MtrA is a transcriptional activator of the MtrCDE multidrug efflux pump of Neisseria gonorrhoeae.
NOVO_MIX_3651915	ARO:3000504	golS	GolS is a regulator activated by the presence of gold, and promotes the expression of the MdsABC efflux pump.
NOVO_MIX_3656879	ARO:3003105	dfrA3	dfrA3 is an integron-encoded dihydrofolate reductase found in Escherichia coli
NOVO_MIX_3661185	ARO:3000840	JOHN-1	JOHN-1 is an Ambler class B carbapenem-hydrolysing beta-lactamase from Flavobacterium johnsoniae.
NOVO_MIX_366490	ARO:3002954	vanXO	vanXO is a vanX variant found in the vanO gene cluster
NOVO_MIX_3665796	ARO:3004107	Pseudomonas aeruginosa soxR	SoxR is a redox-sensitive transcriptional activator that induces expression of a small regulon that includes the RND efflux pump-encoding operon mexGHI-opmD. SoxR was shown to be activated by pyocyanin.
NOVO_MIX_3666237	ARO:3003730	Bifidobacterium ileS conferring resistance to mupirocin	Bifidobacteria have an intrinsically resistant form of ileS (isoleucyl-tRNA synthetase) that confers resistance to mupirocin.
NOVO_MIX_3667914	ARO:3003841	kdpE	kdpE is a transcriptional activator that is part of the two-component system KdpD/KdpE that is studied for its regulatory role in potassium transport and has been identified as an adaptive regulator involved in the virulence and intracellular survival of pathogenic bacteria. kdpE regulates a range of virulence loci through direct promoter binding.
NOVO_MIX_3669401	ARO:3000620	adeL	AdeL is a regulator of AdeFGH in Acinetobacter baumannii. AdeL mutations are associated with AdeFGH overexpression and multidrug resistance.
NOVO_MIX_3670915	ARO:3002531	AAC(3)-Ic	AAC(3)-Ic is an integron-encoded aminoglycoside acetyltransferase in P. aeruginosa
NOVO_MIX_3680198	ARO:3002941	vanSO	vanSO is a vanS variant found in the vanO gene cluster
NOVO_MIX_3682514	ARO:3002928	vanRM	vanRM is a vanR variant found in the vanM gene cluster
NOVO_MIX_3692486	ARO:3003961	farA	farA is the membrane fusion protein that is part of the farAB efflux pump.
NOVO_MIX_3696924	ARO:3000504	golS	GolS is a regulator activated by the presence of gold, and promotes the expression of the MdsABC efflux pump.
NOVO_MIX_3697310	ARO:3000816	mtrA	MtrA is a transcriptional activator of the MtrCDE multidrug efflux pump of Neisseria gonorrhoeae.
NOVO_MIX_3701399	ARO:3003730	Bifidobacterium ileS conferring resistance to mupirocin	Bifidobacteria have an intrinsically resistant form of ileS (isoleucyl-tRNA synthetase) that confers resistance to mupirocin.
NOVO_MIX_3704521	ARO:3002846	arr-1	arr-1 is a chromosome-encoded ribosyltransferase found in Mycobacterium smegmatis
NOVO_MIX_3707773	ARO:3003318	Streptomyces rishiriensis parY mutant conferring resistance to aminocoumarin	point mutation on the Streptomyces rishiriensis parY resulting in aminocoumarin resistance
NOVO_MIX_371553	ARO:3003577	ugd	PmrE is required for the synthesis and transfer of 4-amino-4-deoxy-L-arabinose (Ara4N) to Lipid A, which allows gram-negative bacteria to resist the antimicrobial activity of cationic antimicrobial peptides and antibiotics such as polymyxin
NOVO_MIX_3726435	ARO:3000816	mtrA	MtrA is a transcriptional activator of the MtrCDE multidrug efflux pump of Neisseria gonorrhoeae.
NOVO_MIX_3737693	ARO:3002930	vanRO	vanRO is a vanR variant found in the vanO gene cluster
NOVO_MIX_3740459	ARO:3000828	baeR	BaeR is a response regulator that promotes the expression of MdtABC and AcrD efflux complexes.
NOVO_MIX_3746068	ARO:3001300	myrA	myrA is a methyltransferase found in Micromonospora griseorubida and confers resistance to mycinamicin, tylosin and lincosamides. Specifically, this enzyme adds a methyl group to guanosine 748 (E. coli numbering) of 23S ribosomal RNA. MyrA is found in the mycinamicin biosynthetic cluster and is one mechanism by which M. griseorubida protects itself from self-destruction when producing this macrol…
NOVO_MIX_375277	ARO:3002522	novA	A type III ABC transporter, identified on the novobiocin biosynthetic gene cluster, involved in the transport and resistance of novobiocin.
NOVO_MIX_3755458	ARO:3002522	novA	A type III ABC transporter, identified on the novobiocin biosynthetic gene cluster, involved in the transport and resistance of novobiocin.
NOVO_MIX_3761118	ARO:3003961	farA	farA is the membrane fusion protein that is part of the farAB efflux pump.
NOVO_MIX_376332	ARO:3003841	kdpE	kdpE is a transcriptional activator that is part of the two-component system KdpD/KdpE that is studied for its regulatory role in potassium transport and has been identified as an adaptive regulator involved in the virulence and intracellular survival of pathogenic bacteria. kdpE regulates a range of virulence loci through direct promoter binding.
NOVO_MIX_3767555	ARO:3002930	vanRO	vanRO is a vanR variant found in the vanO gene cluster
NOVO_MIX_3767895	ARO:3003836	qacH	qacH is a subunit of the qac multidrug efflux pump in Vibrio cholerae
NOVO_MIX_3768945	ARO:3002914	vanJ	vanJ is a novel membrane protein that confers resistance to teicoplanin and its derivatives in Streptomyces coelicolor by recycling undecaprenol pyrophosphate during cell wall biosynthesis.
NOVO_MIX_3769425	ARO:3002527	AAC(2')-Ie	AAC(2')-Ie is a chromosomal-encoded aminoglycoside acetyltransferase in M. leprae
NOVO_MIX_3771449	ARO:3003018	dfrA22	dfrA22 is an integron-encoded dihydrofolate reductase found in Salmonella enterica
NOVO_MIX_3772287	ARO:3003748	oleC	oleC is an ABC transporter isolated from Streptomyces antibioticus and is involved in oleandomycin secretion.
NOVO_MIX_3772985	ARO:3002522	novA	A type III ABC transporter, identified on the novobiocin biosynthetic gene cluster, involved in the transport and resistance of novobiocin.
NOVO_MIX_3779658	ARO:3000816	mtrA	MtrA is a transcriptional activator of the MtrCDE multidrug efflux pump of Neisseria gonorrhoeae.
NOVO_MIX_3788813	ARO:3003748	oleC	oleC is an ABC transporter isolated from Streptomyces antibioticus and is involved in oleandomycin secretion.
NOVO_MIX_379013	ARO:3001300	myrA	myrA is a methyltransferase found in Micromonospora griseorubida and confers resistance to mycinamicin, tylosin and lincosamides. Specifically, this enzyme adds a methyl group to guanosine 748 (E. coli numbering) of 23S ribosomal RNA. MyrA is found in the mycinamicin biosynthetic cluster and is one mechanism by which M. griseorubida protects itself from self-destruction when producing this macrol…
NOVO_MIX_3795615	ARO:3000816	mtrA	MtrA is a transcriptional activator of the MtrCDE multidrug efflux pump of Neisseria gonorrhoeae.
NOVO_MIX_3797731	ARO:3002930	vanRO	vanRO is a vanR variant found in the vanO gene cluster
NOVO_MIX_3799435	ARO:3003948	efrA	efrA is a part of the EfrAB efflux pump, and both efrA and efrB are necessary to confer drug resistance.
NOVO_MIX_3799459	ARO:3003318	Streptomyces rishiriensis parY mutant conferring resistance to aminocoumarin	point mutation on the Streptomyces rishiriensis parY resulting in aminocoumarin resistance
NOVO_MIX_3799647	ARO:3003318	Streptomyces rishiriensis parY mutant conferring resistance to aminocoumarin	point mutation on the Streptomyces rishiriensis parY resulting in aminocoumarin resistance
NOVO_MIX_3802945	ARO:3004042	Enterobacter cloacae acrA	AcrA is a subunit of the AcrAB-TolC multidrug efflux system that in E. cloacae.
NOVO_MIX_3806626	ARO:3002531	AAC(3)-Ic	AAC(3)-Ic is an integron-encoded aminoglycoside acetyltransferase in P. aeruginosa
NOVO_MIX_3815134	ARO:3002849	arr-4	arr-4 is an integron-encoded ribosyltransferase found in Pseudomonas aeruginosa
NOVO_MIX_3828268	ARO:3004107	Pseudomonas aeruginosa soxR	SoxR is a redox-sensitive transcriptional activator that induces expression of a small regulon that includes the RND efflux pump-encoding operon mexGHI-opmD. SoxR was shown to be activated by pyocyanin.
NOVO_MIX_3828456	ARO:3003748	oleC	oleC is an ABC transporter isolated from Streptomyces antibioticus and is involved in oleandomycin secretion.
NOVO_MIX_3828490	ARO:3002539	AAC(3)-IV	AAC(3)-IV is a plasmid-encoded aminoglycoside acetyltransferase in E. coli, C. jejuni and P. stutzeri
NOVO_MIX_383968	ARO:3003836	qacH	qacH is a subunit of the qac multidrug efflux pump in Vibrio cholerae
NOVO_MIX_3842589	ARO:3002525	AAC(2')-Ic	AAC(2')-Ic is a chromosomal-encoded aminoglycoside acetyltransferase in M. tuberculosis and M. bovis
NOVO_MIX_3843580	ARO:3002846	arr-1	arr-1 is a chromosome-encoded ribosyltransferase found in Mycobacterium smegmatis
NOVO_MIX_3844356	ARO:3000245	RbpA	RNA-polymerase binding protein which confers resistance to rifampin.
NOVO_MIX_3852370	ARO:3000816	mtrA	MtrA is a transcriptional activator of the MtrCDE multidrug efflux pump of Neisseria gonorrhoeae.
NOVO_MIX_3853575	ARO:3000816	mtrA	MtrA is a transcriptional activator of the MtrCDE multidrug efflux pump of Neisseria gonorrhoeae.
NOVO_MIX_3861183	ARO:3002531	AAC(3)-Ic	AAC(3)-Ic is an integron-encoded aminoglycoside acetyltransferase in P. aeruginosa
NOVO_MIX_3870583	ARO:3000816	mtrA	MtrA is a transcriptional activator of the MtrCDE multidrug efflux pump of Neisseria gonorrhoeae.
NOVO_MIX_3875	ARO:3002531	AAC(3)-Ic	AAC(3)-Ic is an integron-encoded aminoglycoside acetyltransferase in P. aeruginosa
NOVO_MIX_3882280	ARO:3002590	AAC(6')-Iih	AAC(6')-Iih is a chromosomal-encoded aminoglycoside acetyltransferase in Enterococcus hirae
NOVO_MIX_3882457	ARO:3000803	MexE	MexE is the membrane fusion protein of the MexEF-OprN multidrug efflux complex.
NOVO_MIX_3882891	ARO:3000854	SMB-1	SMB-1 can hydrolyze a variety of beta-lactams, including penicillins, cephalosporins, and carbapenems. It was identified in Serratia marcescens.
NOVO_MIX_3887983	ARO:3003748	oleC	oleC is an ABC transporter isolated from Streptomyces antibioticus and is involved in oleandomycin secretion.
NOVO_MIX_3888686	ARO:3000602	Erm(39)	ErmD confers MLSb phenotype.
NOVO_MIX_389525	ARO:3002549	AAC(6')-Ic	AAC(6')-Ic is a chromosomal-encoded aminoglycoside acetyltransferase in S. marcescens
NOVO_MIX_3905593	ARO:3000816	mtrA	MtrA is a transcriptional activator of the MtrCDE multidrug efflux pump of Neisseria gonorrhoeae.
NOVO_MIX_3911568	ARO:3002531	AAC(3)-Ic	AAC(3)-Ic is an integron-encoded aminoglycoside acetyltransferase in P. aeruginosa
NOVO_MIX_391651	ARO:3004054	Pseudomonas aeruginosa CpxR	CpxR is directly involved in activation of expression of RND efflux pump MexAB-OprM in P. aeruginosa. CpxR is required to enhance mexAB-oprM expression and drug resistance, in the absence of repressor MexR.
NOVO_MIX_3924775	ARO:3003318	Streptomyces rishiriensis parY mutant conferring resistance to aminocoumarin	point mutation on the Streptomyces rishiriensis parY resulting in aminocoumarin resistance
NOVO_MIX_393368	ARO:3000816	mtrA	MtrA is a transcriptional activator of the MtrCDE multidrug efflux pump of Neisseria gonorrhoeae.
NOVO_MIX_3934090	ARO:3002538	AAC(3)-IIIc	AAC(3)-IIIc is an aminoglycoside acetyltransferase in P. aeruginosa
NOVO_MIX_3935792	ARO:3002930	vanRO	vanRO is a vanR variant found in the vanO gene cluster
NOVO_MIX_3944684	ARO:3002849	arr-4	arr-4 is an integron-encoded ribosyltransferase found in Pseudomonas aeruginosa
NOVO_MIX_397121	ARO:3000816	mtrA	MtrA is a transcriptional activator of the MtrCDE multidrug efflux pump of Neisseria gonorrhoeae.
NOVO_MIX_397375	ARO:3000816	mtrA	MtrA is a transcriptional activator of the MtrCDE multidrug efflux pump of Neisseria gonorrhoeae.
NOVO_MIX_400804	ARO:3003748	oleC	oleC is an ABC transporter isolated from Streptomyces antibioticus and is involved in oleandomycin secretion.
NOVO_MIX_405394	ARO:3000245	RbpA	RNA-polymerase binding protein which confers resistance to rifampin.
NOVO_MIX_409958	ARO:3002849	arr-4	arr-4 is an integron-encoded ribosyltransferase found in Pseudomonas aeruginosa
NOVO_MIX_41410	ARO:3000504	golS	GolS is a regulator activated by the presence of gold, and promotes the expression of the MdsABC efflux pump.
NOVO_MIX_416344	ARO:3000816	mtrA	MtrA is a transcriptional activator of the MtrCDE multidrug efflux pump of Neisseria gonorrhoeae.
NOVO_MIX_419481	ARO:3000245	RbpA	RNA-polymerase binding protein which confers resistance to rifampin.
NOVO_MIX_423303	ARO:3000816	mtrA	MtrA is a transcriptional activator of the MtrCDE multidrug efflux pump of Neisseria gonorrhoeae.
NOVO_MIX_425772	ARO:3000504	golS	GolS is a regulator activated by the presence of gold, and promotes the expression of the MdsABC efflux pump.
NOVO_MIX_43027	ARO:3000816	mtrA	MtrA is a transcriptional activator of the MtrCDE multidrug efflux pump of Neisseria gonorrhoeae.
NOVO_MIX_437755	ARO:3002884	iri	iri is a monooxygenase that confers resistance to rifampin found in Rhodococcus equi
NOVO_MIX_443297	ARO:3000816	mtrA	MtrA is a transcriptional activator of the MtrCDE multidrug efflux pump of Neisseria gonorrhoeae.
NOVO_MIX_444628	ARO:3000601	Erm(38)	ErmD confers MLSb phenotype.
NOVO_MIX_447959	ARO:3000245	RbpA	RNA-polymerase binding protein which confers resistance to rifampin.
NOVO_MIX_457907	ARO:3002659	APH(6)-Ic	APH(6)-Ic is a transposon-encoded aminoglycoside phosphotransferase in S. enterica, P. aeruginosa and E. coli
NOVO_MIX_463326	ARO:3002522	novA	A type III ABC transporter, identified on the novobiocin biosynthetic gene cluster, involved in the transport and resistance of novobiocin.
NOVO_MIX_463831	ARO:3002556	AAC(6')-Ii	AAC(6')-Ii is a chromosomal-encoded aminoglycoside acetyltransferase in Enterococcus spp.
NOVO_MIX_465265	ARO:3003841	kdpE	kdpE is a transcriptional activator that is part of the two-component system KdpD/KdpE that is studied for its regulatory role in potassium transport and has been identified as an adaptive regulator involved in the virulence and intracellular survival of pathogenic bacteria. kdpE regulates a range of virulence loci through direct promoter binding.
NOVO_MIX_465368	ARO:3000245	RbpA	RNA-polymerase binding protein which confers resistance to rifampin.
NOVO_MIX_470453	ARO:3003841	kdpE	kdpE is a transcriptional activator that is part of the two-component system KdpD/KdpE that is studied for its regulatory role in potassium transport and has been identified as an adaptive regulator involved in the virulence and intracellular survival of pathogenic bacteria. kdpE regulates a range of virulence loci through direct promoter binding.
NOVO_MIX_484559	ARO:3000602	Erm(39)	ErmD confers MLSb phenotype.
NOVO_MIX_485142	ARO:3003748	oleC	oleC is an ABC transporter isolated from Streptomyces antibioticus and is involved in oleandomycin secretion.
NOVO_MIX_486856	ARO:3003748	oleC	oleC is an ABC transporter isolated from Streptomyces antibioticus and is involved in oleandomycin secretion.
NOVO_MIX_495649	ARO:3003318	Streptomyces rishiriensis parY mutant conferring resistance to aminocoumarin	point mutation on the Streptomyces rishiriensis parY resulting in aminocoumarin resistance
NOVO_MIX_514520	ARO:3004107	Pseudomonas aeruginosa soxR	SoxR is a redox-sensitive transcriptional activator that induces expression of a small regulon that includes the RND efflux pump-encoding operon mexGHI-opmD. SoxR was shown to be activated by pyocyanin.
NOVO_MIX_517548	ARO:3004107	Pseudomonas aeruginosa soxR	SoxR is a redox-sensitive transcriptional activator that induces expression of a small regulon that includes the RND efflux pump-encoding operon mexGHI-opmD. SoxR was shown to be activated by pyocyanin.
NOVO_MIX_518646	ARO:3000504	golS	GolS is a regulator activated by the presence of gold, and promotes the expression of the MdsABC efflux pump.
NOVO_MIX_528570	ARO:3000504	golS	GolS is a regulator activated by the presence of gold, and promotes the expression of the MdsABC efflux pump.
NOVO_MIX_530645	ARO:3000245	RbpA	RNA-polymerase binding protein which confers resistance to rifampin.
NOVO_MIX_533179	ARO:3000784	cmeB	CmeB is the inner membrane transporter the CmeABC multidrug efflux complex.
NOVO_MIX_534368	ARO:3003748	oleC	oleC is an ABC transporter isolated from Streptomyces antibioticus and is involved in oleandomycin secretion.
NOVO_MIX_540064	ARO:3004107	Pseudomonas aeruginosa soxR	SoxR is a redox-sensitive transcriptional activator that induces expression of a small regulon that includes the RND efflux pump-encoding operon mexGHI-opmD. SoxR was shown to be activated by pyocyanin.
NOVO_MIX_540520	ARO:3004107	Pseudomonas aeruginosa soxR	SoxR is a redox-sensitive transcriptional activator that induces expression of a small regulon that includes the RND efflux pump-encoding operon mexGHI-opmD. SoxR was shown to be activated by pyocyanin.
NOVO_MIX_543452	ARO:3002484	LRA-13	LRA-13 is a class D/class C fusion bifunctional beta-lactamase isolated from soil samples in Alaska.
NOVO_MIX_545031	ARO:3003748	oleC	oleC is an ABC transporter isolated from Streptomyces antibioticus and is involved in oleandomycin secretion.
NOVO_MIX_549493	ARO:3002563	AAC(6')-Isa	AAC(6')-Isa is a plasmid-encoded aminoglycoside acetyltransferase in Streptomyces albulus
NOVO_MIX_549978	ARO:3004107	Pseudomonas aeruginosa soxR	SoxR is a redox-sensitive transcriptional activator that induces expression of a small regulon that includes the RND efflux pump-encoding operon mexGHI-opmD. SoxR was shown to be activated by pyocyanin.
NOVO_MIX_552211	ARO:3000811	mtrD	MtrD is the inner membrane multidrug transporter of the MtrCDE efflux complex.
NOVO_MIX_55785	ARO:3003841	kdpE	kdpE is a transcriptional activator that is part of the two-component system KdpD/KdpE that is studied for its regulatory role in potassium transport and has been identified as an adaptive regulator involved in the virulence and intracellular survival of pathogenic bacteria. kdpE regulates a range of virulence loci through direct promoter binding.
NOVO_MIX_564560	ARO:3002525	AAC(2')-Ic	AAC(2')-Ic is a chromosomal-encoded aminoglycoside acetyltransferase in M. tuberculosis and M. bovis
NOVO_MIX_573414	ARO:3003748	oleC	oleC is an ABC transporter isolated from Streptomyces antibioticus and is involved in oleandomycin secretion.
NOVO_MIX_592923	ARO:3004107	Pseudomonas aeruginosa soxR	SoxR is a redox-sensitive transcriptional activator that induces expression of a small regulon that includes the RND efflux pump-encoding operon mexGHI-opmD. SoxR was shown to be activated by pyocyanin.
NOVO_MIX_593247	ARO:3000504	golS	GolS is a regulator activated by the presence of gold, and promotes the expression of the MdsABC efflux pump.
NOVO_MIX_597703	ARO:3002489	LRA-10	LRA-10 is a beta-lactamase isolated from soil samples in Alaska
NOVO_MIX_597866	ARO:3003748	oleC	oleC is an ABC transporter isolated from Streptomyces antibioticus and is involved in oleandomycin secretion.
NOVO_MIX_612170	ARO:3000504	golS	GolS is a regulator activated by the presence of gold, and promotes the expression of the MdsABC efflux pump.
NOVO_MIX_62074	ARO:3000816	mtrA	MtrA is a transcriptional activator of the MtrCDE multidrug efflux pump of Neisseria gonorrhoeae.
NOVO_MIX_634219	ARO:3000800	MexC	MexC is the membrane fusion protein of the MexCD-OprJ multidrug efflux complex.
NOVO_MIX_636094	ARO:3002941	vanSO	vanSO is a vanS variant found in the vanO gene cluster
NOVO_MIX_636889	ARO:3000816	mtrA	MtrA is a transcriptional activator of the MtrCDE multidrug efflux pump of Neisseria gonorrhoeae.
NOVO_MIX_638310	ARO:3000620	adeL	AdeL is a regulator of AdeFGH in Acinetobacter baumannii. AdeL mutations are associated with AdeFGH overexpression and multidrug resistance.
NOVO_MIX_656622	ARO:3000816	mtrA	MtrA is a transcriptional activator of the MtrCDE multidrug efflux pump of Neisseria gonorrhoeae.
NOVO_MIX_673089	ARO:3002884	iri	iri is a monooxygenase that confers resistance to rifampin found in Rhodococcus equi
NOVO_MIX_67485	ARO:3000816	mtrA	MtrA is a transcriptional activator of the MtrCDE multidrug efflux pump of Neisseria gonorrhoeae.
NOVO_MIX_680140	ARO:3000816	mtrA	MtrA is a transcriptional activator of the MtrCDE multidrug efflux pump of Neisseria gonorrhoeae.
NOVO_MIX_688514	ARO:3003948	efrA	efrA is a part of the EfrAB efflux pump, and both efrA and efrB are necessary to confer drug resistance.
NOVO_MIX_694213	ARO:3003962	farB	farB is the cytoplasmic transporter protein that is part of the farAB efflux pump. farB corresponds to 3 loci in Pseudomonas aeruginosa PAO1 and 3 loci in Pseudomonas aeruginosa LESB58.
NOVO_MIX_69436	ARO:3000800	MexC	MexC is the membrane fusion protein of the MexCD-OprJ multidrug efflux complex.
NOVO_MIX_695331	ARO:3000777	adeF	AdeF is the membrane fusion protein of the multidrug efflux complex AdeFGH.
NOVO_MIX_697689	ARO:3000816	mtrA	MtrA is a transcriptional activator of the MtrCDE multidrug efflux pump of Neisseria gonorrhoeae.
NOVO_MIX_706760	ARO:3004143	AxyX	AxyX is the inner membrane transporter of the AxyXY-OprZ efflux pump system in Achromobacter spp.
NOVO_MIX_707211	ARO:3002930	vanRO	vanRO is a vanR variant found in the vanO gene cluster
NOVO_MIX_722037	ARO:3002549	AAC(6')-Ic	AAC(6')-Ic is a chromosomal-encoded aminoglycoside acetyltransferase in S. marcescens
NOVO_MIX_729133	ARO:3003748	oleC	oleC is an ABC transporter isolated from Streptomyces antibioticus and is involved in oleandomycin secretion.
NOVO_MIX_747141	ARO:3004107	Pseudomonas aeruginosa soxR	SoxR is a redox-sensitive transcriptional activator that induces expression of a small regulon that includes the RND efflux pump-encoding operon mexGHI-opmD. SoxR was shown to be activated by pyocyanin.
NOVO_MIX_750520	ARO:3002565	AAC(6')-Iu	AAC(6')-Iu is a chromosomal-encoded aminoglycoside acetyltransferase in Acinetobacter genomosp. 17
NOVO_MIX_751787	ARO:3003748	oleC	oleC is an ABC transporter isolated from Streptomyces antibioticus and is involved in oleandomycin secretion.
NOVO_MIX_775636	ARO:3000816	mtrA	MtrA is a transcriptional activator of the MtrCDE multidrug efflux pump of Neisseria gonorrhoeae.
NOVO_MIX_78940	ARO:3000504	golS	GolS is a regulator activated by the presence of gold, and promotes the expression of the MdsABC efflux pump.
NOVO_MIX_809798	ARO:3000816	mtrA	MtrA is a transcriptional activator of the MtrCDE multidrug efflux pump of Neisseria gonorrhoeae.
NOVO_MIX_818189	ARO:3000816	mtrA	MtrA is a transcriptional activator of the MtrCDE multidrug efflux pump of Neisseria gonorrhoeae.
NOVO_MIX_826632	ARO:3000816	mtrA	MtrA is a transcriptional activator of the MtrCDE multidrug efflux pump of Neisseria gonorrhoeae.
NOVO_MIX_827087	ARO:3000816	mtrA	MtrA is a transcriptional activator of the MtrCDE multidrug efflux pump of Neisseria gonorrhoeae.
NOVO_MIX_831080	ARO:3002581	AAC(6')-Ib10	AAC(6')-Ib10 is an integron-encoded aminoglycoside acetyltransferase in P. aeruginosa
NOVO_MIX_835399	ARO:3003693	MexK	mexK is the inner membrane resistance-nodulation-cell division (RND) transporter in the MexJK multidrug efflux protein.
NOVO_MIX_846846	ARO:3002930	vanRO	vanRO is a vanR variant found in the vanO gene cluster
NOVO_MIX_847296	ARO:3004107	Pseudomonas aeruginosa soxR	SoxR is a redox-sensitive transcriptional activator that induces expression of a small regulon that includes the RND efflux pump-encoding operon mexGHI-opmD. SoxR was shown to be activated by pyocyanin.
NOVO_MIX_850928	ARO:3002941	vanSO	vanSO is a vanS variant found in the vanO gene cluster
NOVO_MIX_85553	ARO:3000816	mtrA	MtrA is a transcriptional activator of the MtrCDE multidrug efflux pump of Neisseria gonorrhoeae.
NOVO_MIX_862759	ARO:3000816	mtrA	MtrA is a transcriptional activator of the MtrCDE multidrug efflux pump of Neisseria gonorrhoeae.
NOVO_MIX_869105	ARO:3002522	novA	A type III ABC transporter, identified on the novobiocin biosynthetic gene cluster, involved in the transport and resistance of novobiocin.
NOVO_MIX_87465	ARO:3002531	AAC(3)-Ic	AAC(3)-Ic is an integron-encoded aminoglycoside acetyltransferase in P. aeruginosa
NOVO_MIX_878533	ARO:3002930	vanRO	vanRO is a vanR variant found in the vanO gene cluster
NOVO_MIX_882745	ARO:3000816	mtrA	MtrA is a transcriptional activator of the MtrCDE multidrug efflux pump of Neisseria gonorrhoeae.
NOVO_MIX_890509	ARO:3000768	abeS	AbeS in an efflux pump of the SMR family of transporters found in Acinetobacter baumannii.
NOVO_MIX_896234	ARO:3003318	Streptomyces rishiriensis parY mutant conferring resistance to aminocoumarin	point mutation on the Streptomyces rishiriensis parY resulting in aminocoumarin resistance
NOVO_MIX_898418	ARO:3000816	mtrA	MtrA is a transcriptional activator of the MtrCDE multidrug efflux pump of Neisseria gonorrhoeae.
NOVO_MIX_910231	ARO:3004361	sul4	sul4 is a dihydropteroate synthase gene and mobile sulfonamide resistance gene shown to confer resistance when expressed in E. coli.
NOVO_MIX_914144	ARO:3003318	Streptomyces rishiriensis parY mutant conferring resistance to aminocoumarin	point mutation on the Streptomyces rishiriensis parY resulting in aminocoumarin resistance
NOVO_MIX_924464	ARO:3000816	mtrA	MtrA is a transcriptional activator of the MtrCDE multidrug efflux pump of Neisseria gonorrhoeae.
NOVO_MIX_930026	ARO:3002930	vanRO	vanRO is a vanR variant found in the vanO gene cluster
NOVO_MIX_930251	ARO:3002941	vanSO	vanSO is a vanS variant found in the vanO gene cluster
NOVO_MIX_930252	ARO:3002930	vanRO	vanRO is a vanR variant found in the vanO gene cluster
NOVO_MIX_938469	ARO:3003955	efpA	efpA is an MFS transporter found in Mycobacterium tuberculosis.
NOVO_MIX_944756	ARO:3000853	AIM-1	AIM-1 is an Ambler class B beta-lactamase that hydrolyzes most beta-lactams except aztreonam and ceftazidime. It was isolated from Pseudomonas aeruginosa and was the first subclass B3 mobile-elements encoded beta-lactamase discovered.
NOVO_MIX_94526	ARO:3001300	myrA	myrA is a methyltransferase found in Micromonospora griseorubida and confers resistance to mycinamicin, tylosin and lincosamides. Specifically, this enzyme adds a methyl group to guanosine 748 (E. coli numbering) of 23S ribosomal RNA. MyrA is found in the mycinamicin biosynthetic cluster and is one mechanism by which M. griseorubida protects itself from self-destruction when producing this macrol…
NOVO_MIX_949256	ARO:3002593	AAC(6')-Ib-SK	AAC(6')-Ib-SK is a chromosomal-encoded aminoglycoside acetyltransferase in Streptomyces kanamyceticus
NOVO_MIX_951308	ARO:3003841	kdpE	kdpE is a transcriptional activator that is part of the two-component system KdpD/KdpE that is studied for its regulatory role in potassium transport and has been identified as an adaptive regulator involved in the virulence and intracellular survival of pathogenic bacteria. kdpE regulates a range of virulence loci through direct promoter binding.
NOVO_MIX_963828	ARO:3000816	mtrA	MtrA is a transcriptional activator of the MtrCDE multidrug efflux pump of Neisseria gonorrhoeae.
NOVO_MIX_96599	ARO:3000603	Erm(41)	Erm41 confers MLSb phenotype.
NOVO_MIX_968601	ARO:3000245	RbpA	RNA-polymerase binding protein which confers resistance to rifampin.
NOVO_MIX_969312	ARO:3000816	mtrA	MtrA is a transcriptional activator of the MtrCDE multidrug efflux pump of Neisseria gonorrhoeae.
NOVO_MIX_970177	ARO:3000803	MexE	MexE is the membrane fusion protein of the MexEF-OprN multidrug efflux complex.
NOVO_MIX_978066	ARO:3000794	mdtC	MdtC is a transporter that forms a heteromultimer complex with MdtB to form a multidrug transporter. MdtBC is part of the MdtABC-TolC efflux complex. In the absence of MdtB, MdtC can form a homomultimer complex that results in a functioning efflux complex with a narrower drug specificity. mdtC corresponds to 3 loci in Pseudomonas aeruginosa PAO1 (gene name: muxC/muxB) and 3 loci in Pseudomonas ae…
NOVO_MIX_982695	ARO:3003841	kdpE	kdpE is a transcriptional activator that is part of the two-component system KdpD/KdpE that is studied for its regulatory role in potassium transport and has been identified as an adaptive regulator involved in the virulence and intracellular survival of pathogenic bacteria. kdpE regulates a range of virulence loci through direct promoter binding.
NOVO_MIX_991064	ARO:3003748	oleC	oleC is an ABC transporter isolated from Streptomyces antibioticus and is involved in oleandomycin secretion.
NOVO_MIX_993054	ARO:3002522	novA	A type III ABC transporter, identified on the novobiocin biosynthetic gene cluster, involved in the transport and resistance of novobiocin.
R1_107580	ARO:3003748	oleC	oleC is an ABC transporter isolated from Streptomyces antibioticus and is involved in oleandomycin secretion.
R1_10810	ARO:3003836	qacH	qacH is a subunit of the qac multidrug efflux pump in Vibrio cholerae
R1_113203	ARO:3003748	oleC	oleC is an ABC transporter isolated from Streptomyces antibioticus and is involved in oleandomycin secretion.
R1_11687	ARO:3003841	kdpE	kdpE is a transcriptional activator that is part of the two-component system KdpD/KdpE that is studied for its regulatory role in potassium transport and has been identified as an adaptive regulator involved in the virulence and intracellular survival of pathogenic bacteria. kdpE regulates a range of virulence loci through direct promoter binding.
R1_118029	ARO:3000816	mtrA	MtrA is a transcriptional activator of the MtrCDE multidrug efflux pump of Neisseria gonorrhoeae.
R1_124361	ARO:3003841	kdpE	kdpE is a transcriptional activator that is part of the two-component system KdpD/KdpE that is studied for its regulatory role in potassium transport and has been identified as an adaptive regulator involved in the virulence and intracellular survival of pathogenic bacteria. kdpE regulates a range of virulence loci through direct promoter binding.
R1_127329	ARO:3000504	golS	GolS is a regulator activated by the presence of gold, and promotes the expression of the MdsABC efflux pump.
R1_12916	ARO:3003748	oleC	oleC is an ABC transporter isolated from Streptomyces antibioticus and is involved in oleandomycin secretion.
R1_130718	ARO:3000779	adeH	AdeH is the outer membrane channel protein of the AdeFGH multidrug efflux complex.
R1_134247	ARO:3003318	Streptomyces rishiriensis parY mutant conferring resistance to aminocoumarin	point mutation on the Streptomyces rishiriensis parY resulting in aminocoumarin resistance
R1_135647	ARO:3000816	mtrA	MtrA is a transcriptional activator of the MtrCDE multidrug efflux pump of Neisseria gonorrhoeae.
R1_141215	ARO:3003748	oleC	oleC is an ABC transporter isolated from Streptomyces antibioticus and is involved in oleandomycin secretion.
R1_143202	ARO:3003748	oleC	oleC is an ABC transporter isolated from Streptomyces antibioticus and is involved in oleandomycin secretion.
R1_145621	ARO:3000245	RbpA	RNA-polymerase binding protein which confers resistance to rifampin.
R1_1566	ARO:3000816	mtrA	MtrA is a transcriptional activator of the MtrCDE multidrug efflux pump of Neisseria gonorrhoeae.
R1_163816	ARO:3000816	mtrA	MtrA is a transcriptional activator of the MtrCDE multidrug efflux pump of Neisseria gonorrhoeae.
R1_164415	ARO:3000504	golS	GolS is a regulator activated by the presence of gold, and promotes the expression of the MdsABC efflux pump.
R1_167055	ARO:3002846	arr-1	arr-1 is a chromosome-encoded ribosyltransferase found in Mycobacterium smegmatis
R1_169230	ARO:3000501	rpoB2	Due to gene duplication, the genomes of Nocardia species include both rifampin-sensitive beta-subunit of RNA polymerase (rpoB) and rifampin-resistant beta-subunit of RNA polymerase (rpoB2) genes, with ~88% similarity between the two gene products. Expression of the rpoB2 variant results in replacement of rifampin sensitivity with rifampin resistance.
R1_169970	ARO:3000816	mtrA	MtrA is a transcriptional activator of the MtrCDE multidrug efflux pump of Neisseria gonorrhoeae.
R1_172772	ARO:3003748	oleC	oleC is an ABC transporter isolated from Streptomyces antibioticus and is involved in oleandomycin secretion.
R1_179215	ARO:3000777	adeF	AdeF is the membrane fusion protein of the multidrug efflux complex AdeFGH.
R1_182972	ARO:3003948	efrA	efrA is a part of the EfrAB efflux pump, and both efrA and efrB are necessary to confer drug resistance.
R1_183784	ARO:3000768	abeS	AbeS in an efflux pump of the SMR family of transporters found in Acinetobacter baumannii.
R1_18524	ARO:3003967	lfrA	lfrA is involved in the active efflux of quinolones and is found in Mycobacterium smegmatis. lfrA corresponds to 2 loci in Pseudomonas aeruginosa PAO1 and 2 loci in Pseudomonas aeruginosa LESB58.
R1_194262	ARO:3004107	Pseudomonas aeruginosa soxR	SoxR is a redox-sensitive transcriptional activator that induces expression of a small regulon that includes the RND efflux pump-encoding operon mexGHI-opmD. SoxR was shown to be activated by pyocyanin.
R1_196723	ARO:3000501	rpoB2	Due to gene duplication, the genomes of Nocardia species include both rifampin-sensitive beta-subunit of RNA polymerase (rpoB) and rifampin-resistant beta-subunit of RNA polymerase (rpoB2) genes, with ~88% similarity between the two gene products. Expression of the rpoB2 variant results in replacement of rifampin sensitivity with rifampin resistance.
R1_197258	ARO:3003748	oleC	oleC is an ABC transporter isolated from Streptomyces antibioticus and is involved in oleandomycin secretion.
R1_198315	ARO:3003318	Streptomyces rishiriensis parY mutant conferring resistance to aminocoumarin	point mutation on the Streptomyces rishiriensis parY resulting in aminocoumarin resistance
R1_198682	ARO:3002524	AAC(2')-Ib	AAC(2')-Ib is a chromosomal-encoded aminoglycoside acetyltransferase in M. fortuitum and A. baumannii
R1_200808	ARO:3000504	golS	GolS is a regulator activated by the presence of gold, and promotes the expression of the MdsABC efflux pump.
R1_204259	ARO:3003748	oleC	oleC is an ABC transporter isolated from Streptomyces antibioticus and is involved in oleandomycin secretion.
R1_213140	ARO:3003730	Bifidobacterium ileS conferring resistance to mupirocin	Bifidobacteria have an intrinsically resistant form of ileS (isoleucyl-tRNA synthetase) that confers resistance to mupirocin.
R1_215105	ARO:3002930	vanRO	vanRO is a vanR variant found in the vanO gene cluster
R1_219589	ARO:3002884	iri	iri is a monooxygenase that confers resistance to rifampin found in Rhodococcus equi
R1_22507	ARO:3003841	kdpE	kdpE is a transcriptional activator that is part of the two-component system KdpD/KdpE that is studied for its regulatory role in potassium transport and has been identified as an adaptive regulator involved in the virulence and intracellular survival of pathogenic bacteria. kdpE regulates a range of virulence loci through direct promoter binding.
R1_227568	ARO:3002948	vanHO	vanHO is a vanH variant in the vanO gene cluster
R1_227988	ARO:3002522	novA	A type III ABC transporter, identified on the novobiocin biosynthetic gene cluster, involved in the transport and resistance of novobiocin.
R1_235530	ARO:3003318	Streptomyces rishiriensis parY mutant conferring resistance to aminocoumarin	point mutation on the Streptomyces rishiriensis parY resulting in aminocoumarin resistance
R1_238177	ARO:3003992	rphB	rphB is a rifampin phosphotransferase protein found in Paenibacillus sp. LC231, a strain of Paenibacillus isolated from Lechuguilla Cave, NM, USA. Confers resistance to rifamycin antibiotics, specifically rifampin, through rifampin inactivation. Described by Pawlowski et al. 2016.
R1_240457	ARO:3000816	mtrA	MtrA is a transcriptional activator of the MtrCDE multidrug efflux pump of Neisseria gonorrhoeae.
R1_241920	ARO:3002941	vanSO	vanSO is a vanS variant found in the vanO gene cluster
R1_243096	ARO:3003748	oleC	oleC is an ABC transporter isolated from Streptomyces antibioticus and is involved in oleandomycin secretion.
R1_247278	ARO:3002849	arr-4	arr-4 is an integron-encoded ribosyltransferase found in Pseudomonas aeruginosa
R1_25577	ARO:3000504	golS	GolS is a regulator activated by the presence of gold, and promotes the expression of the MdsABC efflux pump.
R1_256487	ARO:3002522	novA	A type III ABC transporter, identified on the novobiocin biosynthetic gene cluster, involved in the transport and resistance of novobiocin.
R1_257457	ARO:3003748	oleC	oleC is an ABC transporter isolated from Streptomyces antibioticus and is involved in oleandomycin secretion.
R1_260959	ARO:3003961	farA	farA is the membrane fusion protein that is part of the farAB efflux pump.
R1_265541	ARO:3002522	novA	A type III ABC transporter, identified on the novobiocin biosynthetic gene cluster, involved in the transport and resistance of novobiocin.
R1_266225	ARO:3003318	Streptomyces rishiriensis parY mutant conferring resistance to aminocoumarin	point mutation on the Streptomyces rishiriensis parY resulting in aminocoumarin resistance
R1_268546	ARO:3000816	mtrA	MtrA is a transcriptional activator of the MtrCDE multidrug efflux pump of Neisseria gonorrhoeae.
R1_270657	ARO:3001413	OXA-18	OXA-18 is a beta-lactamase found in P. aeruginosa and Rickettsia.
R1_271606	ARO:3002522	novA	A type III ABC transporter, identified on the novobiocin biosynthetic gene cluster, involved in the transport and resistance of novobiocin.
R1_273667	ARO:3002941	vanSO	vanSO is a vanS variant found in the vanO gene cluster
R1_273668	ARO:3002930	vanRO	vanRO is a vanR variant found in the vanO gene cluster
R1_275421	ARO:3000504	golS	GolS is a regulator activated by the presence of gold, and promotes the expression of the MdsABC efflux pump.
R1_278643	ARO:3000501	rpoB2	Due to gene duplication, the genomes of Nocardia species include both rifampin-sensitive beta-subunit of RNA polymerase (rpoB) and rifampin-resistant beta-subunit of RNA polymerase (rpoB2) genes, with ~88% similarity between the two gene products. Expression of the rpoB2 variant results in replacement of rifampin sensitivity with rifampin resistance.
R1_278968	ARO:3002930	vanRO	vanRO is a vanR variant found in the vanO gene cluster
R1_291047	ARO:3000504	golS	GolS is a regulator activated by the presence of gold, and promotes the expression of the MdsABC efflux pump.
R1_294351	ARO:3000816	mtrA	MtrA is a transcriptional activator of the MtrCDE multidrug efflux pump of Neisseria gonorrhoeae.
R1_30727	ARO:3000816	mtrA	MtrA is a transcriptional activator of the MtrCDE multidrug efflux pump of Neisseria gonorrhoeae.
R1_320757	ARO:3000816	mtrA	MtrA is a transcriptional activator of the MtrCDE multidrug efflux pump of Neisseria gonorrhoeae.
R1_327404	ARO:3003841	kdpE	kdpE is a transcriptional activator that is part of the two-component system KdpD/KdpE that is studied for its regulatory role in potassium transport and has been identified as an adaptive regulator involved in the virulence and intracellular survival of pathogenic bacteria. kdpE regulates a range of virulence loci through direct promoter binding.
R1_331898	ARO:3002893	tcr3	tcr3 is a tetracycline efflux pump that confers self-resistance to Streptomyces aureofaciens
R1_333986	ARO:3004107	Pseudomonas aeruginosa soxR	SoxR is a redox-sensitive transcriptional activator that induces expression of a small regulon that includes the RND efflux pump-encoding operon mexGHI-opmD. SoxR was shown to be activated by pyocyanin.
R1_340865	ARO:3002941	vanSO	vanSO is a vanS variant found in the vanO gene cluster
R1_342105	ARO:3000501	rpoB2	Due to gene duplication, the genomes of Nocardia species include both rifampin-sensitive beta-subunit of RNA polymerase (rpoB) and rifampin-resistant beta-subunit of RNA polymerase (rpoB2) genes, with ~88% similarity between the two gene products. Expression of the rpoB2 variant results in replacement of rifampin sensitivity with rifampin resistance.
R1_34644	ARO:3004042	Enterobacter cloacae acrA	AcrA is a subunit of the AcrAB-TolC multidrug efflux system that in E. cloacae.
R1_354680	ARO:3003748	oleC	oleC is an ABC transporter isolated from Streptomyces antibioticus and is involved in oleandomycin secretion.
R1_360582	ARO:3000816	mtrA	MtrA is a transcriptional activator of the MtrCDE multidrug efflux pump of Neisseria gonorrhoeae.
R1_368575	ARO:3002524	AAC(2')-Ib	AAC(2')-Ib is a chromosomal-encoded aminoglycoside acetyltransferase in M. fortuitum and A. baumannii
R1_370401	ARO:3001404	OXA-9	OXA-9 is a beta-lactamase found in Klebsiella pneumoniae.
R1_377130	ARO:3000816	mtrA	MtrA is a transcriptional activator of the MtrCDE multidrug efflux pump of Neisseria gonorrhoeae.
R1_378359	ARO:3000816	mtrA	MtrA is a transcriptional activator of the MtrCDE multidrug efflux pump of Neisseria gonorrhoeae.
R1_386775	ARO:3003318	Streptomyces rishiriensis parY mutant conferring resistance to aminocoumarin	point mutation on the Streptomyces rishiriensis parY resulting in aminocoumarin resistance
R1_386908	ARO:3003318	Streptomyces rishiriensis parY mutant conferring resistance to aminocoumarin	point mutation on the Streptomyces rishiriensis parY resulting in aminocoumarin resistance
R1_38987	ARO:3003841	kdpE	kdpE is a transcriptional activator that is part of the two-component system KdpD/KdpE that is studied for its regulatory role in potassium transport and has been identified as an adaptive regulator involved in the virulence and intracellular survival of pathogenic bacteria. kdpE regulates a range of virulence loci through direct promoter binding.
R1_394765	ARO:3002930	vanRO	vanRO is a vanR variant found in the vanO gene cluster
R1_395612	ARO:3003730	Bifidobacterium ileS conferring resistance to mupirocin	Bifidobacteria have an intrinsically resistant form of ileS (isoleucyl-tRNA synthetase) that confers resistance to mupirocin.
R1_407052	ARO:3000504	golS	GolS is a regulator activated by the presence of gold, and promotes the expression of the MdsABC efflux pump.
R1_411872	ARO:3001300	myrA	myrA is a methyltransferase found in Micromonospora griseorubida and confers resistance to mycinamicin, tylosin and lincosamides. Specifically, this enzyme adds a methyl group to guanosine 748 (E. coli numbering) of 23S ribosomal RNA. MyrA is found in the mycinamicin biosynthetic cluster and is one mechanism by which M. griseorubida protects itself from self-destruction when producing this macrol…
R1_415180	ARO:3001300	myrA	myrA is a methyltransferase found in Micromonospora griseorubida and confers resistance to mycinamicin, tylosin and lincosamides. Specifically, this enzyme adds a methyl group to guanosine 748 (E. coli numbering) of 23S ribosomal RNA. MyrA is found in the mycinamicin biosynthetic cluster and is one mechanism by which M. griseorubida protects itself from self-destruction when producing this macrol…
R1_417277	ARO:3000816	mtrA	MtrA is a transcriptional activator of the MtrCDE multidrug efflux pump of Neisseria gonorrhoeae.
R1_433644	ARO:3000816	mtrA	MtrA is a transcriptional activator of the MtrCDE multidrug efflux pump of Neisseria gonorrhoeae.
R1_435048	ARO:3000378	MexB	MexB is the inner membrane multidrug exporter of the efflux complex MexAB-OprM.
R1_435705	ARO:3001300	myrA	myrA is a methyltransferase found in Micromonospora griseorubida and confers resistance to mycinamicin, tylosin and lincosamides. Specifically, this enzyme adds a methyl group to guanosine 748 (E. coli numbering) of 23S ribosomal RNA. MyrA is found in the mycinamicin biosynthetic cluster and is one mechanism by which M. griseorubida protects itself from self-destruction when producing this macrol…
R1_440817	ARO:3001300	myrA	myrA is a methyltransferase found in Micromonospora griseorubida and confers resistance to mycinamicin, tylosin and lincosamides. Specifically, this enzyme adds a methyl group to guanosine 748 (E. coli numbering) of 23S ribosomal RNA. MyrA is found in the mycinamicin biosynthetic cluster and is one mechanism by which M. griseorubida protects itself from self-destruction when producing this macrol…
R1_449737	ARO:3004107	Pseudomonas aeruginosa soxR	SoxR is a redox-sensitive transcriptional activator that induces expression of a small regulon that includes the RND efflux pump-encoding operon mexGHI-opmD. SoxR was shown to be activated by pyocyanin.
R1_450081	ARO:3000501	rpoB2	Due to gene duplication, the genomes of Nocardia species include both rifampin-sensitive beta-subunit of RNA polymerase (rpoB) and rifampin-resistant beta-subunit of RNA polymerase (rpoB2) genes, with ~88% similarity between the two gene products. Expression of the rpoB2 variant results in replacement of rifampin sensitivity with rifampin resistance.
R1_456832	ARO:3002522	novA	A type III ABC transporter, identified on the novobiocin biosynthetic gene cluster, involved in the transport and resistance of novobiocin.
R1_457008	ARO:3002522	novA	A type III ABC transporter, identified on the novobiocin biosynthetic gene cluster, involved in the transport and resistance of novobiocin.
R1_461212	ARO:3003836	qacH	qacH is a subunit of the qac multidrug efflux pump in Vibrio cholerae
R1_46750	ARO:3000816	mtrA	MtrA is a transcriptional activator of the MtrCDE multidrug efflux pump of Neisseria gonorrhoeae.
R1_47430	ARO:3003748	oleC	oleC is an ABC transporter isolated from Streptomyces antibioticus and is involved in oleandomycin secretion.
R1_475802	ARO:3003748	oleC	oleC is an ABC transporter isolated from Streptomyces antibioticus and is involved in oleandomycin secretion.
R1_476517	ARO:3003748	oleC	oleC is an ABC transporter isolated from Streptomyces antibioticus and is involved in oleandomycin secretion.
R1_47713	ARO:3003318	Streptomyces rishiriensis parY mutant conferring resistance to aminocoumarin	point mutation on the Streptomyces rishiriensis parY resulting in aminocoumarin resistance
R1_477368	ARO:3003948	efrA	efrA is a part of the EfrAB efflux pump, and both efrA and efrB are necessary to confer drug resistance.
R1_480731	ARO:3004042	Enterobacter cloacae acrA	AcrA is a subunit of the AcrAB-TolC multidrug efflux system that in E. cloacae.
R1_484839	ARO:3000501	rpoB2	Due to gene duplication, the genomes of Nocardia species include both rifampin-sensitive beta-subunit of RNA polymerase (rpoB) and rifampin-resistant beta-subunit of RNA polymerase (rpoB2) genes, with ~88% similarity between the two gene products. Expression of the rpoB2 variant results in replacement of rifampin sensitivity with rifampin resistance.
R1_485075	ARO:3003748	oleC	oleC is an ABC transporter isolated from Streptomyces antibioticus and is involved in oleandomycin secretion.
R1_490965	ARO:3002930	vanRO	vanRO is a vanR variant found in the vanO gene cluster
R1_5038	ARO:3000816	mtrA	MtrA is a transcriptional activator of the MtrCDE multidrug efflux pump of Neisseria gonorrhoeae.
R1_511735	ARO:3004107	Pseudomonas aeruginosa soxR	SoxR is a redox-sensitive transcriptional activator that induces expression of a small regulon that includes the RND efflux pump-encoding operon mexGHI-opmD. SoxR was shown to be activated by pyocyanin.
R1_515499	ARO:3002941	vanSO	vanSO is a vanS variant found in the vanO gene cluster
R1_515500	ARO:3002930	vanRO	vanRO is a vanR variant found in the vanO gene cluster
R1_516948	ARO:3002549	AAC(6')-Ic	AAC(6')-Ic is a chromosomal-encoded aminoglycoside acetyltransferase in S. marcescens
R1_528949	ARO:3003748	oleC	oleC is an ABC transporter isolated from Streptomyces antibioticus and is involved in oleandomycin secretion.
R1_535231	ARO:3002522	novA	A type III ABC transporter, identified on the novobiocin biosynthetic gene cluster, involved in the transport and resistance of novobiocin.
R1_537465	ARO:3000245	RbpA	RNA-polymerase binding protein which confers resistance to rifampin.
R1_54788	ARO:3000504	golS	GolS is a regulator activated by the presence of gold, and promotes the expression of the MdsABC efflux pump.
R1_550660	ARO:3002884	iri	iri is a monooxygenase that confers resistance to rifampin found in Rhodococcus equi
R1_553294	ARO:3001300	myrA	myrA is a methyltransferase found in Micromonospora griseorubida and confers resistance to mycinamicin, tylosin and lincosamides. Specifically, this enzyme adds a methyl group to guanosine 748 (E. coli numbering) of 23S ribosomal RNA. MyrA is found in the mycinamicin biosynthetic cluster and is one mechanism by which M. griseorubida protects itself from self-destruction when producing this macrol…
R1_555013	ARO:3000816	mtrA	MtrA is a transcriptional activator of the MtrCDE multidrug efflux pump of Neisseria gonorrhoeae.
R1_557381	ARO:3000245	RbpA	RNA-polymerase binding protein which confers resistance to rifampin.
R1_558639	ARO:3000816	mtrA	MtrA is a transcriptional activator of the MtrCDE multidrug efflux pump of Neisseria gonorrhoeae.
R1_565186	ARO:3002522	novA	A type III ABC transporter, identified on the novobiocin biosynthetic gene cluster, involved in the transport and resistance of novobiocin.
R1_567227	ARO:3004107	Pseudomonas aeruginosa soxR	SoxR is a redox-sensitive transcriptional activator that induces expression of a small regulon that includes the RND efflux pump-encoding operon mexGHI-opmD. SoxR was shown to be activated by pyocyanin.
R1_568595	ARO:3004107	Pseudomonas aeruginosa soxR	SoxR is a redox-sensitive transcriptional activator that induces expression of a small regulon that includes the RND efflux pump-encoding operon mexGHI-opmD. SoxR was shown to be activated by pyocyanin.
R1_572362	ARO:3001772	OXA-59	OXA-59 is a beta-lactamase found in Burkholderia pseudomallei
R1_57466	ARO:3000816	mtrA	MtrA is a transcriptional activator of the MtrCDE multidrug efflux pump of Neisseria gonorrhoeae.
R1_579031	ARO:3004107	Pseudomonas aeruginosa soxR	SoxR is a redox-sensitive transcriptional activator that induces expression of a small regulon that includes the RND efflux pump-encoding operon mexGHI-opmD. SoxR was shown to be activated by pyocyanin.
R1_583432	ARO:3000816	mtrA	MtrA is a transcriptional activator of the MtrCDE multidrug efflux pump of Neisseria gonorrhoeae.
R1_584471	ARO:3000816	mtrA	MtrA is a transcriptional activator of the MtrCDE multidrug efflux pump of Neisseria gonorrhoeae.
R1_586699	ARO:3004054	Pseudomonas aeruginosa CpxR	CpxR is directly involved in activation of expression of RND efflux pump MexAB-OprM in P. aeruginosa. CpxR is required to enhance mexAB-oprM expression and drug resistance, in the absence of repressor MexR.
R1_591488	ARO:3002553	AAC(6')-If	AAC(6')-If is a plasmid-encoded aminoglycoside acetyltransferase in E. cloacae
R1_593200	ARO:3002659	APH(6)-Ic	APH(6)-Ic is a transposon-encoded aminoglycoside phosphotransferase in S. enterica, P. aeruginosa and E. coli
R1_597049	ARO:3003318	Streptomyces rishiriensis parY mutant conferring resistance to aminocoumarin	point mutation on the Streptomyces rishiriensis parY resulting in aminocoumarin resistance
R1_602048	ARO:3001300	myrA	myrA is a methyltransferase found in Micromonospora griseorubida and confers resistance to mycinamicin, tylosin and lincosamides. Specifically, this enzyme adds a methyl group to guanosine 748 (E. coli numbering) of 23S ribosomal RNA. MyrA is found in the mycinamicin biosynthetic cluster and is one mechanism by which M. griseorubida protects itself from self-destruction when producing this macrol…
R1_606771	ARO:3003841	kdpE	kdpE is a transcriptional activator that is part of the two-component system KdpD/KdpE that is studied for its regulatory role in potassium transport and has been identified as an adaptive regulator involved in the virulence and intracellular survival of pathogenic bacteria. kdpE regulates a range of virulence loci through direct promoter binding.
R1_608745	ARO:3004107	Pseudomonas aeruginosa soxR	SoxR is a redox-sensitive transcriptional activator that induces expression of a small regulon that includes the RND efflux pump-encoding operon mexGHI-opmD. SoxR was shown to be activated by pyocyanin.
R1_610584	ARO:3000816	mtrA	MtrA is a transcriptional activator of the MtrCDE multidrug efflux pump of Neisseria gonorrhoeae.
R1_613422	ARO:3002524	AAC(2')-Ib	AAC(2')-Ib is a chromosomal-encoded aminoglycoside acetyltransferase in M. fortuitum and A. baumannii
R1_621679	ARO:3003730	Bifidobacterium ileS conferring resistance to mupirocin	Bifidobacteria have an intrinsically resistant form of ileS (isoleucyl-tRNA synthetase) that confers resistance to mupirocin.
R1_622901	ARO:3002941	vanSO	vanSO is a vanS variant found in the vanO gene cluster
R1_627279	ARO:3000816	mtrA	MtrA is a transcriptional activator of the MtrCDE multidrug efflux pump of Neisseria gonorrhoeae.
R1_63598	ARO:3003577	ugd	PmrE is required for the synthesis and transfer of 4-amino-4-deoxy-L-arabinose (Ara4N) to Lipid A, which allows gram-negative bacteria to resist the antimicrobial activity of cationic antimicrobial peptides and antibiotics such as polymyxin
R1_641158	ARO:3000816	mtrA	MtrA is a transcriptional activator of the MtrCDE multidrug efflux pump of Neisseria gonorrhoeae.
R1_642694	ARO:3003730	Bifidobacterium ileS conferring resistance to mupirocin	Bifidobacteria have an intrinsically resistant form of ileS (isoleucyl-tRNA synthetase) that confers resistance to mupirocin.
R1_647211	ARO:3000816	mtrA	MtrA is a transcriptional activator of the MtrCDE multidrug efflux pump of Neisseria gonorrhoeae.
R1_665389	ARO:3000816	mtrA	MtrA is a transcriptional activator of the MtrCDE multidrug efflux pump of Neisseria gonorrhoeae.
R1_670622	ARO:3000245	RbpA	RNA-polymerase binding protein which confers resistance to rifampin.
R1_670643	ARO:3000501	rpoB2	Due to gene duplication, the genomes of Nocardia species include both rifampin-sensitive beta-subunit of RNA polymerase (rpoB) and rifampin-resistant beta-subunit of RNA polymerase (rpoB2) genes, with ~88% similarity between the two gene products. Expression of the rpoB2 variant results in replacement of rifampin sensitivity with rifampin resistance.
R1_680770	ARO:3003955	efpA	efpA is an MFS transporter found in Mycobacterium tuberculosis.
R1_681703	ARO:3002930	vanRO	vanRO is a vanR variant found in the vanO gene cluster
R1_683863	ARO:3002846	arr-1	arr-1 is a chromosome-encoded ribosyltransferase found in Mycobacterium smegmatis
R1_684229	ARO:3000504	golS	GolS is a regulator activated by the presence of gold, and promotes the expression of the MdsABC efflux pump.
R1_686485	ARO:3000816	mtrA	MtrA is a transcriptional activator of the MtrCDE multidrug efflux pump of Neisseria gonorrhoeae.
R1_689902	ARO:3001300	myrA	myrA is a methyltransferase found in Micromonospora griseorubida and confers resistance to mycinamicin, tylosin and lincosamides. Specifically, this enzyme adds a methyl group to guanosine 748 (E. coli numbering) of 23S ribosomal RNA. MyrA is found in the mycinamicin biosynthetic cluster and is one mechanism by which M. griseorubida protects itself from self-destruction when producing this macrol…
R1_69179	ARO:3004107	Pseudomonas aeruginosa soxR	SoxR is a redox-sensitive transcriptional activator that induces expression of a small regulon that includes the RND efflux pump-encoding operon mexGHI-opmD. SoxR was shown to be activated by pyocyanin.
R1_695815	ARO:3003730	Bifidobacterium ileS conferring resistance to mupirocin	Bifidobacteria have an intrinsically resistant form of ileS (isoleucyl-tRNA synthetase) that confers resistance to mupirocin.
R1_696138	ARO:3004361	sul4	sul4 is a dihydropteroate synthase gene and mobile sulfonamide resistance gene shown to confer resistance when expressed in E. coli.
R1_702296	ARO:3002852	arr-7	arr-7 is an integron-encoded ribosyltransferase found in Pseudomonas aeruginosa
R1_707292	ARO:3000198	FosX	FosX is an enzyme used to confer resistance to fosfomycin. It's dependent on the cofactor, manganese (II), and uses water to generate a vicinal diol.
R1_713102	ARO:3001300	myrA	myrA is a methyltransferase found in Micromonospora griseorubida and confers resistance to mycinamicin, tylosin and lincosamides. Specifically, this enzyme adds a methyl group to guanosine 748 (E. coli numbering) of 23S ribosomal RNA. MyrA is found in the mycinamicin biosynthetic cluster and is one mechanism by which M. griseorubida protects itself from self-destruction when producing this macrol…
R1_719916	ARO:3004054	Pseudomonas aeruginosa CpxR	CpxR is directly involved in activation of expression of RND efflux pump MexAB-OprM in P. aeruginosa. CpxR is required to enhance mexAB-oprM expression and drug resistance, in the absence of repressor MexR.
R1_730289	ARO:3000504	golS	GolS is a regulator activated by the presence of gold, and promotes the expression of the MdsABC efflux pump.
R1_73179	ARO:3000245	RbpA	RNA-polymerase binding protein which confers resistance to rifampin.
R1_733761	ARO:3002846	arr-1	arr-1 is a chromosome-encoded ribosyltransferase found in Mycobacterium smegmatis
R1_742093	ARO:3000816	mtrA	MtrA is a transcriptional activator of the MtrCDE multidrug efflux pump of Neisseria gonorrhoeae.
R1_744095	ARO:3000816	mtrA	MtrA is a transcriptional activator of the MtrCDE multidrug efflux pump of Neisseria gonorrhoeae.
R1_753765	ARO:3002930	vanRO	vanRO is a vanR variant found in the vanO gene cluster
R1_755564	ARO:3002593	AAC(6')-Ib-SK	AAC(6')-Ib-SK is a chromosomal-encoded aminoglycoside acetyltransferase in Streptomyces kanamyceticus
R1_756305	ARO:3000816	mtrA	MtrA is a transcriptional activator of the MtrCDE multidrug efflux pump of Neisseria gonorrhoeae.
R1_759254	ARO:3002930	vanRO	vanRO is a vanR variant found in the vanO gene cluster
R1_762009	ARO:3000816	mtrA	MtrA is a transcriptional activator of the MtrCDE multidrug efflux pump of Neisseria gonorrhoeae.
R1_762535	ARO:3000816	mtrA	MtrA is a transcriptional activator of the MtrCDE multidrug efflux pump of Neisseria gonorrhoeae.
R1_771834	ARO:3003031	MexW	MexW is the RND-type membrane protein of the efflux complex MexVW-OprM.
R1_777899	ARO:3003318	Streptomyces rishiriensis parY mutant conferring resistance to aminocoumarin	point mutation on the Streptomyces rishiriensis parY resulting in aminocoumarin resistance
R1_785336	ARO:3003730	Bifidobacterium ileS conferring resistance to mupirocin	Bifidobacteria have an intrinsically resistant form of ileS (isoleucyl-tRNA synthetase) that confers resistance to mupirocin.
R1_792250	ARO:3004107	Pseudomonas aeruginosa soxR	SoxR is a redox-sensitive transcriptional activator that induces expression of a small regulon that includes the RND efflux pump-encoding operon mexGHI-opmD. SoxR was shown to be activated by pyocyanin.
R1_8089	ARO:3000816	mtrA	MtrA is a transcriptional activator of the MtrCDE multidrug efflux pump of Neisseria gonorrhoeae.
R1_85851	ARO:3000501	rpoB2	Due to gene duplication, the genomes of Nocardia species include both rifampin-sensitive beta-subunit of RNA polymerase (rpoB) and rifampin-resistant beta-subunit of RNA polymerase (rpoB2) genes, with ~88% similarity between the two gene products. Expression of the rpoB2 variant results in replacement of rifampin sensitivity with rifampin resistance.
R1_88904	ARO:3003748	oleC	oleC is an ABC transporter isolated from Streptomyces antibioticus and is involved in oleandomycin secretion.
R1_90144	ARO:3000816	mtrA	MtrA is a transcriptional activator of the MtrCDE multidrug efflux pump of Neisseria gonorrhoeae.
R1_91414	ARO:3002522	novA	A type III ABC transporter, identified on the novobiocin biosynthetic gene cluster, involved in the transport and resistance of novobiocin.
R1_95986	ARO:3004107	Pseudomonas aeruginosa soxR	SoxR is a redox-sensitive transcriptional activator that induces expression of a small regulon that includes the RND efflux pump-encoding operon mexGHI-opmD. SoxR was shown to be activated by pyocyanin.
R1_96107	ARO:3000811	mtrD	MtrD is the inner membrane multidrug transporter of the MtrCDE efflux complex.
R1_99047	ARO:3000816	mtrA	MtrA is a transcriptional activator of the MtrCDE multidrug efflux pump of Neisseria gonorrhoeae.
R2_101440	ARO:3000504	golS	GolS is a regulator activated by the presence of gold, and promotes the expression of the MdsABC efflux pump.
R2_10248	ARO:3002893	tcr3	tcr3 is a tetracycline efflux pump that confers self-resistance to Streptomyces aureofaciens
R2_104625	ARO:3001300	myrA	myrA is a methyltransferase found in Micromonospora griseorubida and confers resistance to mycinamicin, tylosin and lincosamides. Specifically, this enzyme adds a methyl group to guanosine 748 (E. coli numbering) of 23S ribosomal RNA. MyrA is found in the mycinamicin biosynthetic cluster and is one mechanism by which M. griseorubida protects itself from self-destruction when producing this macrol…
R2_105508	ARO:3000816	mtrA	MtrA is a transcriptional activator of the MtrCDE multidrug efflux pump of Neisseria gonorrhoeae.
R2_107188	ARO:3000816	mtrA	MtrA is a transcriptional activator of the MtrCDE multidrug efflux pump of Neisseria gonorrhoeae.
R2_108401	ARO:3003992	rphB	rphB is a rifampin phosphotransferase protein found in Paenibacillus sp. LC231, a strain of Paenibacillus isolated from Lechuguilla Cave, NM, USA. Confers resistance to rifamycin antibiotics, specifically rifampin, through rifampin inactivation. Described by Pawlowski et al. 2016.
R2_127777	ARO:3003318	Streptomyces rishiriensis parY mutant conferring resistance to aminocoumarin	point mutation on the Streptomyces rishiriensis parY resulting in aminocoumarin resistance
R2_129947	ARO:3000816	mtrA	MtrA is a transcriptional activator of the MtrCDE multidrug efflux pump of Neisseria gonorrhoeae.
R2_134920	ARO:3003767	Bacillus Cluster B intrinsic mph	Bacillus Cluster B mph are chromosomally-encoded macrolide phosphotransferases that inactivate 14-, 15- and 16-membered macrolides.
R2_157379	ARO:3003992	rphB	rphB is a rifampin phosphotransferase protein found in Paenibacillus sp. LC231, a strain of Paenibacillus isolated from Lechuguilla Cave, NM, USA. Confers resistance to rifamycin antibiotics, specifically rifampin, through rifampin inactivation. Described by Pawlowski et al. 2016.
R2_159149	ARO:3000245	RbpA	RNA-polymerase binding protein which confers resistance to rifampin.
R2_171464	ARO:3000803	MexE	MexE is the membrane fusion protein of the MexEF-OprN multidrug efflux complex.
R2_173476	ARO:3000816	mtrA	MtrA is a transcriptional activator of the MtrCDE multidrug efflux pump of Neisseria gonorrhoeae.
R2_176450	ARO:3003748	oleC	oleC is an ABC transporter isolated from Streptomyces antibioticus and is involved in oleandomycin secretion.
R2_183418	ARO:3003841	kdpE	kdpE is a transcriptional activator that is part of the two-component system KdpD/KdpE that is studied for its regulatory role in potassium transport and has been identified as an adaptive regulator involved in the virulence and intracellular survival of pathogenic bacteria. kdpE regulates a range of virulence loci through direct promoter binding.
R2_195057	ARO:3000816	mtrA	MtrA is a transcriptional activator of the MtrCDE multidrug efflux pump of Neisseria gonorrhoeae.
R2_198933	ARO:3000816	mtrA	MtrA is a transcriptional activator of the MtrCDE multidrug efflux pump of Neisseria gonorrhoeae.
R2_200180	ARO:3000172	FosB	A thiol transferase that leads to the resistance of fosfomycin. Contrasting FosA, FosB is dependent on the cofactor Magnesium (II) and uses either bacillithiol or L-cysteine to open up the epoxide ring of fosfomycin.
R2_205517	ARO:3000501	rpoB2	Due to gene duplication, the genomes of Nocardia species include both rifampin-sensitive beta-subunit of RNA polymerase (rpoB) and rifampin-resistant beta-subunit of RNA polymerase (rpoB2) genes, with ~88% similarity between the two gene products. Expression of the rpoB2 variant results in replacement of rifampin sensitivity with rifampin resistance.
R2_206577	ARO:3003063	ykkC	ykkC is an SMR-type protein that is a subunit of the ykkCD efflux pump
R2_206578	ARO:3003064	ykkD	ykkD is an SMR-type protein that is a subunit of the ykkCD efflux pump
R2_228291	ARO:3000501	rpoB2	Due to gene duplication, the genomes of Nocardia species include both rifampin-sensitive beta-subunit of RNA polymerase (rpoB) and rifampin-resistant beta-subunit of RNA polymerase (rpoB2) genes, with ~88% similarity between the two gene products. Expression of the rpoB2 variant results in replacement of rifampin sensitivity with rifampin resistance.
R2_234952	ARO:3000501	rpoB2	Due to gene duplication, the genomes of Nocardia species include both rifampin-sensitive beta-subunit of RNA polymerase (rpoB) and rifampin-resistant beta-subunit of RNA polymerase (rpoB2) genes, with ~88% similarity between the two gene products. Expression of the rpoB2 variant results in replacement of rifampin sensitivity with rifampin resistance.
R2_236015	ARO:3000504	golS	GolS is a regulator activated by the presence of gold, and promotes the expression of the MdsABC efflux pump.
R2_240043	ARO:3003105	dfrA3	dfrA3 is an integron-encoded dihydrofolate reductase found in Escherichia coli
R2_241134	ARO:3002941	vanSO	vanSO is a vanS variant found in the vanO gene cluster
R2_245179	ARO:3002522	novA	A type III ABC transporter, identified on the novobiocin biosynthetic gene cluster, involved in the transport and resistance of novobiocin.
R2_257182	ARO:3000816	mtrA	MtrA is a transcriptional activator of the MtrCDE multidrug efflux pump of Neisseria gonorrhoeae.
R2_264419	ARO:3003748	oleC	oleC is an ABC transporter isolated from Streptomyces antibioticus and is involved in oleandomycin secretion.
R2_264850	ARO:3002846	arr-1	arr-1 is a chromosome-encoded ribosyltransferase found in Mycobacterium smegmatis
R2_267363	ARO:3002522	novA	A type III ABC transporter, identified on the novobiocin biosynthetic gene cluster, involved in the transport and resistance of novobiocin.
R2_267468	ARO:3003748	oleC	oleC is an ABC transporter isolated from Streptomyces antibioticus and is involved in oleandomycin secretion.
R2_272164	ARO:3004107	Pseudomonas aeruginosa soxR	SoxR is a redox-sensitive transcriptional activator that induces expression of a small regulon that includes the RND efflux pump-encoding operon mexGHI-opmD. SoxR was shown to be activated by pyocyanin.
R2_281491	ARO:3000768	abeS	AbeS in an efflux pump of the SMR family of transporters found in Acinetobacter baumannii.
R2_284671	ARO:3003748	oleC	oleC is an ABC transporter isolated from Streptomyces antibioticus and is involved in oleandomycin secretion.
R2_284760	ARO:3000816	mtrA	MtrA is a transcriptional activator of the MtrCDE multidrug efflux pump of Neisseria gonorrhoeae.
R2_290491	ARO:3000816	mtrA	MtrA is a transcriptional activator of the MtrCDE multidrug efflux pump of Neisseria gonorrhoeae.
R2_292409	ARO:3000245	RbpA	RNA-polymerase binding protein which confers resistance to rifampin.
R2_293591	ARO:3002925	vanRF	vanRF is a vanR variant found in the vanF gene cluster
R2_297728	ARO:3000816	mtrA	MtrA is a transcriptional activator of the MtrCDE multidrug efflux pump of Neisseria gonorrhoeae.
R2_313484	ARO:3003105	dfrA3	dfrA3 is an integron-encoded dihydrofolate reductase found in Escherichia coli
R2_318730	ARO:3003748	oleC	oleC is an ABC transporter isolated from Streptomyces antibioticus and is involved in oleandomycin secretion.
R2_324537	ARO:3003105	dfrA3	dfrA3 is an integron-encoded dihydrofolate reductase found in Escherichia coli
R2_342483	ARO:3000501	rpoB2	Due to gene duplication, the genomes of Nocardia species include both rifampin-sensitive beta-subunit of RNA polymerase (rpoB) and rifampin-resistant beta-subunit of RNA polymerase (rpoB2) genes, with ~88% similarity between the two gene products. Expression of the rpoB2 variant results in replacement of rifampin sensitivity with rifampin resistance.
R2_348976	ARO:3003318	Streptomyces rishiriensis parY mutant conferring resistance to aminocoumarin	point mutation on the Streptomyces rishiriensis parY resulting in aminocoumarin resistance
R2_364019	ARO:3003989	AAC(6')-34	AAC(6')-34 is an aminoglycoside 6'-phosphotransferase found in Paenibacillus sp. LC231, a strain of Paenibacillus from Lechuguilla Cave, NM, USA. Confers resistance to aminoglycoside antibiotics. Described by Pawlowski et al. 2016.
R2_365238	ARO:3003730	Bifidobacterium ileS conferring resistance to mupirocin	Bifidobacteria have an intrinsically resistant form of ileS (isoleucyl-tRNA synthetase) that confers resistance to mupirocin.
R2_368403	ARO:3002884	iri	iri is a monooxygenase that confers resistance to rifampin found in Rhodococcus equi
R2_369715	ARO:3002930	vanRO	vanRO is a vanR variant found in the vanO gene cluster
R2_369781	ARO:3000504	golS	GolS is a regulator activated by the presence of gold, and promotes the expression of the MdsABC efflux pump.
R2_392075	ARO:3000501	rpoB2	Due to gene duplication, the genomes of Nocardia species include both rifampin-sensitive beta-subunit of RNA polymerase (rpoB) and rifampin-resistant beta-subunit of RNA polymerase (rpoB2) genes, with ~88% similarity between the two gene products. Expression of the rpoB2 variant results in replacement of rifampin sensitivity with rifampin resistance.
R2_401869	ARO:3004107	Pseudomonas aeruginosa soxR	SoxR is a redox-sensitive transcriptional activator that induces expression of a small regulon that includes the RND efflux pump-encoding operon mexGHI-opmD. SoxR was shown to be activated by pyocyanin.
R2_408216	ARO:3003748	oleC	oleC is an ABC transporter isolated from Streptomyces antibioticus and is involved in oleandomycin secretion.
R2_410326	ARO:3002522	novA	A type III ABC transporter, identified on the novobiocin biosynthetic gene cluster, involved in the transport and resistance of novobiocin.
R2_419040	ARO:3003318	Streptomyces rishiriensis parY mutant conferring resistance to aminocoumarin	point mutation on the Streptomyces rishiriensis parY resulting in aminocoumarin resistance
R2_422301	ARO:3003948	efrA	efrA is a part of the EfrAB efflux pump, and both efrA and efrB are necessary to confer drug resistance.
R2_424549	ARO:3002813	lmrB	lmrB is a chromosomally-encoded efflux pump that confers resistance to lincosamides in Bacillus subtilis
R2_427971	ARO:3002926	vanRG	vanRG is a vanR variant found in the vanG gene cluster
R2_428891	ARO:3002925	vanRF	vanRF is a vanR variant found in the vanF gene cluster
R2_428893	ARO:3002987	bcrA	bcrA is an ABC transporter found in Bacillus licheniformis that confers bacitracin resistance
R2_436436	ARO:3003577	ugd	PmrE is required for the synthesis and transfer of 4-amino-4-deoxy-L-arabinose (Ara4N) to Lipid A, which allows gram-negative bacteria to resist the antimicrobial activity of cationic antimicrobial peptides and antibiotics such as polymyxin
R2_437269	ARO:3000816	mtrA	MtrA is a transcriptional activator of the MtrCDE multidrug efflux pump of Neisseria gonorrhoeae.
R2_442601	ARO:3000816	mtrA	MtrA is a transcriptional activator of the MtrCDE multidrug efflux pump of Neisseria gonorrhoeae.
R2_465469	ARO:3000816	mtrA	MtrA is a transcriptional activator of the MtrCDE multidrug efflux pump of Neisseria gonorrhoeae.
R2_467755	ARO:3004361	sul4	sul4 is a dihydropteroate synthase gene and mobile sulfonamide resistance gene shown to confer resistance when expressed in E. coli.
R2_470854	ARO:3000816	mtrA	MtrA is a transcriptional activator of the MtrCDE multidrug efflux pump of Neisseria gonorrhoeae.
R2_477354	ARO:3004107	Pseudomonas aeruginosa soxR	SoxR is a redox-sensitive transcriptional activator that induces expression of a small regulon that includes the RND efflux pump-encoding operon mexGHI-opmD. SoxR was shown to be activated by pyocyanin.
R2_478928	ARO:3000444	rphA	The enzymatic inactivation of rifampin by phosphorylation at the 21-OH position.
R2_496177	ARO:3002522	novA	A type III ABC transporter, identified on the novobiocin biosynthetic gene cluster, involved in the transport and resistance of novobiocin.
R2_498894	ARO:3003577	ugd	PmrE is required for the synthesis and transfer of 4-amino-4-deoxy-L-arabinose (Ara4N) to Lipid A, which allows gram-negative bacteria to resist the antimicrobial activity of cationic antimicrobial peptides and antibiotics such as polymyxin
R2_501568	ARO:3004036	tetB(60)	tetB(60) is a subunit of tetAB(60), an ABC transporter that confers resistance to tetracycline and tigercycline identified by screening a human saliva metagenomic library in Escherichia coli, which is required for resistance.
R2_503480	ARO:3002893	tcr3	tcr3 is a tetracycline efflux pump that confers self-resistance to Streptomyces aureofaciens
R2_503830	ARO:3003955	efpA	efpA is an MFS transporter found in Mycobacterium tuberculosis.
R2_523806	ARO:3000501	rpoB2	Due to gene duplication, the genomes of Nocardia species include both rifampin-sensitive beta-subunit of RNA polymerase (rpoB) and rifampin-resistant beta-subunit of RNA polymerase (rpoB2) genes, with ~88% similarity between the two gene products. Expression of the rpoB2 variant results in replacement of rifampin sensitivity with rifampin resistance.
R2_526002	ARO:3002928	vanRM	vanRM is a vanR variant found in the vanM gene cluster
R2_526003	ARO:3002939	vanSM	vanSM is a vanS variant found in the vanM gene cluster
R2_526004	ARO:3002955	vanYA	vanYA, also known as vanY, is a vanY variant found in the vanA gene cluster
R2_53302	ARO:3000816	mtrA	MtrA is a transcriptional activator of the MtrCDE multidrug efflux pump of Neisseria gonorrhoeae.
R2_538521	ARO:3002987	bcrA	bcrA is an ABC transporter found in Bacillus licheniformis that confers bacitracin resistance
R2_540882	ARO:3003318	Streptomyces rishiriensis parY mutant conferring resistance to aminocoumarin	point mutation on the Streptomyces rishiriensis parY resulting in aminocoumarin resistance
R2_551869	ARO:3003318	Streptomyces rishiriensis parY mutant conferring resistance to aminocoumarin	point mutation on the Streptomyces rishiriensis parY resulting in aminocoumarin resistance
R2_55635	ARO:3000816	mtrA	MtrA is a transcriptional activator of the MtrCDE multidrug efflux pump of Neisseria gonorrhoeae.
R2_56160	ARO:3002941	vanSO	vanSO is a vanS variant found in the vanO gene cluster
R2_563159	ARO:3000245	RbpA	RNA-polymerase binding protein which confers resistance to rifampin.
R2_75246	ARO:3003967	lfrA	lfrA is involved in the active efflux of quinolones and is found in Mycobacterium smegmatis. lfrA corresponds to 2 loci in Pseudomonas aeruginosa PAO1 and 2 loci in Pseudomonas aeruginosa LESB58.
R2_76843	ARO:3004107	Pseudomonas aeruginosa soxR	SoxR is a redox-sensitive transcriptional activator that induces expression of a small regulon that includes the RND efflux pump-encoding operon mexGHI-opmD. SoxR was shown to be activated by pyocyanin.
R2_788	ARO:3000816	mtrA	MtrA is a transcriptional activator of the MtrCDE multidrug efflux pump of Neisseria gonorrhoeae.
R2_79857	ARO:3000504	golS	GolS is a regulator activated by the presence of gold, and promotes the expression of the MdsABC efflux pump.
R2_8348	ARO:3003577	ugd	PmrE is required for the synthesis and transfer of 4-amino-4-deoxy-L-arabinose (Ara4N) to Lipid A, which allows gram-negative bacteria to resist the antimicrobial activity of cationic antimicrobial peptides and antibiotics such as polymyxin
R2_86367	ARO:3000816	mtrA	MtrA is a transcriptional activator of the MtrCDE multidrug efflux pump of Neisseria gonorrhoeae.
R2_88301	ARO:3000343	tap	Efflux pump proteins contained within Mycobacterial genomes which confer resistance to a number of different antibiotics including aminoglycosides, and tetracyclines.
R2_92574	ARO:3000816	mtrA	MtrA is a transcriptional activator of the MtrCDE multidrug efflux pump of Neisseria gonorrhoeae.
R3_100897	ARO:3004107	Pseudomonas aeruginosa soxR	SoxR is a redox-sensitive transcriptional activator that induces expression of a small regulon that includes the RND efflux pump-encoding operon mexGHI-opmD. SoxR was shown to be activated by pyocyanin.
R3_104403	ARO:3002528	AAC(3)-Ia	AAC(3)-Ia is an aminoglycoside acetyltransferase encoded by plasmids, transposons, integrons in S. marcescens, E. coli, Acinetobacter baumannii, Klebsiella pneumoniae, Klebsiella oxytoca, P. aeruginosa, Salmonella typhimurium and Proteus mirabilis
R3_115762	ARO:3000816	mtrA	MtrA is a transcriptional activator of the MtrCDE multidrug efflux pump of Neisseria gonorrhoeae.
R3_118916	ARO:3000816	mtrA	MtrA is a transcriptional activator of the MtrCDE multidrug efflux pump of Neisseria gonorrhoeae.
R3_136835	ARO:3004107	Pseudomonas aeruginosa soxR	SoxR is a redox-sensitive transcriptional activator that induces expression of a small regulon that includes the RND efflux pump-encoding operon mexGHI-opmD. SoxR was shown to be activated by pyocyanin.
R3_140406	ARO:3000816	mtrA	MtrA is a transcriptional activator of the MtrCDE multidrug efflux pump of Neisseria gonorrhoeae.
R3_146080	ARO:3003748	oleC	oleC is an ABC transporter isolated from Streptomyces antibioticus and is involved in oleandomycin secretion.
R3_148552	ARO:3002930	vanRO	vanRO is a vanR variant found in the vanO gene cluster
R3_150868	ARO:3002893	tcr3	tcr3 is a tetracycline efflux pump that confers self-resistance to Streptomyces aureofaciens
R3_151233	ARO:3004107	Pseudomonas aeruginosa soxR	SoxR is a redox-sensitive transcriptional activator that induces expression of a small regulon that includes the RND efflux pump-encoding operon mexGHI-opmD. SoxR was shown to be activated by pyocyanin.
R3_152761	ARO:3003318	Streptomyces rishiriensis parY mutant conferring resistance to aminocoumarin	point mutation on the Streptomyces rishiriensis parY resulting in aminocoumarin resistance
R3_153886	ARO:3000816	mtrA	MtrA is a transcriptional activator of the MtrCDE multidrug efflux pump of Neisseria gonorrhoeae.
R3_165609	ARO:3000603	Erm(41)	Erm41 confers MLSb phenotype.
R3_17216	ARO:3004107	Pseudomonas aeruginosa soxR	SoxR is a redox-sensitive transcriptional activator that induces expression of a small regulon that includes the RND efflux pump-encoding operon mexGHI-opmD. SoxR was shown to be activated by pyocyanin.
R3_172966	ARO:3000816	mtrA	MtrA is a transcriptional activator of the MtrCDE multidrug efflux pump of Neisseria gonorrhoeae.
R3_174753	ARO:3000816	mtrA	MtrA is a transcriptional activator of the MtrCDE multidrug efflux pump of Neisseria gonorrhoeae.
R3_186544	ARO:3002522	novA	A type III ABC transporter, identified on the novobiocin biosynthetic gene cluster, involved in the transport and resistance of novobiocin.
R3_190032	ARO:3000816	mtrA	MtrA is a transcriptional activator of the MtrCDE multidrug efflux pump of Neisseria gonorrhoeae.
R3_192067	ARO:3002930	vanRO	vanRO is a vanR variant found in the vanO gene cluster
R3_196537	ARO:3000816	mtrA	MtrA is a transcriptional activator of the MtrCDE multidrug efflux pump of Neisseria gonorrhoeae.
R3_198094	ARO:3003665	NmcR	NmcR is a homolog of the LysR regulator found in Enterobacter cloacae that contribute to the regulation of NmcA beta-lactamase
R3_205676	ARO:3000444	rphA	The enzymatic inactivation of rifampin by phosphorylation at the 21-OH position.
R3_223696	ARO:3003948	efrA	efrA is a part of the EfrAB efflux pump, and both efrA and efrB are necessary to confer drug resistance.
R3_231420	ARO:3000816	mtrA	MtrA is a transcriptional activator of the MtrCDE multidrug efflux pump of Neisseria gonorrhoeae.
R3_236998	ARO:3002522	novA	A type III ABC transporter, identified on the novobiocin biosynthetic gene cluster, involved in the transport and resistance of novobiocin.
R3_24700	ARO:3002522	novA	A type III ABC transporter, identified on the novobiocin biosynthetic gene cluster, involved in the transport and resistance of novobiocin.
R3_247418	ARO:3000816	mtrA	MtrA is a transcriptional activator of the MtrCDE multidrug efflux pump of Neisseria gonorrhoeae.
R3_252572	ARO:3000816	mtrA	MtrA is a transcriptional activator of the MtrCDE multidrug efflux pump of Neisseria gonorrhoeae.
R3_256822	ARO:3002534	AAC(3)-IIb	AAC(3)-IIb is an aminoglycoside acetyltransferase in E. coli, A. faecalis and S. marcescens
R3_25887	ARO:3003748	oleC	oleC is an ABC transporter isolated from Streptomyces antibioticus and is involved in oleandomycin secretion.
R3_260190	ARO:3002522	novA	A type III ABC transporter, identified on the novobiocin biosynthetic gene cluster, involved in the transport and resistance of novobiocin.
R3_277325	ARO:3002987	bcrA	bcrA is an ABC transporter found in Bacillus licheniformis that confers bacitracin resistance
R3_281606	ARO:3004107	Pseudomonas aeruginosa soxR	SoxR is a redox-sensitive transcriptional activator that induces expression of a small regulon that includes the RND efflux pump-encoding operon mexGHI-opmD. SoxR was shown to be activated by pyocyanin.
R3_286537	ARO:3002930	vanRO	vanRO is a vanR variant found in the vanO gene cluster
R3_304427	ARO:3002930	vanRO	vanRO is a vanR variant found in the vanO gene cluster
R3_305995	ARO:3002941	vanSO	vanSO is a vanS variant found in the vanO gene cluster
R3_306471	ARO:3001772	OXA-59	OXA-59 is a beta-lactamase found in Burkholderia pseudomallei
R3_309723	ARO:3000501	rpoB2	Due to gene duplication, the genomes of Nocardia species include both rifampin-sensitive beta-subunit of RNA polymerase (rpoB) and rifampin-resistant beta-subunit of RNA polymerase (rpoB2) genes, with ~88% similarity between the two gene products. Expression of the rpoB2 variant results in replacement of rifampin sensitivity with rifampin resistance.
R3_316734	ARO:3002563	AAC(6')-Isa	AAC(6')-Isa is a plasmid-encoded aminoglycoside acetyltransferase in Streptomyces albulus
R3_318337	ARO:3001300	myrA	myrA is a methyltransferase found in Micromonospora griseorubida and confers resistance to mycinamicin, tylosin and lincosamides. Specifically, this enzyme adds a methyl group to guanosine 748 (E. coli numbering) of 23S ribosomal RNA. MyrA is found in the mycinamicin biosynthetic cluster and is one mechanism by which M. griseorubida protects itself from self-destruction when producing this macrol…
R3_324112	ARO:3000504	golS	GolS is a regulator activated by the presence of gold, and promotes the expression of the MdsABC efflux pump.
R3_325004	ARO:3003748	oleC	oleC is an ABC transporter isolated from Streptomyces antibioticus and is involved in oleandomycin secretion.
R3_328223	ARO:3003318	Streptomyces rishiriensis parY mutant conferring resistance to aminocoumarin	point mutation on the Streptomyces rishiriensis parY resulting in aminocoumarin resistance
R3_331343	ARO:3003720	SPG-1	SPG-1 is a subclass B3 metallo-beta lactamase isolated from Sphingomonas sp.
R3_338154	ARO:3003748	oleC	oleC is an ABC transporter isolated from Streptomyces antibioticus and is involved in oleandomycin secretion.
R3_338796	ARO:3003841	kdpE	kdpE is a transcriptional activator that is part of the two-component system KdpD/KdpE that is studied for its regulatory role in potassium transport and has been identified as an adaptive regulator involved in the virulence and intracellular survival of pathogenic bacteria. kdpE regulates a range of virulence loci through direct promoter binding.
R3_338797	ARO:3002848	arr-3	arr-3 is a plasmid-encoded ribosyltransferase found in Vibrio fluvialis
R3_345536	ARO:3002522	novA	A type III ABC transporter, identified on the novobiocin biosynthetic gene cluster, involved in the transport and resistance of novobiocin.
R3_346567	ARO:3002884	iri	iri is a monooxygenase that confers resistance to rifampin found in Rhodococcus equi
R3_354778	ARO:3003748	oleC	oleC is an ABC transporter isolated from Streptomyces antibioticus and is involved in oleandomycin secretion.
R3_364638	ARO:3003318	Streptomyces rishiriensis parY mutant conferring resistance to aminocoumarin	point mutation on the Streptomyces rishiriensis parY resulting in aminocoumarin resistance
R3_3698	ARO:3003841	kdpE	kdpE is a transcriptional activator that is part of the two-component system KdpD/KdpE that is studied for its regulatory role in potassium transport and has been identified as an adaptive regulator involved in the virulence and intracellular survival of pathogenic bacteria. kdpE regulates a range of virulence loci through direct promoter binding.
R3_374849	ARO:3000816	mtrA	MtrA is a transcriptional activator of the MtrCDE multidrug efflux pump of Neisseria gonorrhoeae.
R3_378411	ARO:3003318	Streptomyces rishiriensis parY mutant conferring resistance to aminocoumarin	point mutation on the Streptomyces rishiriensis parY resulting in aminocoumarin resistance
R3_38600	ARO:3000501	rpoB2	Due to gene duplication, the genomes of Nocardia species include both rifampin-sensitive beta-subunit of RNA polymerase (rpoB) and rifampin-resistant beta-subunit of RNA polymerase (rpoB2) genes, with ~88% similarity between the two gene products. Expression of the rpoB2 variant results in replacement of rifampin sensitivity with rifampin resistance.
R3_399308	ARO:3000816	mtrA	MtrA is a transcriptional activator of the MtrCDE multidrug efflux pump of Neisseria gonorrhoeae.
R3_403763	ARO:3000816	mtrA	MtrA is a transcriptional activator of the MtrCDE multidrug efflux pump of Neisseria gonorrhoeae.
R3_410082	ARO:3000853	AIM-1	AIM-1 is an Ambler class B beta-lactamase that hydrolyzes most beta-lactams except aztreonam and ceftazidime. It was isolated from Pseudomonas aeruginosa and was the first subclass B3 mobile-elements encoded beta-lactamase discovered.
R3_411057	ARO:3000803	MexE	MexE is the membrane fusion protein of the MexEF-OprN multidrug efflux complex.
R3_412602	ARO:3002930	vanRO	vanRO is a vanR variant found in the vanO gene cluster
R3_414796	ARO:3001300	myrA	myrA is a methyltransferase found in Micromonospora griseorubida and confers resistance to mycinamicin, tylosin and lincosamides. Specifically, this enzyme adds a methyl group to guanosine 748 (E. coli numbering) of 23S ribosomal RNA. MyrA is found in the mycinamicin biosynthetic cluster and is one mechanism by which M. griseorubida protects itself from self-destruction when producing this macrol…
R3_416645	ARO:3003318	Streptomyces rishiriensis parY mutant conferring resistance to aminocoumarin	point mutation on the Streptomyces rishiriensis parY resulting in aminocoumarin resistance
R3_419719	ARO:3003967	lfrA	lfrA is involved in the active efflux of quinolones and is found in Mycobacterium smegmatis. lfrA corresponds to 2 loci in Pseudomonas aeruginosa PAO1 and 2 loci in Pseudomonas aeruginosa LESB58.
R3_421123	ARO:3002987	bcrA	bcrA is an ABC transporter found in Bacillus licheniformis that confers bacitracin resistance
R3_423512	ARO:3000501	rpoB2	Due to gene duplication, the genomes of Nocardia species include both rifampin-sensitive beta-subunit of RNA polymerase (rpoB) and rifampin-resistant beta-subunit of RNA polymerase (rpoB2) genes, with ~88% similarity between the two gene products. Expression of the rpoB2 variant results in replacement of rifampin sensitivity with rifampin resistance.
R3_428407	ARO:3000816	mtrA	MtrA is a transcriptional activator of the MtrCDE multidrug efflux pump of Neisseria gonorrhoeae.
R3_435494	ARO:3000816	mtrA	MtrA is a transcriptional activator of the MtrCDE multidrug efflux pump of Neisseria gonorrhoeae.
R3_43969	ARO:3003105	dfrA3	dfrA3 is an integron-encoded dihydrofolate reductase found in Escherichia coli
R3_440168	ARO:3002846	arr-1	arr-1 is a chromosome-encoded ribosyltransferase found in Mycobacterium smegmatis
R3_4435	ARO:3000816	mtrA	MtrA is a transcriptional activator of the MtrCDE multidrug efflux pump of Neisseria gonorrhoeae.
R3_44358	ARO:3001300	myrA	myrA is a methyltransferase found in Micromonospora griseorubida and confers resistance to mycinamicin, tylosin and lincosamides. Specifically, this enzyme adds a methyl group to guanosine 748 (E. coli numbering) of 23S ribosomal RNA. MyrA is found in the mycinamicin biosynthetic cluster and is one mechanism by which M. griseorubida protects itself from self-destruction when producing this macrol…
R3_447083	ARO:3003748	oleC	oleC is an ABC transporter isolated from Streptomyces antibioticus and is involved in oleandomycin secretion.
R3_451528	ARO:3003967	lfrA	lfrA is involved in the active efflux of quinolones and is found in Mycobacterium smegmatis. lfrA corresponds to 2 loci in Pseudomonas aeruginosa PAO1 and 2 loci in Pseudomonas aeruginosa LESB58.
R3_457993	ARO:3002857	dfrA26	dfrA26 is an integron-encoded dihydrofolate reductase found in Escherichia coli
R3_461527	ARO:3002884	iri	iri is a monooxygenase that confers resistance to rifampin found in Rhodococcus equi
R3_464081	ARO:3002531	AAC(3)-Ic	AAC(3)-Ic is an integron-encoded aminoglycoside acetyltransferase in P. aeruginosa
R3_46808	ARO:3000501	rpoB2	Due to gene duplication, the genomes of Nocardia species include both rifampin-sensitive beta-subunit of RNA polymerase (rpoB) and rifampin-resistant beta-subunit of RNA polymerase (rpoB2) genes, with ~88% similarity between the two gene products. Expression of the rpoB2 variant results in replacement of rifampin sensitivity with rifampin resistance.
R3_46947	ARO:3002930	vanRO	vanRO is a vanR variant found in the vanO gene cluster
R3_470074	ARO:3002531	AAC(3)-Ic	AAC(3)-Ic is an integron-encoded aminoglycoside acetyltransferase in P. aeruginosa
R3_47102	ARO:3000245	RbpA	RNA-polymerase binding protein which confers resistance to rifampin.
R3_473355	ARO:3000816	mtrA	MtrA is a transcriptional activator of the MtrCDE multidrug efflux pump of Neisseria gonorrhoeae.
R3_473800	ARO:3003318	Streptomyces rishiriensis parY mutant conferring resistance to aminocoumarin	point mutation on the Streptomyces rishiriensis parY resulting in aminocoumarin resistance
R3_473831	ARO:3003730	Bifidobacterium ileS conferring resistance to mupirocin	Bifidobacteria have an intrinsically resistant form of ileS (isoleucyl-tRNA synthetase) that confers resistance to mupirocin.
R3_475660	ARO:3000501	rpoB2	Due to gene duplication, the genomes of Nocardia species include both rifampin-sensitive beta-subunit of RNA polymerase (rpoB) and rifampin-resistant beta-subunit of RNA polymerase (rpoB2) genes, with ~88% similarity between the two gene products. Expression of the rpoB2 variant results in replacement of rifampin sensitivity with rifampin resistance.
R3_481388	ARO:3002593	AAC(6')-Ib-SK	AAC(6')-Ib-SK is a chromosomal-encoded aminoglycoside acetyltransferase in Streptomyces kanamyceticus
R3_484699	ARO:3002600	AAC(3)-Ib/AAC(6')-Ib''	AAC(3)-Ib/AAC(6')-Ib'' is an integron-encoded aminoglycoside acetyltransferase in P. aeruginosa
R3_485563	ARO:3000504	golS	GolS is a regulator activated by the presence of gold, and promotes the expression of the MdsABC efflux pump.
R3_500024	ARO:3002522	novA	A type III ABC transporter, identified on the novobiocin biosynthetic gene cluster, involved in the transport and resistance of novobiocin.
R3_501686	ARO:3000816	mtrA	MtrA is a transcriptional activator of the MtrCDE multidrug efflux pump of Neisseria gonorrhoeae.
R3_511567	ARO:3000518	CRP	CRP is a global regulator that represses MdtEF multidrug efflux pump expression.
R3_513878	ARO:3002930	vanRO	vanRO is a vanR variant found in the vanO gene cluster
R3_513987	ARO:3002539	AAC(3)-IV	AAC(3)-IV is a plasmid-encoded aminoglycoside acetyltransferase in E. coli, C. jejuni and P. stutzeri
R3_51876	ARO:3003748	oleC	oleC is an ABC transporter isolated from Streptomyces antibioticus and is involved in oleandomycin secretion.
R3_521510	ARO:3002522	novA	A type III ABC transporter, identified on the novobiocin biosynthetic gene cluster, involved in the transport and resistance of novobiocin.
R3_528978	ARO:3002563	AAC(6')-Isa	AAC(6')-Isa is a plasmid-encoded aminoglycoside acetyltransferase in Streptomyces albulus
R3_533769	ARO:3000501	rpoB2	Due to gene duplication, the genomes of Nocardia species include both rifampin-sensitive beta-subunit of RNA polymerase (rpoB) and rifampin-resistant beta-subunit of RNA polymerase (rpoB2) genes, with ~88% similarity between the two gene products. Expression of the rpoB2 variant results in replacement of rifampin sensitivity with rifampin resistance.
R3_539894	ARO:3000245	RbpA	RNA-polymerase binding protein which confers resistance to rifampin.
R3_541962	ARO:3003318	Streptomyces rishiriensis parY mutant conferring resistance to aminocoumarin	point mutation on the Streptomyces rishiriensis parY resulting in aminocoumarin resistance
R3_550247	ARO:3004107	Pseudomonas aeruginosa soxR	SoxR is a redox-sensitive transcriptional activator that induces expression of a small regulon that includes the RND efflux pump-encoding operon mexGHI-opmD. SoxR was shown to be activated by pyocyanin.
R3_570900	ARO:3003318	Streptomyces rishiriensis parY mutant conferring resistance to aminocoumarin	point mutation on the Streptomyces rishiriensis parY resulting in aminocoumarin resistance
R3_575751	ARO:3000816	mtrA	MtrA is a transcriptional activator of the MtrCDE multidrug efflux pump of Neisseria gonorrhoeae.
R3_58136	ARO:3000816	mtrA	MtrA is a transcriptional activator of the MtrCDE multidrug efflux pump of Neisseria gonorrhoeae.
R3_590857	ARO:3000816	mtrA	MtrA is a transcriptional activator of the MtrCDE multidrug efflux pump of Neisseria gonorrhoeae.
R3_592272	ARO:3002539	AAC(3)-IV	AAC(3)-IV is a plasmid-encoded aminoglycoside acetyltransferase in E. coli, C. jejuni and P. stutzeri
R3_594427	ARO:3003748	oleC	oleC is an ABC transporter isolated from Streptomyces antibioticus and is involved in oleandomycin secretion.
R3_597753	ARO:3002849	arr-4	arr-4 is an integron-encoded ribosyltransferase found in Pseudomonas aeruginosa
R3_599335	ARO:3000245	RbpA	RNA-polymerase binding protein which confers resistance to rifampin.
R3_600818	ARO:3000805	OprN	OprN is the outer membrane channel component of the MexEF-OprN multidrug efflux complex.
R3_613855	ARO:3003841	kdpE	kdpE is a transcriptional activator that is part of the two-component system KdpD/KdpE that is studied for its regulatory role in potassium transport and has been identified as an adaptive regulator involved in the virulence and intracellular survival of pathogenic bacteria. kdpE regulates a range of virulence loci through direct promoter binding.
R3_614110	ARO:3000504	golS	GolS is a regulator activated by the presence of gold, and promotes the expression of the MdsABC efflux pump.
R3_628610	ARO:3000816	mtrA	MtrA is a transcriptional activator of the MtrCDE multidrug efflux pump of Neisseria gonorrhoeae.
R3_638653	ARO:3004107	Pseudomonas aeruginosa soxR	SoxR is a redox-sensitive transcriptional activator that induces expression of a small regulon that includes the RND efflux pump-encoding operon mexGHI-opmD. SoxR was shown to be activated by pyocyanin.
R3_649959	ARO:3002705	floR	floR is a plasmid or chromosome-encoded chloramphenicol exporter that is found in Bordetella bronchiseptica, Escherichia coli, Klebsiella pneumoniae,
R3_653576	ARO:3000816	mtrA	MtrA is a transcriptional activator of the MtrCDE multidrug efflux pump of Neisseria gonorrhoeae.
R3_656225	ARO:3000245	RbpA	RNA-polymerase binding protein which confers resistance to rifampin.
R3_657986	ARO:3003699	mexQ	MexQ is the inner membrane transporter of the multidrug efflux pump MexPQ-OpmE.
R3_658402	ARO:3003841	kdpE	kdpE is a transcriptional activator that is part of the two-component system KdpD/KdpE that is studied for its regulatory role in potassium transport and has been identified as an adaptive regulator involved in the virulence and intracellular survival of pathogenic bacteria. kdpE regulates a range of virulence loci through direct promoter binding.
R3_662291	ARO:3002539	AAC(3)-IV	AAC(3)-IV is a plasmid-encoded aminoglycoside acetyltransferase in E. coli, C. jejuni and P. stutzeri
R3_669086	ARO:3003318	Streptomyces rishiriensis parY mutant conferring resistance to aminocoumarin	point mutation on the Streptomyces rishiriensis parY resulting in aminocoumarin resistance
R3_669198	ARO:3003318	Streptomyces rishiriensis parY mutant conferring resistance to aminocoumarin	point mutation on the Streptomyces rishiriensis parY resulting in aminocoumarin resistance
R3_66929	ARO:3000828	baeR	BaeR is a response regulator that promotes the expression of MdtABC and AcrD efflux complexes.
R3_672488	ARO:3004107	Pseudomonas aeruginosa soxR	SoxR is a redox-sensitive transcriptional activator that induces expression of a small regulon that includes the RND efflux pump-encoding operon mexGHI-opmD. SoxR was shown to be activated by pyocyanin.
R3_679862	ARO:3002849	arr-4	arr-4 is an integron-encoded ribosyltransferase found in Pseudomonas aeruginosa
R3_683473	ARO:3003748	oleC	oleC is an ABC transporter isolated from Streptomyces antibioticus and is involved in oleandomycin secretion.
R3_689541	ARO:3000816	mtrA	MtrA is a transcriptional activator of the MtrCDE multidrug efflux pump of Neisseria gonorrhoeae.
R3_69030	ARO:3003748	oleC	oleC is an ABC transporter isolated from Streptomyces antibioticus and is involved in oleandomycin secretion.
R3_702324	ARO:3000816	mtrA	MtrA is a transcriptional activator of the MtrCDE multidrug efflux pump of Neisseria gonorrhoeae.
R3_702337	ARO:3003748	oleC	oleC is an ABC transporter isolated from Streptomyces antibioticus and is involved in oleandomycin secretion.
R3_705401	ARO:3001424	OXA-29	OXA-29 is a beta-lactamase found in Legionella gormanii
R3_705414	ARO:3002522	novA	A type III ABC transporter, identified on the novobiocin biosynthetic gene cluster, involved in the transport and resistance of novobiocin.
R3_706199	ARO:3000504	golS	GolS is a regulator activated by the presence of gold, and promotes the expression of the MdsABC efflux pump.
R3_710633	ARO:3003748	oleC	oleC is an ABC transporter isolated from Streptomyces antibioticus and is involved in oleandomycin secretion.
R3_713533	ARO:3003748	oleC	oleC is an ABC transporter isolated from Streptomyces antibioticus and is involved in oleandomycin secretion.
R3_723051	ARO:3002522	novA	A type III ABC transporter, identified on the novobiocin biosynthetic gene cluster, involved in the transport and resistance of novobiocin.
R3_727556	ARO:3004107	Pseudomonas aeruginosa soxR	SoxR is a redox-sensitive transcriptional activator that induces expression of a small regulon that includes the RND efflux pump-encoding operon mexGHI-opmD. SoxR was shown to be activated by pyocyanin.
R3_730637	ARO:3000816	mtrA	MtrA is a transcriptional activator of the MtrCDE multidrug efflux pump of Neisseria gonorrhoeae.
R3_735304	ARO:3002941	vanSO	vanSO is a vanS variant found in the vanO gene cluster
R3_738369	ARO:3002893	tcr3	tcr3 is a tetracycline efflux pump that confers self-resistance to Streptomyces aureofaciens
R3_742555	ARO:3003031	MexW	MexW is the RND-type membrane protein of the efflux complex MexVW-OprM.
R3_742679	ARO:3003948	efrA	efrA is a part of the EfrAB efflux pump, and both efrA and efrB are necessary to confer drug resistance.
R3_746339	ARO:3000501	rpoB2	Due to gene duplication, the genomes of Nocardia species include both rifampin-sensitive beta-subunit of RNA polymerase (rpoB) and rifampin-resistant beta-subunit of RNA polymerase (rpoB2) genes, with ~88% similarity between the two gene products. Expression of the rpoB2 variant results in replacement of rifampin sensitivity with rifampin resistance.
R3_750176	ARO:3000816	mtrA	MtrA is a transcriptional activator of the MtrCDE multidrug efflux pump of Neisseria gonorrhoeae.
R3_751267	ARO:3002522	novA	A type III ABC transporter, identified on the novobiocin biosynthetic gene cluster, involved in the transport and resistance of novobiocin.
R3_751487	ARO:3000245	RbpA	RNA-polymerase binding protein which confers resistance to rifampin.
R3_755687	ARO:3002525	AAC(2')-Ic	AAC(2')-Ic is a chromosomal-encoded aminoglycoside acetyltransferase in M. tuberculosis and M. bovis
R3_756316	ARO:3004107	Pseudomonas aeruginosa soxR	SoxR is a redox-sensitive transcriptional activator that induces expression of a small regulon that includes the RND efflux pump-encoding operon mexGHI-opmD. SoxR was shown to be activated by pyocyanin.
R3_762579	ARO:3003841	kdpE	kdpE is a transcriptional activator that is part of the two-component system KdpD/KdpE that is studied for its regulatory role in potassium transport and has been identified as an adaptive regulator involved in the virulence and intracellular survival of pathogenic bacteria. kdpE regulates a range of virulence loci through direct promoter binding.
R3_763361	ARO:3004107	Pseudomonas aeruginosa soxR	SoxR is a redox-sensitive transcriptional activator that induces expression of a small regulon that includes the RND efflux pump-encoding operon mexGHI-opmD. SoxR was shown to be activated by pyocyanin.
R3_81569	ARO:3000379	OprM	OprM is an outer membrane factor protein found in Pseudomonas aeruginosa and Burkholderia vietnamiensis. It is part of the MexAB-OprM, MexVW-OprM, MexXY-OprM and the AmrAB-OprM complex.
R3_86477	ARO:3000816	mtrA	MtrA is a transcriptional activator of the MtrCDE multidrug efflux pump of Neisseria gonorrhoeae.
S1_100769	ARO:3002941	vanSO	vanSO is a vanS variant found in the vanO gene cluster
S1_102040	ARO:3002522	novA	A type III ABC transporter, identified on the novobiocin biosynthetic gene cluster, involved in the transport and resistance of novobiocin.
S1_104738	ARO:3003841	kdpE	kdpE is a transcriptional activator that is part of the two-component system KdpD/KdpE that is studied for its regulatory role in potassium transport and has been identified as an adaptive regulator involved in the virulence and intracellular survival of pathogenic bacteria. kdpE regulates a range of virulence loci through direct promoter binding.
S1_106956	ARO:3000816	mtrA	MtrA is a transcriptional activator of the MtrCDE multidrug efflux pump of Neisseria gonorrhoeae.
S1_11459	ARO:3002930	vanRO	vanRO is a vanR variant found in the vanO gene cluster
S1_114844	ARO:3003748	oleC	oleC is an ABC transporter isolated from Streptomyces antibioticus and is involved in oleandomycin secretion.
S1_132533	ARO:3003727	vanKI	VanKI is a peptidoglycan bridge formation protein also known as FemAB that is part of the VanI glycopeptide resistance gene cluster.
S1_146587	ARO:3003105	dfrA3	dfrA3 is an integron-encoded dihydrofolate reductase found in Escherichia coli
S1_151121	ARO:3003748	oleC	oleC is an ABC transporter isolated from Streptomyces antibioticus and is involved in oleandomycin secretion.
S1_152250	ARO:3004107	Pseudomonas aeruginosa soxR	SoxR is a redox-sensitive transcriptional activator that induces expression of a small regulon that includes the RND efflux pump-encoding operon mexGHI-opmD. SoxR was shown to be activated by pyocyanin.
S1_160014	ARO:3004107	Pseudomonas aeruginosa soxR	SoxR is a redox-sensitive transcriptional activator that induces expression of a small regulon that includes the RND efflux pump-encoding operon mexGHI-opmD. SoxR was shown to be activated by pyocyanin.
S1_172583	ARO:3002522	novA	A type III ABC transporter, identified on the novobiocin biosynthetic gene cluster, involved in the transport and resistance of novobiocin.
S1_179303	ARO:3003318	Streptomyces rishiriensis parY mutant conferring resistance to aminocoumarin	point mutation on the Streptomyces rishiriensis parY resulting in aminocoumarin resistance
S1_180994	ARO:3000816	mtrA	MtrA is a transcriptional activator of the MtrCDE multidrug efflux pump of Neisseria gonorrhoeae.
S1_191777	ARO:3002659	APH(6)-Ic	APH(6)-Ic is a transposon-encoded aminoglycoside phosphotransferase in S. enterica, P. aeruginosa and E. coli
S1_196991	ARO:3002891	otr(A)	otr(A) is an oxytetracycline resistance ribosomal protection protein found in Streptomyces rimosus
S1_20505	ARO:3002658	APH(6)-Ib	APH(6)-Ib is a chromosomal-encoded aminoglycoside phosphotransferase in S. glaucescens
S1_206867	ARO:3000816	mtrA	MtrA is a transcriptional activator of the MtrCDE multidrug efflux pump of Neisseria gonorrhoeae.
S1_211163	ARO:3000816	mtrA	MtrA is a transcriptional activator of the MtrCDE multidrug efflux pump of Neisseria gonorrhoeae.
S1_212371	ARO:3002930	vanRO	vanRO is a vanR variant found in the vanO gene cluster
S1_229063	ARO:3001300	myrA	myrA is a methyltransferase found in Micromonospora griseorubida and confers resistance to mycinamicin, tylosin and lincosamides. Specifically, this enzyme adds a methyl group to guanosine 748 (E. coli numbering) of 23S ribosomal RNA. MyrA is found in the mycinamicin biosynthetic cluster and is one mechanism by which M. griseorubida protects itself from self-destruction when producing this macrol…
S1_234346	ARO:3000816	mtrA	MtrA is a transcriptional activator of the MtrCDE multidrug efflux pump of Neisseria gonorrhoeae.
S1_240836	ARO:3003318	Streptomyces rishiriensis parY mutant conferring resistance to aminocoumarin	point mutation on the Streptomyces rishiriensis parY resulting in aminocoumarin resistance
S1_252237	ARO:3000245	RbpA	RNA-polymerase binding protein which confers resistance to rifampin.
S1_309049	ARO:3000245	RbpA	RNA-polymerase binding protein which confers resistance to rifampin.
S1_323669	ARO:3003730	Bifidobacterium ileS conferring resistance to mupirocin	Bifidobacteria have an intrinsically resistant form of ileS (isoleucyl-tRNA synthetase) that confers resistance to mupirocin.
S1_327889	ARO:3002930	vanRO	vanRO is a vanR variant found in the vanO gene cluster
S1_32817	ARO:3000816	mtrA	MtrA is a transcriptional activator of the MtrCDE multidrug efflux pump of Neisseria gonorrhoeae.
S1_35912	ARO:3002522	novA	A type III ABC transporter, identified on the novobiocin biosynthetic gene cluster, involved in the transport and resistance of novobiocin.
S1_362921	ARO:3004107	Pseudomonas aeruginosa soxR	SoxR is a redox-sensitive transcriptional activator that induces expression of a small regulon that includes the RND efflux pump-encoding operon mexGHI-opmD. SoxR was shown to be activated by pyocyanin.
S1_385186	ARO:3002941	vanSO	vanSO is a vanS variant found in the vanO gene cluster
S1_391570	ARO:3002884	iri	iri is a monooxygenase that confers resistance to rifampin found in Rhodococcus equi
S1_395570	ARO:3000444	rphA	The enzymatic inactivation of rifampin by phosphorylation at the 21-OH position.
S1_416586	ARO:3003748	oleC	oleC is an ABC transporter isolated from Streptomyces antibioticus and is involved in oleandomycin secretion.
S1_419724	ARO:3004107	Pseudomonas aeruginosa soxR	SoxR is a redox-sensitive transcriptional activator that induces expression of a small regulon that includes the RND efflux pump-encoding operon mexGHI-opmD. SoxR was shown to be activated by pyocyanin.
S1_422366	ARO:3000816	mtrA	MtrA is a transcriptional activator of the MtrCDE multidrug efflux pump of Neisseria gonorrhoeae.
S1_427618	ARO:3003318	Streptomyces rishiriensis parY mutant conferring resistance to aminocoumarin	point mutation on the Streptomyces rishiriensis parY resulting in aminocoumarin resistance
S1_431159	ARO:3003841	kdpE	kdpE is a transcriptional activator that is part of the two-component system KdpD/KdpE that is studied for its regulatory role in potassium transport and has been identified as an adaptive regulator involved in the virulence and intracellular survival of pathogenic bacteria. kdpE regulates a range of virulence loci through direct promoter binding.
S1_44484	ARO:3002930	vanRO	vanRO is a vanR variant found in the vanO gene cluster
S1_56058	ARO:3002638	APH(3'')-Ia	APH(3'')-Ia is a chromosomal-encoded aminoglycoside phosphotransferase in S. griseus
S1_5856	ARO:3003748	oleC	oleC is an ABC transporter isolated from Streptomyces antibioticus and is involved in oleandomycin secretion.
S1_64449	ARO:3003748	oleC	oleC is an ABC transporter isolated from Streptomyces antibioticus and is involved in oleandomycin secretion.
S1_68813	ARO:3000816	mtrA	MtrA is a transcriptional activator of the MtrCDE multidrug efflux pump of Neisseria gonorrhoeae.
S1_71094	ARO:3002914	vanJ	vanJ is a novel membrane protein that confers resistance to teicoplanin and its derivatives in Streptomyces coelicolor by recycling undecaprenol pyrophosphate during cell wall biosynthesis.
S1_86793	ARO:3002930	vanRO	vanRO is a vanR variant found in the vanO gene cluster
S1_87460	ARO:3004107	Pseudomonas aeruginosa soxR	SoxR is a redox-sensitive transcriptional activator that induces expression of a small regulon that includes the RND efflux pump-encoding operon mexGHI-opmD. SoxR was shown to be activated by pyocyanin.
S1_95198	ARO:3003318	Streptomyces rishiriensis parY mutant conferring resistance to aminocoumarin	point mutation on the Streptomyces rishiriensis parY resulting in aminocoumarin resistance
S1_95408	ARO:3000816	mtrA	MtrA is a transcriptional activator of the MtrCDE multidrug efflux pump of Neisseria gonorrhoeae.
S1_95624	ARO:3003318	Streptomyces rishiriensis parY mutant conferring resistance to aminocoumarin	point mutation on the Streptomyces rishiriensis parY resulting in aminocoumarin resistance
S2_105461	ARO:3002941	vanSO	vanSO is a vanS variant found in the vanO gene cluster
S2_105462	ARO:3002930	vanRO	vanRO is a vanR variant found in the vanO gene cluster
S2_116166	ARO:3002941	vanSO	vanSO is a vanS variant found in the vanO gene cluster
S2_12556	ARO:3003318	Streptomyces rishiriensis parY mutant conferring resistance to aminocoumarin	point mutation on the Streptomyces rishiriensis parY resulting in aminocoumarin resistance
S2_129376	ARO:3003318	Streptomyces rishiriensis parY mutant conferring resistance to aminocoumarin	point mutation on the Streptomyces rishiriensis parY resulting in aminocoumarin resistance
S2_130133	ARO:3002948	vanHO	vanHO is a vanH variant in the vanO gene cluster
S2_14073	ARO:3003748	oleC	oleC is an ABC transporter isolated from Streptomyces antibioticus and is involved in oleandomycin secretion.
S2_143632	ARO:3000501	rpoB2	Due to gene duplication, the genomes of Nocardia species include both rifampin-sensitive beta-subunit of RNA polymerase (rpoB) and rifampin-resistant beta-subunit of RNA polymerase (rpoB2) genes, with ~88% similarity between the two gene products. Expression of the rpoB2 variant results in replacement of rifampin sensitivity with rifampin resistance.
S2_143871	ARO:3003748	oleC	oleC is an ABC transporter isolated from Streptomyces antibioticus and is involved in oleandomycin secretion.
S2_145048	ARO:3002930	vanRO	vanRO is a vanR variant found in the vanO gene cluster
S2_145413	ARO:3003730	Bifidobacterium ileS conferring resistance to mupirocin	Bifidobacteria have an intrinsically resistant form of ileS (isoleucyl-tRNA synthetase) that confers resistance to mupirocin.
S2_149451	ARO:3003704	mexM	mexM is the membrane fusion protein of the MexMN-OprM multidrug efflux complex.
S2_153370	ARO:3000866	oleI	OleI is a glycosyltransferase found in Streptomyces antibioticus, specifically the oleandomycin biosynthetic cluster. OleI glycosylates oleandomycin to confer self-resistance.
S2_15571	ARO:3000245	RbpA	RNA-polymerase binding protein which confers resistance to rifampin.
S2_15954	ARO:3002941	vanSO	vanSO is a vanS variant found in the vanO gene cluster
S2_168457	ARO:3001306	ErmW	ErmW is a methyltransferase found in the mycinamicin producer Micromonospora griseorubida. Like other Erm enzymes, it catalyzes the methylation of A2058 of the 23S ribosomal RNA. The gene is found within the mycinamicin biosynthetic cluster and is responsible for self-resistance.
S2_177289	ARO:3000816	mtrA	MtrA is a transcriptional activator of the MtrCDE multidrug efflux pump of Neisseria gonorrhoeae.
S2_177536	ARO:3003105	dfrA3	dfrA3 is an integron-encoded dihydrofolate reductase found in Escherichia coli
S2_194219	ARO:3003577	ugd	PmrE is required for the synthesis and transfer of 4-amino-4-deoxy-L-arabinose (Ara4N) to Lipid A, which allows gram-negative bacteria to resist the antimicrobial activity of cationic antimicrobial peptides and antibiotics such as polymyxin
S2_208847	ARO:3002524	AAC(2')-Ib	AAC(2')-Ib is a chromosomal-encoded aminoglycoside acetyltransferase in M. fortuitum and A. baumannii
S2_213227	ARO:3003748	oleC	oleC is an ABC transporter isolated from Streptomyces antibioticus and is involved in oleandomycin secretion.
S2_219857	ARO:3001300	myrA	myrA is a methyltransferase found in Micromonospora griseorubida and confers resistance to mycinamicin, tylosin and lincosamides. Specifically, this enzyme adds a methyl group to guanosine 748 (E. coli numbering) of 23S ribosomal RNA. MyrA is found in the mycinamicin biosynthetic cluster and is one mechanism by which M. griseorubida protects itself from self-destruction when producing this macrol…
S2_227879	ARO:3000816	mtrA	MtrA is a transcriptional activator of the MtrCDE multidrug efflux pump of Neisseria gonorrhoeae.
S2_240009	ARO:3003948	efrA	efrA is a part of the EfrAB efflux pump, and both efrA and efrB are necessary to confer drug resistance.
S2_247779	ARO:3004107	Pseudomonas aeruginosa soxR	SoxR is a redox-sensitive transcriptional activator that induces expression of a small regulon that includes the RND efflux pump-encoding operon mexGHI-opmD. SoxR was shown to be activated by pyocyanin.
S2_25129	ARO:3000501	rpoB2	Due to gene duplication, the genomes of Nocardia species include both rifampin-sensitive beta-subunit of RNA polymerase (rpoB) and rifampin-resistant beta-subunit of RNA polymerase (rpoB2) genes, with ~88% similarity between the two gene products. Expression of the rpoB2 variant results in replacement of rifampin sensitivity with rifampin resistance.
S2_25419	ARO:3003577	ugd	PmrE is required for the synthesis and transfer of 4-amino-4-deoxy-L-arabinose (Ara4N) to Lipid A, which allows gram-negative bacteria to resist the antimicrobial activity of cationic antimicrobial peptides and antibiotics such as polymyxin
S2_262270	ARO:3003748	oleC	oleC is an ABC transporter isolated from Streptomyces antibioticus and is involved in oleandomycin secretion.
S2_28057	ARO:3002539	AAC(3)-IV	AAC(3)-IV is a plasmid-encoded aminoglycoside acetyltransferase in E. coli, C. jejuni and P. stutzeri
S2_288672	ARO:3004143	AxyX	AxyX is the inner membrane transporter of the AxyXY-OprZ efflux pump system in Achromobacter spp.
S2_290278	ARO:3002941	vanSO	vanSO is a vanS variant found in the vanO gene cluster
S2_290502	ARO:3002930	vanRO	vanRO is a vanR variant found in the vanO gene cluster
S2_29345	ARO:3002930	vanRO	vanRO is a vanR variant found in the vanO gene cluster
S2_295575	ARO:3003948	efrA	efrA is a part of the EfrAB efflux pump, and both efrA and efrB are necessary to confer drug resistance.
S2_297117	ARO:3004107	Pseudomonas aeruginosa soxR	SoxR is a redox-sensitive transcriptional activator that induces expression of a small regulon that includes the RND efflux pump-encoding operon mexGHI-opmD. SoxR was shown to be activated by pyocyanin.
S2_304024	ARO:3002930	vanRO	vanRO is a vanR variant found in the vanO gene cluster
S2_309504	ARO:3000377	MexA	MexA is the membrane fusion protein of the MexAB-OprM multidrug efflux complex.
S2_31253	ARO:3002846	arr-1	arr-1 is a chromosome-encoded ribosyltransferase found in Mycobacterium smegmatis
S2_323015	ARO:3003577	ugd	PmrE is required for the synthesis and transfer of 4-amino-4-deoxy-L-arabinose (Ara4N) to Lipid A, which allows gram-negative bacteria to resist the antimicrobial activity of cationic antimicrobial peptides and antibiotics such as polymyxin
S2_325958	ARO:3002531	AAC(3)-Ic	AAC(3)-Ic is an integron-encoded aminoglycoside acetyltransferase in P. aeruginosa
S2_333919	ARO:3003922	oqxA	RND efflux pump conferring resistance to fluoroquinolone
S2_355417	ARO:3000816	mtrA	MtrA is a transcriptional activator of the MtrCDE multidrug efflux pump of Neisseria gonorrhoeae.
S2_357224	ARO:3002954	vanXO	vanXO is a vanX variant found in the vanO gene cluster
S2_377555	ARO:3000853	AIM-1	AIM-1 is an Ambler class B beta-lactamase that hydrolyzes most beta-lactams except aztreonam and ceftazidime. It was isolated from Pseudomonas aeruginosa and was the first subclass B3 mobile-elements encoded beta-lactamase discovered.
S2_382880	ARO:3003730	Bifidobacterium ileS conferring resistance to mupirocin	Bifidobacteria have an intrinsically resistant form of ileS (isoleucyl-tRNA synthetase) that confers resistance to mupirocin.
S2_399347	ARO:3003841	kdpE	kdpE is a transcriptional activator that is part of the two-component system KdpD/KdpE that is studied for its regulatory role in potassium transport and has been identified as an adaptive regulator involved in the virulence and intracellular survival of pathogenic bacteria. kdpE regulates a range of virulence loci through direct promoter binding.
S2_53530	ARO:3002930	vanRO	vanRO is a vanR variant found in the vanO gene cluster
S2_64424	ARO:3003017	dfrA21	dfrA21 is an integron-encoded dihydrofolate reductase found in Salmonella enterica
S2_77868	ARO:3000245	RbpA	RNA-polymerase binding protein which confers resistance to rifampin.
S2_86377	ARO:3000444	rphA	The enzymatic inactivation of rifampin by phosphorylation at the 21-OH position.
S2_96337	ARO:3003748	oleC	oleC is an ABC transporter isolated from Streptomyces antibioticus and is involved in oleandomycin secretion.
S3_107190	ARO:3002524	AAC(2')-Ib	AAC(2')-Ib is a chromosomal-encoded aminoglycoside acetyltransferase in M. fortuitum and A. baumannii
S3_107950	ARO:3002930	vanRO	vanRO is a vanR variant found in the vanO gene cluster
S3_116114	ARO:3002941	vanSO	vanSO is a vanS variant found in the vanO gene cluster
S3_116115	ARO:3002930	vanRO	vanRO is a vanR variant found in the vanO gene cluster
S3_122504	ARO:3003010	ceoB	ceoB is a cytoplasmic membrane component of the CeoAB-OpcM efflux pump
S3_126537	ARO:3003105	dfrA3	dfrA3 is an integron-encoded dihydrofolate reductase found in Escherichia coli
S3_137213	ARO:3003720	SPG-1	SPG-1 is a subclass B3 metallo-beta lactamase isolated from Sphingomonas sp.
S3_138301	ARO:3003748	oleC	oleC is an ABC transporter isolated from Streptomyces antibioticus and is involved in oleandomycin secretion.
S3_140828	ARO:3002941	vanSO	vanSO is a vanS variant found in the vanO gene cluster
S3_156547	ARO:3002884	iri	iri is a monooxygenase that confers resistance to rifampin found in Rhodococcus equi
S3_197114	ARO:3000377	MexA	MexA is the membrane fusion protein of the MexAB-OprM multidrug efflux complex.
S3_201376	ARO:3000816	mtrA	MtrA is a transcriptional activator of the MtrCDE multidrug efflux pump of Neisseria gonorrhoeae.
S3_204611	ARO:3002893	tcr3	tcr3 is a tetracycline efflux pump that confers self-resistance to Streptomyces aureofaciens
S3_204816	ARO:3003948	efrA	efrA is a part of the EfrAB efflux pump, and both efrA and efrB are necessary to confer drug resistance.
S3_212113	ARO:3002930	vanRO	vanRO is a vanR variant found in the vanO gene cluster
S3_232647	ARO:3002941	vanSO	vanSO is a vanS variant found in the vanO gene cluster
S3_242196	ARO:3002638	APH(3'')-Ia	APH(3'')-Ia is a chromosomal-encoded aminoglycoside phosphotransferase in S. griseus
S3_257361	ARO:3004036	tetB(60)	tetB(60) is a subunit of tetAB(60), an ABC transporter that confers resistance to tetracycline and tigercycline identified by screening a human saliva metagenomic library in Escherichia coli, which is required for resistance.
S3_259817	ARO:3004103	QepA2	QepA2 is a plasmid-mediated quinolone resistance pump found in an Escherichia coli isolate from France
S3_277323	ARO:3003748	oleC	oleC is an ABC transporter isolated from Streptomyces antibioticus and is involved in oleandomycin secretion.
S3_278742	ARO:3002891	otr(A)	otr(A) is an oxytetracycline resistance ribosomal protection protein found in Streptomyces rimosus
S3_288150	ARO:3004054	Pseudomonas aeruginosa CpxR	CpxR is directly involved in activation of expression of RND efflux pump MexAB-OprM in P. aeruginosa. CpxR is required to enhance mexAB-oprM expression and drug resistance, in the absence of repressor MexR.
S3_305847	ARO:3000501	rpoB2	Due to gene duplication, the genomes of Nocardia species include both rifampin-sensitive beta-subunit of RNA polymerase (rpoB) and rifampin-resistant beta-subunit of RNA polymerase (rpoB2) genes, with ~88% similarity between the two gene products. Expression of the rpoB2 variant results in replacement of rifampin sensitivity with rifampin resistance.
S3_314018	ARO:3003710	MexL	MexL is a specific repressor of mexJK transcription and autoregulates its own expression.
S3_316357	ARO:3002930	vanRO	vanRO is a vanR variant found in the vanO gene cluster
S3_325130	ARO:3002529	AAC(3)-Id	AAC(3)-Id is an aminoglycoside acetyltransferase encoded by genomic islands and integrons in S. enterica, P. mirabilis and Vibrio fluvialis
S3_332127	ARO:3000245	RbpA	RNA-polymerase binding protein which confers resistance to rifampin.
S3_341609	ARO:3002930	vanRO	vanRO is a vanR variant found in the vanO gene cluster
S3_344139	ARO:3000620	adeL	AdeL is a regulator of AdeFGH in Acinetobacter baumannii. AdeL mutations are associated with AdeFGH overexpression and multidrug resistance.
S3_358568	ARO:3002930	vanRO	vanRO is a vanR variant found in the vanO gene cluster
S3_371757	ARO:3004073	MuxA	MuxA is a membrane fusion protein component of the efflux pump system MuxABC-OpmB in Pseudomonas aeruginosa.
S3_380850	ARO:3002941	vanSO	vanSO is a vanS variant found in the vanO gene cluster
S3_385494	ARO:3002595	AAC(6')-IIb	AAC(6')-IIb is an integron-encoded aminoglycoside acetyltransferase in P. fluorescens
S3_386565	ARO:3004361	sul4	sul4 is a dihydropteroate synthase gene and mobile sulfonamide resistance gene shown to confer resistance when expressed in E. coli.
S3_389299	ARO:3004103	QepA2	QepA2 is a plasmid-mediated quinolone resistance pump found in an Escherichia coli isolate from France
S3_401105	ARO:3002850	arr-5	arr-5 is an integron-encoded ribosyltransferase found in Pseudomonas aeruginosa
S3_411244	ARO:3000816	mtrA	MtrA is a transcriptional activator of the MtrCDE multidrug efflux pump of Neisseria gonorrhoeae.
S3_413732	ARO:3001300	myrA	myrA is a methyltransferase found in Micromonospora griseorubida and confers resistance to mycinamicin, tylosin and lincosamides. Specifically, this enzyme adds a methyl group to guanosine 748 (E. coli numbering) of 23S ribosomal RNA. MyrA is found in the mycinamicin biosynthetic cluster and is one mechanism by which M. griseorubida protects itself from self-destruction when producing this macrol…
S3_421637	ARO:3003748	oleC	oleC is an ABC transporter isolated from Streptomyces antibioticus and is involved in oleandomycin secretion.
S3_421748	ARO:3003748	oleC	oleC is an ABC transporter isolated from Streptomyces antibioticus and is involved in oleandomycin secretion.
S3_423844	ARO:3000816	mtrA	MtrA is a transcriptional activator of the MtrCDE multidrug efflux pump of Neisseria gonorrhoeae.
S3_445431	ARO:3000777	adeF	AdeF is the membrane fusion protein of the multidrug efflux complex AdeFGH.
S3_451049	ARO:3002522	novA	A type III ABC transporter, identified on the novobiocin biosynthetic gene cluster, involved in the transport and resistance of novobiocin.
S3_452665	ARO:3003841	kdpE	kdpE is a transcriptional activator that is part of the two-component system KdpD/KdpE that is studied for its regulatory role in potassium transport and has been identified as an adaptive regulator involved in the virulence and intracellular survival of pathogenic bacteria. kdpE regulates a range of virulence loci through direct promoter binding.
S3_456674	ARO:3004107	Pseudomonas aeruginosa soxR	SoxR is a redox-sensitive transcriptional activator that induces expression of a small regulon that includes the RND efflux pump-encoding operon mexGHI-opmD. SoxR was shown to be activated by pyocyanin.
S3_467331	ARO:3000853	AIM-1	AIM-1 is an Ambler class B beta-lactamase that hydrolyzes most beta-lactams except aztreonam and ceftazidime. It was isolated from Pseudomonas aeruginosa and was the first subclass B3 mobile-elements encoded beta-lactamase discovered.
S3_485086	ARO:3000816	mtrA	MtrA is a transcriptional activator of the MtrCDE multidrug efflux pump of Neisseria gonorrhoeae.
S3_501442	ARO:3004107	Pseudomonas aeruginosa soxR	SoxR is a redox-sensitive transcriptional activator that induces expression of a small regulon that includes the RND efflux pump-encoding operon mexGHI-opmD. SoxR was shown to be activated by pyocyanin.
S3_509928	ARO:3000816	mtrA	MtrA is a transcriptional activator of the MtrCDE multidrug efflux pump of Neisseria gonorrhoeae.
S3_517371	ARO:3000816	mtrA	MtrA is a transcriptional activator of the MtrCDE multidrug efflux pump of Neisseria gonorrhoeae.
S3_54557	ARO:3000463	gimA	A macrolide glycosyltransferase encoded by the gimA gene in Streptomyces ambofaciens, a natural producer of the macrolide antibiotic spiramycin. Chalcomycin, methymycin, tylosin, pikromycin, rosaramicin, oleandomycin, josamycin, and carbomycin are preferred substrates of gimA glycosyltransferase, while erythromycin and spiramycin have notably low binding affinities. GimA may be able to inactivate…
S3_54797	ARO:3004103	QepA2	QepA2 is a plasmid-mediated quinolone resistance pump found in an Escherichia coli isolate from France
S3_558395	ARO:3004107	Pseudomonas aeruginosa soxR	SoxR is a redox-sensitive transcriptional activator that induces expression of a small regulon that includes the RND efflux pump-encoding operon mexGHI-opmD. SoxR was shown to be activated by pyocyanin.
S3_560656	ARO:3003010	ceoB	ceoB is a cytoplasmic membrane component of the CeoAB-OpcM efflux pump
S3_594392	ARO:3003841	kdpE	kdpE is a transcriptional activator that is part of the two-component system KdpD/KdpE that is studied for its regulatory role in potassium transport and has been identified as an adaptive regulator involved in the virulence and intracellular survival of pathogenic bacteria. kdpE regulates a range of virulence loci through direct promoter binding.
S3_601426	ARO:3000245	RbpA	RNA-polymerase binding protein which confers resistance to rifampin.
S3_607408	ARO:3002600	AAC(3)-Ib/AAC(6')-Ib''	AAC(3)-Ib/AAC(6')-Ib'' is an integron-encoded aminoglycoside acetyltransferase in P. aeruginosa
S3_609306	ARO:3000504	golS	GolS is a regulator activated by the presence of gold, and promotes the expression of the MdsABC efflux pump.
S3_65610	ARO:3003748	oleC	oleC is an ABC transporter isolated from Streptomyces antibioticus and is involved in oleandomycin secretion.
S3_67244	ARO:3003748	oleC	oleC is an ABC transporter isolated from Streptomyces antibioticus and is involved in oleandomycin secretion.
S3_69167	ARO:3000816	mtrA	MtrA is a transcriptional activator of the MtrCDE multidrug efflux pump of Neisseria gonorrhoeae.
S3_69997	ARO:3000779	adeH	AdeH is the outer membrane channel protein of the AdeFGH multidrug efflux complex.
S3_73653	ARO:3003748	oleC	oleC is an ABC transporter isolated from Streptomyces antibioticus and is involved in oleandomycin secretion.
S3_74775	ARO:3003748	oleC	oleC is an ABC transporter isolated from Streptomyces antibioticus and is involved in oleandomycin secretion.
S3_86854	ARO:3002884	iri	iri is a monooxygenase that confers resistance to rifampin found in Rhodococcus equi
S3_94904	ARO:3003105	dfrA3	dfrA3 is an integron-encoded dihydrofolate reductase found in Escherichia coli
S3_98285	ARO:3002941	vanSO	vanSO is a vanS variant found in the vanO gene cluster
