# Supplementary material for: Abundant resistome determinants in rhizosphere soil of the wild plant Abutilon fruticosum
Source: AMB Express. 2023 Aug 30;13:92. doi: 10.1186/s13568-023-01597-w (PMC10469157; doi:10.1186/s13568-023-01597-w)
Supplement: Supplementary file 3 — Additional file 3. Table S3. Number and description of non-redundant queries of antibiotic resistance genes (ARG) generated from rhizosphere (R) and bulk (S) soil microbiomes of Abutilon fruticosum. NOVO_MIX refers to reassembled low-copy ORF that is usually found in ≥ 2 of the six samples, while that preceded by S or R refers to a unique ORF. ARGs with query no. of ≤ 15 (in red) were not analyzed further. [file 13568_2023_1597_MOESM3_ESM.xlsx]

## Sheet: CARD.stat.table
Table S3. Number and description of non-redundant queries of antibiotic resistance genes (ARG) generated from rhizosphere (R) and bulk (S) soil microbiomes of Abutilon fruticosum. NOVO_MIX refers to reassembled low-copy ORF that is usually found in ≥ 2 of the six samples, while that preceded by S or R refers to a unique ORF. ARGs with query no. of ≤ 15 (in red) were not analyzed further.
ARG	Query no.	Description	Gene query_ID
mtrA	208	MtrA is a transcriptional activator of the MtrCDE multidrug efflux pump of Neisseria gonorrhoeae.	NOVO_MIX_1073819,NOVO_MIX_1138188,NOVO_MIX_1357883,NOVO_MIX_1379788,NOVO_MIX_1389825,NOVO_MIX_139751,NOVO_MIX_1410243,NOVO_MIX_1445839,NOVO_MIX_1452496,NOVO_MIX_1486765,NOVO_MIX_1567223,NOVO_MIX_1659923,NOVO_MIX_1660875,NOVO_MIX_1694594,NOVO_MIX_170588,NOVO_MIX_1732552,NOVO_MIX_1737471,NOVO_MIX_1771687,NOVO_MIX_1809340,NOVO_MIX_1888676,NOVO_MIX_1893216,NOVO_MIX_1906045,NOVO_MIX_1938297,NOVO_MIX_2…
oleC	108	oleC is an ABC transporter isolated from Streptomyces antibioticus and is involved in oleandomycin secretion.	NOVO_MIX_105190,NOVO_MIX_1170766,NOVO_MIX_11926,NOVO_MIX_125055,NOVO_MIX_1308666,NOVO_MIX_1384229,NOVO_MIX_1448180,NOVO_MIX_1524648,NOVO_MIX_163874,NOVO_MIX_1660357,NOVO_MIX_1745413,NOVO_MIX_1765856,NOVO_MIX_1925615,NOVO_MIX_1947231,NOVO_MIX_1964771,NOVO_MIX_1992033,NOVO_MIX_2033166,NOVO_MIX_2064295,NOVO_MIX_2074220,NOVO_MIX_2147831,NOVO_MIX_2188744,NOVO_MIX_2240304,NOVO_MIX_2263451,NOVO_MIX_2266…
Pseudomonas aeruginosa soxR	98	SoxR is a redox-sensitive transcriptional activator that induces expression of a small regulon that includes the RND efflux pump-encoding operon mexGHI-opmD. SoxR was shown to be activated by pyocyanin.	NOVO_MIX_1039563,NOVO_MIX_1052847,NOVO_MIX_1077725,NOVO_MIX_1100245,NOVO_MIX_1108971,NOVO_MIX_1144060,NOVO_MIX_1149187,NOVO_MIX_1160373,NOVO_MIX_1183755,NOVO_MIX_1217518,NOVO_MIX_1268731,NOVO_MIX_1335517,NOVO_MIX_1384882,NOVO_MIX_143729,NOVO_MIX_1447359,NOVO_MIX_1491762,NOVO_MIX_1515814,NOVO_MIX_1619735,NOVO_MIX_1676527,NOVO_MIX_1704458,NOVO_MIX_1768507,NOVO_MIX_1867007,NOVO_MIX_2186593,NOVO_MIX_…
vanRO	69	vanRO is a vanR variant found in the vanO gene cluster	NOVO_MIX_1005884,NOVO_MIX_1226093,NOVO_MIX_1263495,NOVO_MIX_1270625,NOVO_MIX_1273892,NOVO_MIX_1333733,NOVO_MIX_156173,NOVO_MIX_1991388,NOVO_MIX_2134190,NOVO_MIX_2175074,NOVO_MIX_2241683,NOVO_MIX_2288696,NOVO_MIX_2322730,NOVO_MIX_236011,NOVO_MIX_2377769,NOVO_MIX_2427474,NOVO_MIX_2618300,NOVO_MIX_2637979,NOVO_MIX_270238,NOVO_MIX_2728934,NOVO_MIX_2816684,NOVO_MIX_2973627,NOVO_MIX_3087644,NOVO_MIX_31…
novA	60	A type III ABC transporter, identified on the novobiocin biosynthetic gene cluster, involved in the transport and resistance of novobiocin.	NOVO_MIX_1126343,NOVO_MIX_1249014,NOVO_MIX_1332210,NOVO_MIX_1409585,NOVO_MIX_1473138,NOVO_MIX_1699806,NOVO_MIX_1751456,NOVO_MIX_1885281,NOVO_MIX_1981771,NOVO_MIX_2010010,NOVO_MIX_201928,NOVO_MIX_2130924,NOVO_MIX_2132687,NOVO_MIX_2185275,NOVO_MIX_2211842,NOVO_MIX_2245998,NOVO_MIX_2378185,NOVO_MIX_2467733,NOVO_MIX_2519864,NOVO_MIX_2615901,NOVO_MIX_2652475,NOVO_MIX_2676088,NOVO_MIX_2799942,NOVO_MIX_…
golS	55	GolS is a regulator activated by the presence of gold, and promotes the expression of the MdsABC efflux pump.	NOVO_MIX_1022799,NOVO_MIX_120612,NOVO_MIX_1217368,NOVO_MIX_127051,NOVO_MIX_1281845,NOVO_MIX_1525767,NOVO_MIX_16959,NOVO_MIX_1697086,NOVO_MIX_1777975,NOVO_MIX_1907123,NOVO_MIX_2000037,NOVO_MIX_2169437,NOVO_MIX_2189790,NOVO_MIX_2267377,NOVO_MIX_2306462,NOVO_MIX_2392840,NOVO_MIX_2516975,NOVO_MIX_265595,NOVO_MIX_2878795,NOVO_MIX_2894254,NOVO_MIX_2955587,NOVO_MIX_3164550,NOVO_MIX_3271842,NOVO_MIX_3416…
Streptomyces rishiriensis parY mutant	52	point mutation on the Streptomyces rishiriensis parY resulting in aminocoumarin resistance	NOVO_MIX_1325111,NOVO_MIX_1655986,NOVO_MIX_1689921,NOVO_MIX_1720833,NOVO_MIX_205326,NOVO_MIX_2056564,NOVO_MIX_2238970,NOVO_MIX_2359200,NOVO_MIX_2898572,NOVO_MIX_3081728,NOVO_MIX_3162126,NOVO_MIX_3273891,NOVO_MIX_3337305,NOVO_MIX_3458110,NOVO_MIX_3707773,NOVO_MIX_3799459,NOVO_MIX_3799647,NOVO_MIX_3924775,NOVO_MIX_495649,NOVO_MIX_896234,NOVO_MIX_914144,S1_179303,S1_240836,S1_427618,S1_95198,S1_9562…
RbpA	43	RNA-polymerase binding protein which confers resistance to rifampin.	NOVO_MIX_1145033,NOVO_MIX_1402131,NOVO_MIX_1445691,NOVO_MIX_145616,NOVO_MIX_1579022,NOVO_MIX_1746052,NOVO_MIX_2022228,NOVO_MIX_20398,NOVO_MIX_2212061,NOVO_MIX_2415145,NOVO_MIX_2751988,NOVO_MIX_3142131,NOVO_MIX_3330595,NOVO_MIX_3400698,NOVO_MIX_3444736,NOVO_MIX_3511408,NOVO_MIX_352165,NOVO_MIX_3844356,NOVO_MIX_405394,NOVO_MIX_419481,NOVO_MIX_447959,NOVO_MIX_465368,NOVO_MIX_530645,NOVO_MIX_968601,S…
kdpE	36	kdpE is a transcriptional activator that is part of the two-component system KdpD/KdpE that is studied for its regulatory role in potassium transport and has been identified as an adaptive regulator involved in the virulence and intracellular survival of pathogenic bacteria. kdpE regulates a range of virulence loci through direct promoter binding.	NOVO_MIX_1017355,NOVO_MIX_1395146,NOVO_MIX_1536527,NOVO_MIX_1786288,NOVO_MIX_1843524,NOVO_MIX_2107740,NOVO_MIX_2205701,NOVO_MIX_2773632,NOVO_MIX_2832110,NOVO_MIX_3053643,NOVO_MIX_3432864,NOVO_MIX_3495669,NOVO_MIX_3667914,NOVO_MIX_376332,NOVO_MIX_465265,NOVO_MIX_470453,NOVO_MIX_55785,NOVO_MIX_951308,NOVO_MIX_982695,S1_104738,S1_431159,S2_399347,S3_452665,S3_594392,R1_11687,R1_124361,R1_22507,R1_32…
rpoB2	34	Due to gene duplication, the genomes of Nocardia species include both rifampin-sensitive beta-subunit of RNA polymerase (rpoB) and rifampin-resistant beta-subunit of RNA polymerase (rpoB2) genes, with ~88% similarity between the two gene products. Expression of the rpoB2 variant results in replacement of rifampin sensitivity with rifampin resistance.	NOVO_MIX_1005734,NOVO_MIX_1312020,NOVO_MIX_2176795,NOVO_MIX_2177925,NOVO_MIX_2346923,NOVO_MIX_2526042,NOVO_MIX_3086421,NOVO_MIX_316193,NOVO_MIX_3433643,NOVO_MIX_3484941,S2_143632,S2_25129,S3_305847,R1_169230,R1_196723,R1_278643,R1_342105,R1_450081,R1_484839,R1_670643,R1_85851,R2_205517,R2_228291,R2_234952,R2_342483,R2_392075,R2_523806,R3_309723,R3_38600,R3_423512,R3_46808,R3_475660,R3_533769,R3_7…
vanSO	33	vanSO is a vanS variant found in the vanO gene cluster	NOVO_MIX_1113289,NOVO_MIX_1386303,NOVO_MIX_1466450,NOVO_MIX_1541470,NOVO_MIX_1753853,NOVO_MIX_1834958,NOVO_MIX_19788,NOVO_MIX_199794,NOVO_MIX_2135961,NOVO_MIX_3680198,NOVO_MIX_636094,NOVO_MIX_850928,NOVO_MIX_930251,S1_100769,S1_385186,S2_105461,S2_116166,S2_15954,S2_290278,S3_116114,S3_140828,S3_232647,S3_380850,S3_98285,R1_241920,R1_273667,R1_340865,R1_515499,R1_622901,R2_241134,R2_56160,R3_3059…
myrA	29	myrA is a methyltransferase found in Micromonospora griseorubida and confers resistance to mycinamicin, tylosin and lincosamides. Specifically, this enzyme adds a methyl group to guanosine 748 (E. coli numbering) of 23S ribosomal RNA. MyrA is found in the mycinamicin biosynthetic cluster and is one mechanism by which M. griseorubida protects itself from self-destruction when producing this macrol…	NOVO_MIX_1095357,NOVO_MIX_1158945,NOVO_MIX_1416873,NOVO_MIX_1571116,NOVO_MIX_2018581,NOVO_MIX_2493281,NOVO_MIX_2820957,NOVO_MIX_2838240,NOVO_MIX_2934583,NOVO_MIX_3019269,NOVO_MIX_3538287,NOVO_MIX_3746068,NOVO_MIX_379013,NOVO_MIX_94526,S1_229063,S2_219857,S3_413732,R1_411872,R1_415180,R1_435705,R1_440817,R1_553294,R1_602048,R1_689902,R1_713102,R2_104625,R3_318337,R3_414796,R3_44358
arr-1	20	arr-1 is a chromosome-encoded ribosyltransferase found in Mycobacterium smegmatis	NOVO_MIX_1228909,NOVO_MIX_15879,NOVO_MIX_1834236,NOVO_MIX_1896042,NOVO_MIX_2146724,NOVO_MIX_2209721,NOVO_MIX_2395579,NOVO_MIX_2807534,NOVO_MIX_2915659,NOVO_MIX_3176599,NOVO_MIX_3594233,NOVO_MIX_3614440,NOVO_MIX_3704521,NOVO_MIX_3843580,S2_31253,R1_167055,R1_683863,R1_733761,R2_264850,R3_440168
efrA	18	efrA is a part of the EfrAB efflux pump, and both efrA and efrB are necessary to confer drug resistance.	NOVO_MIX_1393222,NOVO_MIX_1833230,NOVO_MIX_1945344,NOVO_MIX_1994416,NOVO_MIX_2946323,NOVO_MIX_3112303,NOVO_MIX_3135628,NOVO_MIX_3641273,NOVO_MIX_3799435,NOVO_MIX_688514,S2_240009,S2_295575,S3_204816,R1_182972,R1_477368,R2_422301,R3_223696,R3_742679
Bifidobacterium ileS	16	Bifidobacteria have an intrinsically resistant form of ileS (isoleucyl-tRNA synthetase) that confers resistance to mupirocin.	NOVO_MIX_1368254,NOVO_MIX_2853036,NOVO_MIX_2996679,NOVO_MIX_3666237,NOVO_MIX_3701399,S1_323669,S2_145413,S2_382880,R1_213140,R1_395612,R1_621679,R1_642694,R1_695815,R1_785336,R2_365238,R3_473831
iri	16	iri is a monooxygenase that confers resistance to rifampin found in Rhodococcus hoagii	NOVO_MIX_123723,NOVO_MIX_2460843,NOVO_MIX_2968199,NOVO_MIX_3165811,NOVO_MIX_3258830,NOVO_MIX_338100,NOVO_MIX_437755,NOVO_MIX_673089,S1_391570,S3_156547,S3_86854,R1_219589,R1_550660,R2_368403,R3_346567,R3_461527
AAC(3)-Ic	15	AAC(3)-Ic is an integron-encoded aminoglycoside acetyltransferase in P. aeruginosa	NOVO_MIX_1036263,NOVO_MIX_1320496,NOVO_MIX_1816411,NOVO_MIX_1890462,NOVO_MIX_1981161,NOVO_MIX_3606416,NOVO_MIX_3670915,NOVO_MIX_3806626,NOVO_MIX_3861183,NOVO_MIX_3875,NOVO_MIX_3911568,NOVO_MIX_87465,S2_325958,R3_464081,R3_470074
AAC(3)-IV	13	AAC(3)-IV is a plasmid-encoded aminoglycoside acetyltransferase in E. coli, C. jejuni and P. stutzeri	NOVO_MIX_1147977,NOVO_MIX_1435225,NOVO_MIX_1755988,NOVO_MIX_1870803,NOVO_MIX_2064777,NOVO_MIX_2114970,NOVO_MIX_2702710,NOVO_MIX_2831000,NOVO_MIX_3828490,S2_28057,R3_513987,R3_592272,R3_662291
dfrA3	13	dfrA3 is an integron-encoded dihydrofolate reductase found in Escherichia coli	NOVO_MIX_1520010,NOVO_MIX_2046784,NOVO_MIX_3075306,NOVO_MIX_3175409,NOVO_MIX_3656879,S1_146587,S2_177536,S3_126537,S3_94904,R2_240043,R2_313484,R2_324537,R3_43969
ugd	11	PmrE is required for the synthesis and transfer of 4-amino-4-deoxy-L-arabinose (Ara4N) to Lipid A, which allows gram-negative bacteria to resist the antimicrobial activity of cationic antimicrobial peptides and antibiotics such as polymyxin	NOVO_MIX_1096895,NOVO_MIX_1297532,NOVO_MIX_142318,NOVO_MIX_371553,S2_194219,S2_25419,S2_323015,R1_63598,R2_436436,R2_498894,R2_8348
tcr3	11	tcr3 is a tetracycline efflux pump that confers self-resistance to Streptomyces aureofaciens	NOVO_MIX_2017645,NOVO_MIX_2313827,NOVO_MIX_2474896,NOVO_MIX_2597217,NOVO_MIX_2865073,S3_204611,R1_331898,R2_10248,R2_503480,R3_150868,R3_738369
lrfA	10	lfrA is involved in the active efflux of quinolones and is found in Mycobacterium smegmatis. lfrA corresponds to 2 loci in Pseudomonas aeruginosa PAO1 and 2 loci in Pseudomonas aeruginosa LESB58.	NOVO_MIX_1227814,NOVO_MIX_166680,NOVO_MIX_1724365,NOVO_MIX_2119874,NOVO_MIX_3380159,NOVO_MIX_3472370,R1_18524,R2_75246,R3_419719,R3_451528
efrB	10	efrB is a part of the EfrAB efflux pump, and both efrA and efrB are necessary to confer multidrug resistance.	NOVO_MIX_2011888,NOVO_MIX_2742228,NOVO_MIX_3005724,NOVO_MIX_3018178,NOVO_MIX_3389711,S2_208847,S3_107190,R1_198682,R1_368575,R1_613422
sul4	10	sul4 is a dihydropteroate synthase gene and mobile sulfonamide resistance gene shown to confer resistance when expressed in E. coli.	NOVO_MIX_1899474,NOVO_MIX_2054702,NOVO_MIX_2437680,NOVO_MIX_2585741,NOVO_MIX_2743454,NOVO_MIX_3096266,NOVO_MIX_910231,S3_386565,R1_696138,R2_467755
arr-4	8	arr-4 is an integron-encoded ribosyltransferase found in Pseudomonas aeruginosa	NOVO_MIX_1323044,NOVO_MIX_2662192,NOVO_MIX_3815134,NOVO_MIX_3944684,NOVO_MIX_409958,R1_247278,R3_597753,R3_679862
kdpD	8	kdpD is a component of the two-component regulatory system, kdpDE. This system is involved in potassium transport and homeostasis, and has been implicated in virulence factor regulation along with kdpE.	NOVO_MIX_1518884,NOVO_MIX_1519539,NOVO_MIX_242642,NOVO_MIX_2865250,NOVO_MIX_3412899,NOVO_MIX_549493,R3_316734,R3_528978
QepA2	8	QepA2 is a plasmid-mediated quinolone resistance pump found in an Escherichia coli isolate from France	NOVO_MIX_1717808,NOVO_MIX_3147360,NOVO_MIX_3249554,NOVO_MIX_3555262,NOVO_MIX_355789,S3_259817,S3_389299,S3_54797
AAC(6')-Ib-SK	7	AAC(6')-Ib-SK is a chromosomal-encoded aminoglycoside acetyltransferase in Streptomyces kanamyceticus	NOVO_MIX_1029193,NOVO_MIX_1117175,NOVO_MIX_194569,NOVO_MIX_3414501,NOVO_MIX_949256,R1_755564,R3_481388
APH(6)-Ic	7	APH(6)-Ic is a transposon-encoded aminoglycoside phosphotransferase in S. enterica, P. aeruginosa and E. coli	NOVO_MIX_1930268,NOVO_MIX_2514745,NOVO_MIX_3337491,NOVO_MIX_3566083,NOVO_MIX_457907,S1_191777,R1_593200
AIM-1	7	AIM-1 is an Ambler class B beta-lactamase that hydrolyzes most beta-lactams except aztreonam and ceftazidime. It was isolated from Pseudomonas aeruginosa and was the first subclass B3 mobile-elements encoded beta-lactamase discovered.	NOVO_MIX_1147764,NOVO_MIX_1758821,NOVO_MIX_3385529,NOVO_MIX_944756,S2_377555,S3_467331,R3_410082
MexE	6	MexE is the membrane fusion protein of the MexEF-OprN multidrug efflux complex.	NOVO_MIX_1770884,NOVO_MIX_2961305,NOVO_MIX_3882457,NOVO_MIX_970177,R2_171464,R3_411057
qacH	6	qacH is a subunit of the qac multidrug efflux pump in Vibrio cholerae	NOVO_MIX_1018519,NOVO_MIX_2438954,NOVO_MIX_3767895,NOVO_MIX_383968,R1_10810,R1_461212
abeS	6	AbeS in an efflux pump of the SMR family of transporters found in Acinetobacter baumannii.	NOVO_MIX_1093824,NOVO_MIX_2251432,NOVO_MIX_3342332,NOVO_MIX_890509,R1_183784,R2_281491
bcrA	6	bcrA is an ABC transporter found in Bacillus licheniformis that confers bacitracin resistance	NOVO_MIX_1010061,NOVO_MIX_1557391,R2_428893,R2_538521,R3_277325,R3_421123
Pseudomonas aeruginosa CpxR	6	CpxR is directly involved in activation of expression of RND efflux pump MexAB-OprM in P. aeruginosa. CpxR is required to enhance mexAB-oprM expression and drug resistance, in the absence of repressor MexR.	NOVO_MIX_2078687,NOVO_MIX_2131580,NOVO_MIX_391651,S3_288150,R1_586699,R1_719916
rphA	5	The enzymatic inactivation of rifampin by phosphorylation at the 21-OH position.	NOVO_MIX_1253492,S1_395570,S2_86377,R2_478928,R3_205676
mexQ	5	MexQ is the inner membrane transporter of the multidrug efflux pump MexPQ-OpmE.	NOVO_MIX_1289725,NOVO_MIX_2482617,NOVO_MIX_2527554,NOVO_MIX_2549535,R3_657986
Enterobacter cloacae acrA	5	AcrA is a subunit of the AcrAB-TolC multidrug efflux system that in E. cloacae.	NOVO_MIX_1644552,NOVO_MIX_2758658,NOVO_MIX_3802945,R1_34644,R1_480731
adeF	4	AdeF is the membrane fusion protein of the multidrug efflux complex AdeFGH.	NOVO_MIX_3149967,NOVO_MIX_695331,S3_445431,R1_179215
adeL	4	AdeL is a regulator of AdeFGH in Acinetobacter baumannii. AdeL mutations are associated with AdeFGH overexpression and multidrug resistance.	NOVO_MIX_3449363,NOVO_MIX_3669401,NOVO_MIX_638310,S3_344139
farA	4	farA is the membrane fusion protein that is part of the farAB efflux pump.	NOVO_MIX_2146864,NOVO_MIX_3692486,NOVO_MIX_3761118,R1_260959
efpA	4	efpA is an MFS transporter found in Mycobacterium tuberculosis.	NOVO_MIX_1327394,NOVO_MIX_938469,R1_680770,R2_503830
adeH	4	AdeH is the outer membrane channel protein of the AdeFGH multidrug efflux complex.	NOVO_MIX_1002122,NOVO_MIX_2300826,S3_69997,R1_130718
LRA-1	4	LRA-1 is a beta-lactamase isolated from soil samples in Alaska	NOVO_MIX_2554704,NOVO_MIX_2840797,NOVO_MIX_30238,NOVO_MIX_3172171
MexC	4	MexC is the membrane fusion protein of the MexCD-OprJ multidrug efflux complex.	NOVO_MIX_2015103,NOVO_MIX_2447517,NOVO_MIX_634219,NOVO_MIX_69436
AAC(3)-IIIc	4	AAC(3)-IIIc is an aminoglycoside acetyltransferase in P. aeruginosa	NOVO_MIX_1293594,NOVO_MIX_1552138,NOVO_MIX_363896,NOVO_MIX_3934090
SPG-1	4	SPG-1 is a subclass B3 metallo-beta lactamase isolated from Sphingomonas sp.	NOVO_MIX_2398682,NOVO_MIX_252365,S3_137213,R3_331343
ykkD	4	ykkD is an SMR-type protein that is a subunit of the ykkCD efflux pump	NOVO_MIX_1781379,NOVO_MIX_2996052,NOVO_MIX_307346,R2_206578
dfrA21	3	dfrA21 is an integron-encoded dihydrofolate reductase found in Salmonella enterica	NOVO_MIX_1890029,NOVO_MIX_3597830,S2_64424
otr(A)	3	otr(A) is an oxytetracycline resistance ribosomal protection protein found in Streptomyces rimosus	NOVO_MIX_3562123,S1_196991,S3_278742
APH(3'')-Ia	3	APH(3'')-Ia is a chromosomal-encoded aminoglycoside phosphotransferase in S. griseus	NOVO_MIX_3040263,S1_56058,S3_242196
AxyX	3	AxyX is the inner membrane transporter of the AxyXY-OprZ efflux pump system in Achromobacter spp.	NOVO_MIX_3547120,NOVO_MIX_706760,S2_288672
vanJ	3	vanJ is a novel membrane protein that confers resistance to teicoplanin and its derivatives in Streptomyces coelicolor by recycling undecaprenol pyrophosphate during cell wall biosynthesis.	NOVO_MIX_2924404,NOVO_MIX_3768945,S1_71094
NmcR	3	NmcR is a homolog of the LysR regulator found in Enterobacter cloacae that contribute to the regulation of NmcA beta-lactamase	NOVO_MIX_2040442,NOVO_MIX_2146640,R3_198094
MexA	3	MexA is the membrane fusion protein of the MexAB-OprM multidrug efflux complex.	NOVO_MIX_2455948,S2_309504,S3_197114
mphE	3	mphE is a macrolide phosphotransferase that phosphorylates macrolides in GTP- dependent manner at 2'-OH hydroxyl of desosamine sugar of macrolides.	NOVO_MIX_1057419,NOVO_MIX_1209710,NOVO_MIX_1685352
CRP	3	CRP is a global regulator that represses MdtEF multidrug efflux pump expression.	NOVO_MIX_1027790,NOVO_MIX_2320825,R3_511567
arr-3	3	arr-3 is a plasmid-encoded ribosyltransferase found in Vibrio fluvialis	NOVO_MIX_1106469,NOVO_MIX_2349481,R3_338797
rphB	3	rphB is a rifampin phosphotransferase protein found in Paenibacillus sp. LC231, a strain of Paenibacillus isolated from Lechuguilla Cave, NM, USA. Confers resistance to rifamycin antibiotics, specifically rifampin, through rifampin inactivation. Described by Pawlowski et al. 2016.	R1_238177,R2_108401,R2_157379
baeR	3	BaeR is a response regulator that promotes the expression of MdtABC and AcrD efflux complexes.	NOVO_MIX_2081082,NOVO_MIX_3740459,R3_66929
AAC(3)-Ib/AAC(6')-Ib''	3	AAC(3)-Ib/AAC(6')-Ib'' is an integron-encoded aminoglycoside acetyltransferase in P. aeruginosa	NOVO_MIX_190165,S3_607408,R3_484699
AAC(2')-Ic	3	AAC(2')-Ic is a chromosomal-encoded aminoglycoside acetyltransferase in M. tuberculosis and M. bovis	NOVO_MIX_3842589,NOVO_MIX_564560,R3_755687
AAC(6')-Ic	3	AAC(6')-Ic is a chromosomal-encoded aminoglycoside acetyltransferase in S. marcescens	NOVO_MIX_389525,NOVO_MIX_722037,R1_516948
ceoB	3	ceoB is a cytoplasmic membrane component of the CeoAB-OpcM efflux pump	NOVO_MIX_3007256,S3_122504,S3_560656
mtrD	3	MtrD is the inner membrane multidrug transporter of the MtrCDE efflux complex.	NOVO_MIX_3241844,NOVO_MIX_552211,R1_96107
vanRM	2	vanRM is a vanR variant found in the vanM gene cluster	NOVO_MIX_3682514,R2_526002
AAC(6')-Iu	2	AAC(6')-Iu is a chromosomal-encoded aminoglycoside acetyltransferase in Acinetobacter genomosp. 17	NOVO_MIX_2796832,NOVO_MIX_750520
OXA-18	2	OXA-18 is a beta-lactamase found in P. aeruginosa and Rickettsia.	NOVO_MIX_2843228,R1_270657
tetB(46)	2	tetB(46) is a subunit of tetAB(46), a heterodimeric ABC transporter, that is required for conferring tetracycline resistance in Streptococcus australis isolated from the oral cavity.	NOVO_MIX_1150359,NOVO_MIX_157493
mtrC	2	MtrC is the membrane fusion protein of the MtrCDE multidrug efflux complex.	NOVO_MIX_130110,NOVO_MIX_543452
arr-5	2	arr-5 is an integron-encoded ribosyltransferase found in Pseudomonas aeruginosa	NOVO_MIX_1956903,S3_401105
FosX	2	FosX is an enzyme used to confer resistance to fosfomycin. It's dependent on the cofactor, manganese (II), and uses water to generate a vicinal diol.	NOVO_MIX_1717202,R1_707292
soxS	2	SoxS is a global regulator that up-regulates the expression of AcrAB efflux genes. It also reduces OmpF expression to decrease cell membrane permeability.	NOVO_MIX_2348202,NOVO_MIX_694213
vanHO	2	vanHO is a vanH variant in the vanO gene cluster	S2_130133,R1_227568
mtrE	2	MtrE is the inner membrane multidrug transporter of the MtrCDE efflux complex.	NOVO_MIX_1974347,S3_314018
OprM	2	OprM is an outer membrane factor protein found in Pseudomonas aeruginosa and Burkholderia vietnamiensis. It is part of the MexAB-OprM, MexVW-OprM, MexXY-OprM and the AmrAB-OprM complex.	NOVO_MIX_2063919,R3_81569
cmeB	2	CmeB is the inner membrane transporter the CmeABC multidrug efflux complex.	NOVO_MIX_2350264,NOVO_MIX_533179
vanRF	2	vanRF is a vanR variant found in the vanF gene cluster	R2_293591,R2_428891
tap	2	Efflux pump proteins contained within Mycobacterial genomes which confer resistance to a number of different antibiotics including aminoglycosides, and tetracyclines.	NOVO_MIX_3640068,R2_88301
EXO-1	2	Class A beta-lactamase found in Streptomyces albus G	NOVO_MIX_1552797,NOVO_MIX_1625217
MuxB	2	MuxB is one of the two necessary RND components in the Pseudomonas aeruginosa efflux pump system MuxABC-OpmB.	NOVO_MIX_1019565,NOVO_MIX_1663074
MuxA	2	MuxA is a membrane fusion protein component of the efflux pump system MuxABC-OpmB in Pseudomonas aeruginosa.	NOVO_MIX_2559142,S3_371757
AAC(3)-IIIb	2	AAC(3)-IIIb is an aminoglycoside acetyltransferase in P. aeruginosa	NOVO_MIX_1803557,NOVO_MIX_3408350
vanXO	2	vanXO is a vanX variant found in the vanO gene cluster	NOVO_MIX_366490,S2_357224
adeG	2	AdeG is the inner membrane transporter of the AdeFGH multidrug efflux complex.	NOVO_MIX_1338851,NOVO_MIX_3027006
AAC(6')-Iy	2	AAC(6')-Iy is a chromosomal-encoded aminoglycoside acetyltransferase in S. enteritidis and S. enterica. Regulatory mutation required to increase expression of this chromosomally-encoded gene for resistance. In the specific system, aminoglycoside resistance was due to a transcriptional fusion secondary to a chromosomal deletion in which the downstream aac(6')-Iy gene was placed under the control o…	NOVO_MIX_2177346,NOVO_MIX_3300944
vanKI	2	VanKI is a peptidoglycan bridge formation protein also known as FemAB that is part of the VanI glycopeptide resistance gene cluster.	NOVO_MIX_1849121,S1_132533
OXA-59	2	OXA-59 is a beta-lactamase found in Burkholderia pseudomallei	R1_572362,R3_306471
Erm(41)	2	Erm41 confers MLSb phenotype.	NOVO_MIX_96599,R3_165609
OprN	2	OprN is the outer membrane channel component of the MexEF-OprN multidrug efflux complex.	NOVO_MIX_2306781,R3_600818
MexK	2	mexK is the inner membrane resistance-nodulation-cell division (RND) transporter in the MexJK multidrug efflux protein.	NOVO_MIX_1527932,NOVO_MIX_835399
dfrA26	2	dfrA26 is an integron-encoded dihydrofolate reductase found in Escherichia coli	NOVO_MIX_1112521,R3_457993
dfrA22	2	dfrA22 is an integron-encoded dihydrofolate reductase found in Salmonella enterica	NOVO_MIX_1942505,NOVO_MIX_3771449
mdsA	2	MdsA is the membrane fusion protein of the multidrug and metal efflux complex MdsABC.	NOVO_MIX_1371126,NOVO_MIX_348037
AAC(3)-Id	2	AAC(3)-Id is an aminoglycoside acetyltransferase encoded by genomic islands and integrons in S. enterica, P. mirabilis and Vibrio fluvialis	NOVO_MIX_2305242,S3_325130
tetB(60)	2	tetB(60) is a subunit of tetAB(60), an ABC transporter that confers resistance to tetracycline and tigercycline identified by screening a human saliva metagenomic library in Escherichia coli, which is required for resistance.	S3_257361,R2_501568
MexW	2	MexW is the RND-type membrane protein of the efflux complex MexVW-OprM.	R1_771834,R3_742555
vanRC	2	vanRC is a vanR variant found in the vanC gene cluster	NOVO_MIX_1511782,NOVO_MIX_2772084
R39	1	Class A beta-lactamase found in Actinomadura R39	NOVO_MIX_2862823
OXA-29	1	OXA-29 is a beta-lactamase found in Legionella gormanii	R3_705401
gimA	1	A macrolide glycosyltransferase encoded by the gimA gene in Streptomyces ambofaciens, a natural producer of the macrolide antibiotic spiramycin. Chalcomycin, methymycin, tylosin, pikromycin, rosaramicin, oleandomycin, josamycin, and carbomycin are preferred substrates of gimA glycosyltransferase, while erythromycin and spiramycin have notably low binding affinities. GimA may be able to inactivate…	S3_54557
Rhodococcus fascians cmr	1	cmr is a plasmid-encoded chloramphenicol exporter that is found in Rhodococcus fascians and Corynebacterium glutamicum	NOVO_MIX_1825109
AAC(6')-Ii	1	AAC(6')-Ii is a chromosomal-encoded aminoglycoside acetyltransferase in Enterococcus spp.	NOVO_MIX_463831
AAC(6')-Iih	1	AAC(6')-Iih is a chromosomal-encoded aminoglycoside acetyltransferase in Enterococcus hirae	NOVO_MIX_3882280
vanHA	1	vanHA, also known as vanH, is a vanH variant in the vanA gene cluster	NOVO_MIX_1122215
SMB-1	1	SMB-1 can hydrolyze a variety of beta-lactams, including penicillins, cephalosporins, and carbapenems. It was identified in Serratia marcescens.	NOVO_MIX_3882891
LRA-18	1	LRA-18 is a beta-lactamase isolated from soil samples in Alaska	NOVO_MIX_3182062
FEZ-1	1	FEZ-1 is an Ambler class B MBL; subclass B3 first isolated from Legionella gormanii. It has activity against a broad range of beta-lactams and is only active with two Zn(II) ions in the active site.	NOVO_MIX_3559558
FosB	1	A thiol transferase that leads to the resistance of fosfomycin. Contrasting FosA, FosB is dependent on the cofactor Magnesium (II) and uses either bacillithiol or L-cysteine to open up the epoxide ring of fosfomycin.	R2_200180
ErmO	1	ErmO is a methyltransferase found in the spiramycin producer Streptomyces ambofaciens. Like other Erm enzymes, it catalyzes the methylation of A2058 of the 23S ribosomal RNA. Specifically, this enzyme transfers only one methyl group. The gene is responsible for self-resistance to spiramycin.	NOVO_MIX_2544211
dfrG	1	dfrG is a plasmid-encoded dihydrofolate reductase found in Staphylococcus aureus	NOVO_MIX_2872715
oqxA	1	RND efflux pump conferring resistance to fluoroquinolone	S2_333919
Streptomyces lividans cmlR	1	cmlR is a plasmid or chromosome-encoded chloramphenicol resistance determinant (putative transmembrane protein) that is found in Escherichia coli and Streptomyces lividans	NOVO_MIX_3570506
TriC	1	TriC is a resistance nodulation cell division (RND) transporter that is a part of TriABC-OpmH, a triclosan-specific efflux protein.	NOVO_MIX_3450816
MexB	1	MexB is the inner membrane multidrug exporter of the efflux complex MexAB-OprM.	R1_435048
ErmW	1	ErmW is a methyltransferase found in the mycinamicin producer Micromonospora griseorubida. Like other Erm enzymes, it catalyzes the methylation of A2058 of the 23S ribosomal RNA. The gene is found within the mycinamicin biosynthetic cluster and is responsible for self-resistance.	S2_168457
AAC(3)-Ia	1	AAC(3)-Ia is an aminoglycoside acetyltransferase encoded by plasmids, transposons, integrons in S. marcescens, E. coli, Acinetobacter baumannii, Klebsiella pneumoniae, Klebsiella oxytoca, P. aeruginosa, Salmonella typhimurium and Proteus mirabilis	R3_104403
pp-flo	1	pp-flo is a plasmid chloramphenicol exporter that is found in Photobacterium damselae subsp. piscicida	NOVO_MIX_1820343
Bacillus Cluster B intrinsic mph	1	Bacillus Cluster B mph are chromosomally-encoded macrolide phosphotransferases that inactivate 14-, 15- and 16-membered macrolides.	R2_134920
JOHN-1	1	JOHN-1 is an Ambler class B carbapenem-hydrolysing beta-lactamase from Flavobacterium johnsoniae.	NOVO_MIX_3661185
Erm(36)	1	ErmD confers MLSb phenotype.	NOVO_MIX_2996148
AAC(6')-Ib10	1	AAC(6')-Ib10 is an integron-encoded aminoglycoside acetyltransferase in P. aeruginosa	NOVO_MIX_831080
AAC(2')-Ie	1	AAC(2')-Ie is a chromosomal-encoded aminoglycoside acetyltransferase in M. leprae	NOVO_MIX_3769425
mdsC	1	MdsC is the outer membrane channel of the multidrug and metal efflux complex MdsABC.	NOVO_MIX_1432164
vanYA	1	vanYA, also known as vanY, is a vanY variant found in the vanA gene cluster	R2_526004
BJP-1	1	BJP-1 is a subclass B3 ortholog found in Bradyrhizobium japonicum that hydrolyzes most beta-lactams except aztreonam, ticarcillin, and temocillin.	NOVO_MIX_2345465
AAC(6')-IIb	1	AAC(6')-IIb is an integron-encoded aminoglycoside acetyltransferase in P. fluorescens	S3_385494
vanSM	1	vanSM is a vanS variant found in the vanM gene cluster	R2_526003
oleI	1	OleI is a glycosyltransferase found in Streptomyces antibioticus, specifically the oleandomycin biosynthetic cluster. OleI glycosylates oleandomycin to confer self-resistance.	S2_153370
APH(6)-Ib	1	APH(6)-Ib is a chromosomal-encoded aminoglycoside phosphotransferase in S. glaucescens	S1_20505
floR	1	floR is a plasmid or chromosome-encoded chloramphenicol exporter that is found in Bordetella bronchiseptica, Escherichia coli, Klebsiella pneumoniae,	R3_649959
mexM	1	mexM is the membrane fusion protein of the MexMN-OprM multidrug efflux complex.	S2_149451
OprZ	1	OprZ is the outer membrane component of the AxyXY-OprZ efflux pump system in Achromobacter spp.	NOVO_MIX_3277163
OXA-9	1	OXA-9 is a beta-lactamase found in Klebsiella pneumoniae.	R1_370401
LRA-10	1	LRA-10 is a beta-lactamase isolated from soil samples in Alaska	NOVO_MIX_597703
mdtC	1	MdtC is a transporter that forms a heteromultimer complex with MdtB to form a multidrug transporter. MdtBC is part of the MdtABC-TolC efflux complex. In the absence of MdtB, MdtC can form a homomultimer complex that results in a functioning efflux complex with a narrower drug specificity. mdtC corresponds to 3 loci in Pseudomonas aeruginosa PAO1 (gene name: muxC/muxB) and 3 loci in Pseudomonas ae…	NOVO_MIX_978066
vanRG	1	vanRG is a vanR variant found in the vanG gene cluster	R2_427971
AAC(3)-Ib	1	AAC(3)-Ib is an integron-encoded aminoglycoside acetyltransferase in P. aeruginosa	NOVO_MIX_23072
AAC(6')-34	1	AAC(6')-34 is an aminoglycoside 6'-phosphotransferase found in Paenibacillus sp. LC231, a strain of Paenibacillus from Lechuguilla Cave, NM, USA. Confers resistance to aminoglycoside antibiotics. Described by Pawlowski et al. 2016.	R2_364019
arr-7	1	arr-7 is an integron-encoded ribosyltransferase found in Pseudomonas aeruginosa	R1_702296
APH(6)-Id	1	APH(6)-Id is an aminoglycoside phosphotransferase encoded by plasmids, integrative conjugative elements and chromosomal genomic islands in K. pneumoniae, Salmonella spp., E. coli, Shigella flexneri, Providencia alcalifaciens, Pseudomonas spp., V. cholerae, Edwardsiella tarda, Pasteurella multocida and Aeromonas bestiarum	NOVO_MIX_2339086
Erm(38)	1	ErmD confers MLSb phenotype.	NOVO_MIX_444628
vanRA	1	vanRA, also known as vanR, is a vanR variant found in the vanA gene cluster	NOVO_MIX_2050022
arlR	1	ArlR is a response regulator that binds to the norA promoter to activate expression. ArlR must first be phosphorylated by ArlS.	NOVO_MIX_1984471
AAC(6')-If	1	AAC(6')-If is a plasmid-encoded aminoglycoside acetyltransferase in E. cloacae	R1_591488
MexJ	1	mexJ is the membrane fusion protein of the MexJK multidrug efflux protein.	NOVO_MIX_1329435
mphI	1	mphI is a macrolide phosphotransferase protein found in Paenibacillus sp. LC231, a strain of Paenibacillus isolated from Lechuguilla Cave, NM, USA. Confers resistance to macrolide antibiotics. Described by Pawlowski et al. 2016.	NOVO_MIX_1487202
PDC-87	1	An AmpC-like beta-lactamase found in Pseudomonas aeruginosa	NOVO_MIX_174497
AAC(3)-IIb	1	AAC(3)-IIb is an aminoglycoside acetyltransferase in E. coli, A. faecalis and S. marcescens	R3_256822
lmrB	1	lmrB is a chromosomally-encoded efflux pump that confers resistance to lincosamides in Bacillus subtilis	R2_424549
OXA-42	1	OXA-42 is a beta-lactamase found in Burkholderia pseudomallei	NOVO_MIX_3138965
arr-2	1	arr-2 is an integron-encoded ribosyltransferase found in Pseudomonas aeruginosa	NOVO_MIX_2451924
ykkC	1	ykkC is an SMR-type protein that is a subunit of the ykkCD efflux pump	R2_206577
oqxB	1	RND efflux pump conferring resistance to fluoroquinolone	NOVO_MIX_1575968
