# Supplementary material for: Abundant resistome determinants in rhizosphere soil of the wild plant Abutilon fruticosum
Source: AMB Express. 2023 Aug 30;13:92. doi: 10.1186/s13568-023-01597-w (PMC10469157; doi:10.1186/s13568-023-01597-w)
Supplement: Supplementary file 4 — Additional file 4. Table S4. Pathogens or bacterial colonizers harboring antibiotic resistance genes (ARGs) that are prevalent in human. The data were generated using the resistance gene identifier (RGI) that is a tool for putative AMR gene detection from submitted sequence annotation data in the comprehensive antibiotic resistance database (CARD). Species in red refers to a microbe acting as a biocontrol agent and later was placed into the low risk group 1 (classification according to Technical Rules for Biological Agents (TRBA) from the German Federal Institute for Occupational Safety and Health, TRBA 466 “Classification of prokaryotes (bacteria and archaea) into risk groups”) as cited by Nelkner et al. (2019). [file 13568_2023_1597_MOESM4_ESM.xlsx]

## Sheet: Sheet1
Table S4. Pathogens or bacterial colonizers harboring antibiotic resistance genes (ARGs) that are prevalent in human. The data were generated using the resistance gene identifier (RGI) that is a tool for putative AMR gene detection from submitted sequence annotation data in the comprehensive antibiotic resistance database (CARD). Species in red refers to a microbe acting as a biocontrol agent and…
Species	NCBI Chromosome	NCBI Plasmid	NCBI WGS	NCBI GI
Achromobacter insolitus	5	1	11	0
Achromobacter xylosoxidans	22	7	123	7
Acinetobacter baumannii	438	1658	6097	159
Acinetobacter calcoaceticus	5	2	23	0
Acinetobacter defluvii	1	8	1	4
Acinetobacter haemolyticus	14	41	41	9
Acinetobacter indicus	21	53	72	4
Acinetobacter johnsonii	19	72	25	3
Acinetobacter junii	10	6	56	0
Acinetobacter lwoffii	10	67	23	0
Acinetobacter nosocomialis	11	61	154	0
Acinetobacter pittii	32	190	304	1
Acinetobacter radioresistens	5	20	41	0
Acinetobacter towneri	8	16	19	1
Acinetobacter wuhouensis	2	22	2	2
Actinobacillus indolicus	1	0	2	1
Actinobacillus pleuropneumoniae	33	9	33	1
Actinobacillus porcitonsillarum	1	0	0	1
Actinomyces viscosus	1	0	2	0
Aeromonas caviae	31	49	145	3
Aeromonas enteropelogenes	5	0	7	0
Aeromonas hydrophila	50	45	100	2
Aeromonas veronii	31	43	156	8
Aggregatibacter actinomycetemcomitans	16	2	149	0
Alcaligenes faecalis	16	4	26	3
Aliarcobacter butzleri	5	0	70	0
Alistipes putredinis	0	0	8	0
Alloiococcus otitis	0	0	2	0
Anaerococcus mediterraneensis	1	0	0	1
Anaerostipes hadrus	3	0	55	1
Anaplasma phagocytophilum	7	0	20	0
Atopobiaceae bacterium	0	0	0	1
Avibacterium paragallinarum	12	0	34	2
Bacillus amyloliquefaciens	61	33	74	3
Bacillus anthracis	111	268	224	0
Bacillus cereus	120	376	1085	2
Bacillus halotolerans	6	0	29	1
Bacillus pumilus	16	4	156	0
Bacillus subtilis	221	143	309	73
Bacillus tequilensis	1	0	3	1
Bacillus thuringiensis	80	1494	620	0
Bacillus velezensis	244	89	217	23
Bacteroides caccae	5	3	70	0
Bacteroides fragilis	24	49	280	11
Bacteroides ovatus	8	7	131	1
Bacteroides thetaiotaomicron	11	14	186	0
Bartonella bacilliformis	3	0	14	0
Bartonella henselae	14	0	24	0
Bartonella quintana	6	0	13	0
Bifidobacterium animalis	36	0	79	6
Bifidobacterium bifidum	13	0	102	0
Bifidobacterium breve	48	1	112	2
Bifidobacterium dentium	5	0	39	0
Bifidobacterium longum	91	16	456	5
Bifidobacterium thermophilum	2	0	4	1
Blautia producta	3	0	12	1
Bordetella bronchiseptica	24	0	74	0
Bordetella hinzii	18	0	11	0
Bordetella holmesii	66	0	14	0
Bordetella parapertussis	90	1	4	0
Bordetella pertussis	598	0	264	0
Bordetella petrii	1	0	6	0
Bordetella trematum	5	1	9	2
Borrelia crocidurae	2	116	1	0
Borrelia duttonii	0	0	1	0
Borrelia hermsii	11	201	0	0
Borrelia miyamotoi	34	1326	0	0
Borrelia recurrentis	1	7	0	0
Borreliella afzelii	7	88	2	0
Borreliella burgdorferi	11	327	123	0
Borreliella garinii	6	72	82	0
Brachyspira pilosicoli	4	0	21	0
Brevibacillus brevis	7	0	10	1
Brevibacillus laterosporus	6	12	22	1
Brucella abortus	132	0	193	0
Brucella canis	20	0	19	0
Brucella inopinata	2	0	1	0
Brucella intermedia	2	1	22	0
Brucella melitensis	207	0	253	0
Brucella ovis	2	0	16	0
Brucella suis	48	0	48	0
Burkholderia ambifaria	23	12	77	0
Burkholderia cenocepacia	199	59	380	2
Burkholderia cepacia	49	7	222	1
Burkholderia contaminans	27	13	78	5
Burkholderia dolosa	18	0	20	1
Burkholderia glumae	24	28	13	0
Burkholderia lata	9	0	15	1
Burkholderia mallei	58	0	75	0
Burkholderia multivorans	150	22	312	2
Burkholderia oklahomensis	10	0	6	0
Burkholderia pseudomallei	281	15	1576	0
Burkholderia thailandensis	46	4	33	0
Burkholderia vietnamiensis	32	9	116	0
Butyricimonas faecalis	1	1	0	2
Campylobacter coli	61	100	1199	5
Campylobacter concisus	16	10	221	0
Campylobacter curvus	4	0	12	0
Campylobacter fetus	23	19	76	0
Campylobacter jejuni	250	95	1988	13
Campylobacter rectus	2	0	2	0
Campylobacter showae	2	0	10	0
Campylobacter upsaliensis	5	6	18	0
Campylobacter ureolyticus	4	0	8	0
Capnocytophaga gingivalis	1	0	1	0
Capnocytophaga ochracea	3	0	6	3
Capnocytophaga sputigena	4	0	3	0
Chlamydia pneumoniae	12	2	1	0
Chlamydia psittaci	23	47	52	0
Chlamydia suis	32	5	23	2
Chlamydia trachomatis	133	61	38	1
Christensenella massiliensis	0	0	0	1
Christensenella minuta	1	0	4	1
Chryseobacterium nakagawai	2	0	1	2
Chryseobacterium taklimakanense	3	1	1	1
Citrobacter amalonaticus	10	11	48	0
Citrobacter freundii	112	312	420	11
Citrobacter koseri	15	16	96	0
Citrobacter portucalensis	25	66	58	1
Citrobacter werkmanii	7	10	39	1
Citrobacter youngae	2	3	16	0
Clostridiales bacterium	0	0	0	1
Clostridioides difficile	262	80	2151	12
Clostridium botulinum	55	191	349	0
Clostridium butyricum	19	17	39	0
Clostridium perfringens	57	124	331	2
Clostridium septicum	3	1	2	0
Clostridium sporogenes	11	7	106	1
Clostridium tetani	5	45	38	0
Collinsella aerofaciens	6	4	73	1
Comamonas testosteroni	4	2	15	1
Corynebacterium amycolatum	5	0	16	0
Corynebacterium diphtheriae	38	2	314	2
Corynebacterium imitans	2	0	1	2
Corynebacterium jeikeium	4	3	19	1
Corynebacterium matruchotii	2	0	4	0
Corynebacterium pseudotuberculosis	115	0	9	0
Corynebacterium ulcerans	19	1	17	0
Corynebacterium urealyticum	6	0	5	2
Corynebacterium ureicelerivorans	1	1	0	0
Coxiella burnetii	26	42	53	0
Cronobacter condimenti	1	1	2	0
Cronobacter dublinensis	1	1	39	0
Cronobacter malonaticus	2	4	55	0
Cronobacter sakazakii	14	32	425	2
Cronobacter turicensis	0	0	12	0
Cronobacter universalis	1	1	3	0
Cryptobacterium curtum	1	0	0	0
Cupriavidus campinensis	3	2	2	1
Cupriavidus metallidurans	11	12	8	1
Cutibacterium acnes	34	11	299	0
Cytophaga hutchinsonii	1	0	1	1
Dechloromonas aromatica	0	0	0	1
Deinococcus radiodurans	25	27	2	2
Delftia tsuruhatensis	3	0	7	1
Dysosmobacter welbionis	1	0	0	1
Edwardsiella tarda	9	15	15	0
Eggerthella lenta	10	3	70	0
Ehrlichia canis	5	0	0	0
Ehrlichia chaffeensis	8	0	0	0
Eikenella corrodens	3	0	18	0
Elizabethkingia anophelis	29	4	85	0
Elizabethkingia miricola	4	1	23	0
Enterobacter asburiae	26	110	225	3
Enterobacter cancerogenus	6	4	13	0
Enterobacter chengduensis	1	1	21	2
Enterobacter cloacae	52	160	278	10
Enterobacter hormaechei	235	779	2170	30
Enterobacter kobei	18	81	194	2
Enterobacter roggenkampii	34	183	247	1
Enterocloster clostridioformis	1	0	35	0
Enterococcus avium	3	3	37	1
Enterococcus casseliflavus	10	18	76	1
Enterococcus faecalis	164	302	2067	24
Enterococcus faecium	278	1398	2558	51
Enterococcus gilvus	1	3	4	0
Enterococcus hirae	21	31	197	1
Enterococcus pallens	0	0	3	0
Erysipelatoclostridium ramosum	5	0	78	0
Erysipelothrix rhusiopathiae	11	0	6	3
Escherichia albertii	22	39	93	3
Escherichia coli	3789	12734	26775	783
Escherichia fergusonii	57	266	71	1
Escherichia marmotae	9	22	46	2
Eubacterium limosum	4	0	2	1
Eubacterium maltosivorans	1	0	3	1
Faecalibacterium prausnitzii	14	0	91	2
Francisella philomiragia	7	7	43	0
Francisella tularensis	64	4	796	0
Fusobacterium necrophorum	5	0	41	0
Fusobacterium nucleatum	26	12	62	0
Fusobacterium periodonticum	1	0	7	0
Gardnerella vaginalis	15	0	103	1
Gemella haemolysans	3	0	5	0
Gemella morbillorum	3	0	1	1
Gemella sanguinis	1	0	6	0
Glaesserella parasuis	23	7	72	1
Glutamicibacter creatinolyticus	1	0	0	1
Gordonibacter urolithinfaciens	2	0	11	1
Granulibacter bethesdensis	10	0	0	0
Haemophilus influenzae	95	1	704	4
Haemophilus parainfluenzae	16	6	39	0
Helicobacter canadensis	1	0	4	0
Helicobacter cinaedi	12	9	51	0
Helicobacter fennelliae	0	0	5	0
Helicobacter pullorum	1	3	22	0
Helicobacter pylori	384	92	1852	1
Herbinix luporum	1	0	0	1
Histophilus somni	29	0	29	3
Inquilinus limosus	0	0	4	0
Jeotgalibaca arthritidis	1	0	0	3
Jeotgalibaca ciconiae	1	0	0	1
Jeotgalibaca porci	1	1	0	2
Kingella kingae	5	0	43	1
Klebsiella aerogenes	43	78	324	4
Klebsiella huaxiensis	1	1	2	2
Klebsiella michiganensis	52	135	335	3
Klebsiella oxytoca	33	122	204	0
Klebsiella pneumoniae	1370	7155	11979	105
Klebsiella quasipneumoniae	104	371	608	1
Kocuria palustris	1	0	13	0
Kosakonia arachidis	1	1	1	1
Lachnoclostridium phocaeense	1	0	0	1
Lachnospiraceae bacterium	0	0	0	3
Lactobacillus crispatus	18	12	266	1
Lactobacillus gasseri	13	15	49	0
Lactobacillus iners	7	3	61	5
Lactobacillus jensenii	2	0	65	0
Lactobacillus johnsonii	18	16	42	1
Lactococcus garvieae	13	22	33	0
Lancefieldella rimae	0	0	2	0
Laribacter hongkongensis	3	0	48	2
Leclercia adecarboxylata	13	18	20	2
Legionella anisa	2	5	5	0
Legionella longbeachae	7	7	2	0
Legionella pneumophila	104	38	857	0
Leifsonia xyli	2	0	1	0
Leminorella grimontii	0	0	5	0
Leptospira borgpetersenii	34	0	97	0
Leptospira interrogans	92	73	305	0
Leptospira santarosai	10	0	34	0
Ligilactobacillus animalis	1	0	9	0
Listeria innocua	13	16	93	1
Listeria monocytogenes	340	175	3992	1
Luteibacter pinisoli	1	0	0	1
Lysobacter oculi	1	0	0	2
Macrococcus canis	8	12	7	2
Malacoplasma penetrans	1	0	1	0
Massilistercora timonensis	1	0	0	1
Megasphaera stantonii	1	0	2	2
Methylorubrum populi	3	7	1	1
Micrococcus luteus	16	1	91	1
Mobiluncus mulieris	0	0	20	0
Moraxella catarrhalis	16	1	193	0
Moraxella osloensis	10	39	13	3
Morganella morganii	50	37	145	13
Muribaculaceae bacterium	0	0	0	1
Mycobacterium avium	39	37	209	7
Mycobacterium colombiense	1	0	20	0
Mycobacterium intracellulare	41	52	48	0
Mycobacterium kansasii	11	6	23	0
Mycobacterium leprae	3	0	2	0
Mycobacterium lepromatosis	1	0	1	0
Mycobacterium marinum	6	3	21	0
Mycobacterium tuberculosis	457	0	6464	0
Mycobacterium ulcerans	7	16	4	0
Mycobacteroides abscessus	75	32	1746	0
Mycolicibacterium fortuitum	4	0	26	0
Mycolicibacterium septicum	1	0	3	0
Mycoplasma capricolum	24	0	5	0
Mycoplasma genitalium	5	0	1	0
Mycoplasma mycoides	35	1	12	19
Mycoplasma pneumoniae	79	1	112	0
Myroides odoratimimus	2	2	12	2
Myroides phaeus	1	0	1	2
Neisseria brasiliensis	1	0	1	2
Neisseria flavescens	1	0	2	0
Neisseria gonorrhoeae	99	143	843	0
Neisseria meningitidis	131	2	2085	0
Neisseria sicca	3	0	13	0
Neisseria subflava	1	0	2	0
Nitrosomonas europaea	1	0	3	1
Nocardia asiatica	0	0	1	0
Nocardia exalbida	0	0	1	0
Nocardia farcinica	4	12	38	0
Nocardia terpenica	2	1	7	0
Orientia tsutsugamushi	9	0	8	0
Orrella dioscoreae	1	0	0	1
Paenibacillus mucilaginosus	3	0	1	0
Paeniclostridium sordellii	4	7	53	0
Pannonibacter phragmitetus	2	5	6	0
Parabacteroides distasonis	14	8	148	4
Paracoccus denitrificans	8	4	5	2
Paracoccus kondratievae	2	1	0	1
Parascardovia denticolens	1	0	3	0
Parvimonas micra	3	0	10	1
Pasteurella multocida	120	18	242	6
Pectobacterium parmentieri	17	1	19	1
Peptacetobacter hiranonis	2	0	1	0
Peptoniphilus harei	3	0	5	1
Phocaeicola dorei	9	7	88	10
Phocaeicola massiliensis	0	0	17	0
Phocaeicola vulgatus	9	16	311	1
Phoenicibacter congonensis	2	0	0	2
Photobacterium profundum	2	1	3	1
Photorhabdus asymbiotica	1	1	1	0
Plesiomonas shigelloides	8	6	22	0
Porphyromonas gingivalis	25	0	57	0
Prevotella bivia	0	0	8	0
Prevotella intermedia	26	0	23	1
Propionibacterium freudenreichii	20	0	22	7
Proteus columbae	1	0	2	2
Proteus mirabilis	91	67	376	27
Proteus penneri	2	1	6	0
Proteus vulgaris	10	8	15	1
Providencia alcalifaciens	11	25	27	0
Providencia heimbachae	2	1	3	1
Providencia rettgeri	32	36	136	2
Providencia stuartii	13	28	44	3
Pseudoleptotrichia goodfellowii	1	0	2	0
Pseudomonas aeruginosa	533	312	6164	72
Pseudomonas brassicacearum	8	0	24	1
Pseudomonas chlororaphis	58	1	43	9
Pseudomonas fluorescens	35	7	228	1
Pseudomonas koreensis	3	0	19	1
Pseudomonas mendocina	7	1	13	0
Pseudomonas monteilii	9	7	40	2
Pseudomonas putida	50	21	146	4
Pseudomonas stutzeri	31	16	104	0
Pseudomonas synxantha	10	0	8	1
Pseudomonas syringae	42	50	567	1
Ralstonia mannitolilytica	4	1	11	0
Ralstonia pickettii	6	4	79	0
Ralstonia solanacearum	121	408	173	0
Raoultella planticola	8	35	36	0
Rhizobium leguminosarum	27	1009	497	2
Rhodanobacter glycinis	1	0	3	1
Rhodobacteraceae bacterium	0	0	0	1
Rhodococcus pyridinivorans	10	18	8	1
Rhodococcus rhodochrous	4	4	18	1
Rhodopseudomonas palustris	8	3	8	1
Rickettsia conorii	9	3	3	0
Rickettsia honei	0	0	1	0
Rickettsia prowazekii	11	0	1	0
Rickettsia rickettsii	15	0	0	0
Rickettsia typhi	4	0	0	0
Riemerella anatipestifer	31	12	68	1
Roseburia hominis	2	0	6	1
Rothia mucilaginosa	5	1	18	0
Ruthenibacterium lactatiformans	1	0	22	1
Salmonella bongori	12	1	14	0
Salmonella enterica	1373	1474	9613	302
Schaalia odontolytica	2	0	6	1
Serratia liquefaciens	7	6	17	0
Serratia marcescens	121	151	725	18
Serratia odorifera	1	0	4	0
Serratia rubidaea	7	2	5	1
Shewanella putrefaciens	12	9	11	2
Shigella boydii	14	22	91	2
Shigella dysenteriae	12	20	27	4
Shigella flexneri	62	175	627	42
Shigella sonnei	8	20	1350	21
Sphingobacterium hotanense	1	0	0	1
Sphingobium yanoikuyae	5	13	10	0
Staphylococcus arlettae	4	9	40	0
Staphylococcus aureus	993	2539	13459	349
Staphylococcus capitis	7	11	153	0
Staphylococcus epidermidis	110	258	1057	35
Staphylococcus equorum	9	28	43	0
Staphylococcus haemolyticus	24	43	455	15
Staphylococcus hominis	14	46	195	2
Staphylococcus intermedius	0	0	8	0
Staphylococcus lugdunensis	30	45	54	2
Staphylococcus massiliensis	0	0	7	0
Staphylococcus pasteuri	6	14	24	1
Staphylococcus pseudintermedius	53	10	378	15
Staphylococcus saprophyticus	17	37	133	1
Staphylococcus schleiferi	7	0	21	2
Staphylococcus simulans	9	6	60	1
Staphylococcus warneri	10	39	114	0
Stenotrophomonas maltophilia	73	12	581	4
Streptobacillus moniliformis	2	2	21	0
Streptococcus agalactiae	96	2	1384	3
Streptococcus anginosus	12	0	84	0
Streptococcus canis	6	2	14	1
Streptococcus constellatus	7	0	20	0
Streptococcus cristatus	4	0	33	2
Streptococcus dysgalactiae	39	13	97	0
Streptococcus equi	32	2	443	0
Streptococcus equinus	8	2	38	3
Streptococcus gallolyticus	9	2	20	0
Streptococcus gordonii	13	0	71	0
Streptococcus gwangjuense	1	0	0	1
Streptococcus iniae	6	1	86	0
Streptococcus intermedius	7	0	44	0
Streptococcus lutetiensis	7	0	40	1
Streptococcus mitis	9	1	155	0
Streptococcus mutans	23	3	236	0
Streptococcus pasteurianus	2	0	14	6
Streptococcus pneumoniae	195	5	8556	8
Streptococcus porcinus	6	0	3	1
Streptococcus pseudopneumoniae	1	2	117	0
Streptococcus pseudoporcinus	3	0	7	1
Streptococcus pyogenes	255	5	1937	11
Streptococcus sanguinis	7	0	83	0
Streptococcus sobrinus	6	0	49	0
Streptococcus suis	88	10	1799	6
Streptococcus uberis	4	0	105	0
Streptococcus urinalis	1	0	2	0
Tannerella forsythia	3	0	9	0
Thalassospira indica	1	0	0	1
Treponema denticola	1	0	17	0
Treponema pallidum	87	0	7	0
Tropheryma whipplei	2	0	17	0
Trueperella pyogenes	11	0	10	10
Ureaplasma parvum	10	0	3	0
Ureaplasma urealyticum	5	0	14	0
Vibrio alginolyticus	73	28	150	0
Vibrio cholerae	209	17	1446	21
Vibrio fluvialis	36	1	73	0
Vibrio harveyi	16	5	50	0
Vibrio metoecus	8	0	24	2
Vibrio mimicus	14	1	22	0
Vibrio neocaledonicus	2	0	0	1
Vibrio owensii	10	7	17	2
Vibrio parahaemolyticus	282	298	1608	4
Vibrio vulnificus	53	17	247	0
Victivallales bacterium	0	0	0	1
Xanthomonas campestris	28	59	148	1
Xanthomonas oryzae	110	7	296	1
Yersinia canariae	1	0	2	1
Yersinia enterocolitica	24	33	218	0
Yersinia kristensenii	3	0	30	0
Yersinia pestis	61	603	489	0
Yersinia pseudotuberculosis	25	19	68	0
