# Supplementary material for: Abundant resistome determinants in rhizosphere soil of the wild plant Abutilon fruticosum
Source: AMB Express. 2023 Aug 30;13:92. doi: 10.1186/s13568-023-01597-w (PMC10469157; doi:10.1186/s13568-023-01597-w)
Supplement: Supplementary file 5 — Additional file 5. Table S5. List of antibiotic resistance genes (ARG) with query number of ≥ 16 harbored by known human microbial pathogens/colonizers that were detected in soil microbiomes of Abutilon fruticosum. N/A refers to ARGs that are not prevalent in known human bacterial pathogens/colonizers. These ARGs were not analyzed further as the risk of their direct transfer to human bacterial pathogens/colonizers is low. Species in blue are not in the list of human pathogens/colonizers, while that in red refers to a microbe acting as a biocontrol agent as described (Nelkner et al. 2019). [file 13568_2023_1597_MOESM5_ESM.xlsx]

## Sheet: Sheet1
Table S5. List of antibiotic resistance genes (ARG) with query number of ≥ 16 harbored by known human microbial pathogens/colonizers that were detected in soil microbiomes of Abutilon fruticosum. N/A refers to ARGs that are not prevalent in known human bacterial pathogens/colonizers. These ARGs were not analyzed further as the risk of their direct transfer to human bacterial pathogens/colonizers …
ARG	Prevalence	Phylum	Gram staining
mtrA	Mycobacterium avium, M. colombiense, M. intracellulare, M. kansasii, M. leprae, M. lepromatosis, M. marinum, M. tuberculosis, M. ulcerans, M. fortuitum, M. septicum	Actinobacteria	positive
	Vibrio cholerae	Proteobacteria	negative
oleC	N/A	N/A	N/A
Pseudomonas aeruginosa soxR	Klebsiella pneumoniae	Proteobacteria	negative
	Stenotrophomonas maltophilia	Proteobacteria	negative
	Pseudomonas aeruginosa, P. brassicacearum, P. chlororaphis, P. fluorescens, P. koreensis, P. mendocina, P. monteilii, P. putida, P. syringae	Proteobacteria	negative
vanRO	Mycolicibacterium fortuitum (Mycobacterium fortuitum)	Actinobacteria	positive
	Nocardia farcinica, N. terpenica	Actinobacteria	positive
novA	N/A	N/A	N/A
golS	Salmonella bongori, S. enterica	Proteobacteria	negative
Streptomyces rishiriensis parY mutant	N/A	N/A	N/A
RbpA	Mycobacterium avium, M. colombiense, M. intracellulare, M. kansasii, M. leprae, M. lepromatosis, M. marinum, M. tuberculosis, M. ulcerans, M. fortuitum, M. septicum	Actinobacteria	positive
	Rhodococcus pyridinivorans, R. rhodochrous	Actinobacteria	positive
	Streptococcus lutetiensis	Firmicutes	positive
kdpE	Citrobacter amalonaticus, C. freundii, C. koseri, C. portucalensis, C. werkmanii, C. youngae	Proteobacteria	negative
	Escherichia albertii, E. coli, E. fergusonii, E. marmotae	Proteobacteria	negative
	Klebsiella pneumoniae	Proteobacteria	negative
	Mycobacterium avium	Actinobacteria	positive
	Pseudomonas syringae	Proteobacteria	negative
	Salmonella bongori, S. enterica	Proteobacteria	negative
	Serratia marcescens	Proteobacteria	negative
	Shigella boydii, S. dysenteriae, S. flexneri, S. sonnei	Proteobacteria	negative
	Stenotrophomonas maltophilia	Proteobacteria	negative
rpoB2	Nocardia exalbida, N. farcinica	Actinobacteria	positive
vanSO	N/A	N/A	N/A
myrA	N/A	N/A	N/A
arr-1	Mycolicibacterium (Mycobacterium) fortuitum, M. septicum	Actinobacteria	positive
efrA	Cronobacter sakazakii	Proteobacteria	negative
	Enterococcus faecalis	Firmicutes	positive
	Klebsiella michiganensis	Proteobacteria	negative
	Staphylococcus haemolyticus	Firmicutes	positive
Bifidobacterium ileS	Bifidobacterium bifidum, B. longum	Actinobacteria	positive
	Escherichia coli	Proteobacteria	negative
iri	N/A	N/A	N/A
