# Supplementary material for: Abundant resistome determinants in rhizosphere soil of the wild plant Abutilon fruticosum
Source: AMB Express. 2023 Aug 30;13:92. doi: 10.1186/s13568-023-01597-w (PMC10469157; doi:10.1186/s13568-023-01597-w)
Supplement: Supplementary file 6 — Additional file 6. Table S6. Query number of non-redundant antibiotic resistance genes (ARGs) of the different antimicrobial resistance mechanisms (AMR) at the phylum level of soil microbiomes of Abutilon fruticosum. Rows in red refer to less abundant mechanisms that were not analyzed further. [file 13568_2023_1597_MOESM6_ESM.xlsx]

## Sheet: mechanism.tax.p
Table S23. Query number of non-redundant antibiotic resistance genes (ARGs) of the different antimicrobial resistance mechanisms (AMR) at the phylum level of soil microbiomes of Abutilon fruticosum. Rows in red refer to less abundant mechanisms that were not analyzed further.
Mechanism	Acidobacteria	Actinobacteria	Bacteroidetes	Candidatus Saccharibacteria	Chloroflexi	Cyanobacteria	Firmicutes	Gemmatimonadetes	Proteobacteria	Verrucomicrobia	candidate division Zixibacteria	Chordata	Streptophyta	Total	Total
RND_antibiotic_efflux_pump	18	136	0	0	9	5	0	3	102	1	0	1	0	275	275
ABC_antibiotic_efflux_pump	1	144	1	0	7	2	3	2	6	0	0	0	1	167	167
glycopeptide_resistance_gene_cluster;vanR	0	67	0	0	0	0	4	1	2	0	0	0	0	74	74
RbpA_bacterial_RNA_polymerase-binding_protein	0	41	0	0	1	0	0	0	0	0	0	0	0	42	42
MFS_antibiotic_efflux_pump	1	29	0	0	1	0	0	0	10	0	0	0	0	41	41
rifampin_Arr	1	18	4	0	0	2	0	0	5	0	0	0	0	30	30
rifamycin-resistant_beta-subunit_of_RNA_polymerase_rpoB	2	17	2	1	4	0	1	0	1	0	0	0	0	28	28
kdpDE	0	15	0	0	0	0	0	0	3	0	1	0	1	20	20
ileS	0	15	0	0	0	0	0	0	0	0	0	0	0	15	15
aminocoumarin_resistant_parY;aminocoumarin_self_resistant_parY	0	41	0	0	0	0	0	0	1	0	0	0	0	42	42
vanS;glycopeptide_resistance_gene_cluster	0	31	0	0	0	0	1	0	0	0	0	0	0	32	32
pmr_phosphoethanolamine_transferase	0	8	0	0	0	0	0	0	2	0	0	0	0	10	10
AIM_beta-lactamase	0	0	0	0	0	0	0	0	4	0	0	0	0	4	4
MPH	0	2	0	0	0	0	1	0	1	0	0	0	0	4	4
OXA_beta-lactamase	0	0	0	0	0	0	0	0	4	0	0	0	0	4	4
rifampin_phosphotransferase	0	0	0	0	3	0	14	0	0	0	0	0	0	17	4
sulfonamide_resistant_sul	0	2	0	0	1	0	23	0	0	0	0	0	0	26	4
NmcA_beta-lactamase	0	0	0	0	0	0	0	0	3	0	0	0	0	3	3
class_A_LRA_beta-lactamase	0	2	0	0	0	0	0	0	1	0	0	0	0	3	3
fosfomycin_thiol_transferase	0	0	0	0	0	0	1	0	2	0	0	0	0	3	3
vanH;glycopeptide_resistance_gene_cluster	0	3	0	0	0	0	0	0	0	0	0	0	0	3	3
vanJ_membrane_protein	0	3	0	0	0	0	0	0	0	0	0	0	0	3	3
EXO_beta-lactamase	0	2	0	0	0	0	0	0	0	0	0	0	0	2	2
Erm_23S_ribosomal_RNA_methyltransferase	0	2	0	0	0	0	0	0	0	0	0	0	0	2	2
class_C_LRA_beta-lactamase;class_D_LRA_beta-lactamase	0	0	0	0	0	0	0	0	2	0	0	0	0	2	2
glycopeptide_resistance_gene_cluster;vanK	0	2	0	0	0	0	0	0	0	0	0	0	0	2	2
vanX;glycopeptide_resistance_gene_cluster	0	2	0	0	0	0	0	0	0	0	0	0	0	2	2
BJP_beta-lactamase	0	0	0	0	0	0	0	0	1	0	0	0	0	1	1
R39_beta-lactamase	0	1	0	0	0	0	0	0	0	0	0	0	0	1	1
SMB_beta-lactamase	0	0	0	0	0	0	0	0	1	0	0	0	0	1	1
SPG_beta-lacatamase	0	0	0	0	0	0	0	0	1	0	0	0	0	1	1
class_C_LRA_beta-lactamase	0	0	0	0	0	0	0	0	1	0	0	0	0	1	1
gimA_family_macrolide_glycosyltransferase	0	1	0	0	0	0	0	0	0	0	0	0	0	1	1
ole_glycosyltransferase	0	1	0	0	0	0	0	0	0	0	0	0	0	1	1
vanY;glycopeptide_resistance_gene_cluster	0	0	0	0	0	0	1	0	0	0	0	0	0	1	1
FEZ_beta-lactamase	0	0	0	0	0	0	0	0	0	0	0	0	0	0	0
JOHN_beta-lactamase	0	0	0	0	0	0	0	0	0	0	0	0	0	0	0
PDC_beta-lactamase	0	0	0	0	0	0	0	0	0	0	0	0	0	0	0
Total	23	585	7	1	26	9	49	6	153	1	1	1	2	864	829
phylum	Acidobacteria	Actinobacteria	Bacteroidetes	Candidatus Saccharibacteria	Chloroflexi	Cyanobacteria	Firmicutes	Gemmatimonadetes	Proteobacteria	Verrucomicrobia	candidate division Zixibacteria	Chordata	Streptophyta	Total	Total
Total	23	585	7	1	26	9	49	6	153	1	1	1	2	824	824
	Actinobacteria	Proteobacteria	Firmicutes	Chloroflexi	Acidobacteria	Cyanobacteria	Bacteroidetes	Gemmatimonadetes	Streptophyta	Candidatus Saccharibacteria	Verrucomicrobia	candidate division Zixibacteria	Chordata
	585	153	49	26	23	9	7	6	2	1	1	1	1
