# Supplementary material for: Abundant resistome determinants in rhizosphere soil of the wild plant Abutilon fruticosum
Source: AMB Express. 2023 Aug 30;13:92. doi: 10.1186/s13568-023-01597-w (PMC10469157; doi:10.1186/s13568-023-01597-w)
Supplement: Supplementary file 7 — Additional file 7. Table S7. Abundance of non-redundant gene queries at bacterial genus/species level of rhizosphere (R) and bulk (S) soil microbiomes of Abutilon fruticosum. [file 13568_2023_1597_MOESM7_ESM.xlsx]

## Sheet: Sheet1
Table S6. Abundance of non-redundant gene queries at bacterial genus/species level of rhizosphere (R) and bulk (S) soil microbiomes of Abutilon fruticosum.
Genus/Species	S1	S2	S3	R1	R2	R3	Taxonomy
g__Acidobacterium;s__Acidobacterium ailaaui	24.5438	48.3795	88.7759	105.016	63.5788	35.0667	k__Bacteria;p__Acidobacteria;c__Acidobacteriia;o__Acidobacteriales;f__Acidobacteriaceae;g__Acidobacterium;s__Acidobacterium ailaaui
g__Acidobacterium;s__Acidobacterium capsulatum	13.6137	45.8933	21.8856	7.134	18.7146	18.0872	k__Bacteria;p__Acidobacteria;c__Acidobacteriia;o__Acidobacteriales;f__Acidobacteriaceae;g__Acidobacterium;s__Acidobacterium capsulatum
g__Acidobacterium;s__Acidobacterium sp.	747.015	2647.85	2611.5	1350.93	2779.09	1980.55	k__Bacteria;p__Acidobacteria;c__Acidobacteriia;o__Acidobacteriales;f__Acidobacteriaceae;g__Acidobacterium;s__Acidobacterium sp.
g__Bryocella;s__Bryocella elongata	0	6.82235	0	18.6471	3.08943	2.0967	k__Bacteria;p__Acidobacteria;c__Acidobacteriia;o__Acidobacteriales;f__Acidobacteriaceae;g__Bryocella;s__Bryocella elongata
g__Candidatus Koribacter;s__Candidatus Koribacter versatilis	17.7321	165.578	104.348	56.78	125.133	100.829	k__Bacteria;p__Acidobacteria;c__Acidobacteriia;o__Acidobacteriales;f__Acidobacteriaceae;g__Candidatus Koribacter;s__Candidatus Koribacter versatilis
g__Edaphobacter;s__Edaphobacter aggregans	78.6266	119.665	96.2746	104.119	198.243	135.973	k__Bacteria;p__Acidobacteria;c__Acidobacteriia;o__Acidobacteriales;f__Acidobacteriaceae;g__Edaphobacter;s__Edaphobacter aggregans
g__Granulicella;s__Granulicella mallensis	15.9387	29.5163	21.6702	79.1193	34.0148	25.4648	k__Bacteria;p__Acidobacteria;c__Acidobacteriia;o__Acidobacteriales;f__Acidobacteriaceae;g__Granulicella;s__Granulicella mallensis
g__Granulicella;s__Granulicella pectinivorans	0	10.02	43.377	19.5301	36.5348	3.77572	k__Bacteria;p__Acidobacteria;c__Acidobacteriia;o__Acidobacteriales;f__Acidobacteriaceae;g__Granulicella;s__Granulicella pectinivorans
g__Granulicella;s__Granulicella rosea	10.7865	0	6.28151	24.1524	21.4136	24.2577	k__Bacteria;p__Acidobacteria;c__Acidobacteriia;o__Acidobacteriales;f__Acidobacteriaceae;g__Granulicella;s__Granulicella rosea
g__Granulicella;s__Granulicella tundricola	0	2.49234	15.2186	13.3123	5.28948	6.79151	k__Bacteria;p__Acidobacteria;c__Acidobacteriia;o__Acidobacteriales;f__Acidobacteriaceae;g__Granulicella;s__Granulicella tundricola
g__Silvibacterium;s__Silvibacterium bohemicum	5.20245	56.9197	76.8296	22.6121	50.0824	22.4533	k__Bacteria;p__Acidobacteria;c__Acidobacteriia;o__Acidobacteriales;f__Acidobacteriaceae;g__Silvibacterium;s__Silvibacterium bohemicum
g__Terracidiphilus;s__Terracidiphilus gabretensis	40.7633	31.8719	69.9136	63.6952	105.075	103.311	k__Bacteria;p__Acidobacteria;c__Acidobacteriia;o__Acidobacteriales;f__Acidobacteriaceae;g__Terracidiphilus;s__Terracidiphilus gabretensis
g__Terriglobus;s__Terriglobus roseus	10.5037	2.11578	8.59965	20.3956	24.0039	41.0971	k__Bacteria;p__Acidobacteria;c__Acidobacteriia;o__Acidobacteriales;f__Acidobacteriaceae;g__Terriglobus;s__Terriglobus roseus
g__Terriglobus;s__Terriglobus saanensis	0	1.52969	0.445565	6.24417	8.72601	5.14842	k__Bacteria;p__Acidobacteria;c__Acidobacteriia;o__Acidobacteriales;f__Acidobacteriaceae;g__Terriglobus;s__Terriglobus saanensis
g__Unclassified;s__Acidobacteria bacterium KBS 146	5.6315	11.1954	9.52325	35.96	45.5708	17.5555	k__Bacteria;p__Acidobacteria;c__Acidobacteriia;o__Acidobacteriales;f__Acidobacteriaceae;g__Unclassified;s__Acidobacteria bacterium KBS 146
g__Unclassified;s__Acidobacteriaceae bacterium KBS 83	40.0018	80.2779	72.447	16.5969	71.7529	77.7392	k__Bacteria;p__Acidobacteria;c__Acidobacteriia;o__Acidobacteriales;f__Acidobacteriaceae;g__Unclassified;s__Acidobacteriaceae bacterium KBS 83
g__Unclassified;s__Acidobacteriaceae bacterium KBS 89	7.27142	13.8664	39.5769	51.4973	53.2009	36.14	k__Bacteria;p__Acidobacteria;c__Acidobacteriia;o__Acidobacteriales;f__Acidobacteriaceae;g__Unclassified;s__Acidobacteriaceae bacterium KBS 89
g__Unclassified;s__Acidobacteriaceae bacterium KBS 96	158.131	386.803	412.253	392.654	644.29	613.739	k__Bacteria;p__Acidobacteria;c__Acidobacteriia;o__Acidobacteriales;f__Acidobacteriaceae;g__Unclassified;s__Acidobacteriaceae bacterium KBS 96
g__Unclassified;s__Acidobacteriaceae bacterium TAA166	13.8836	9.78478	12.9668	11.5053	7.93221	16.0598	k__Bacteria;p__Acidobacteria;c__Acidobacteriia;o__Acidobacteriales;f__Acidobacteriaceae;g__Unclassified;s__Acidobacteriaceae bacterium TAA166
g__Unclassified;s__Acidobacteriaceae bacterium URHE0068	38.0418	45.2403	56.5933	52.6839	78.3786	55.7406	k__Bacteria;p__Acidobacteria;c__Acidobacteriia;o__Acidobacteriales;f__Acidobacteriaceae;g__Unclassified;s__Acidobacteriaceae bacterium URHE0068
g__Unclassified;s__Acidobacteriales bacterium 13_1_40CM_3_55_5	17.1598	27.5397	42.4779	3.90922	42.9675	36.0406	k__Bacteria;p__Acidobacteria;c__Acidobacteriia;o__Acidobacteriales;f__Unclassified;g__Unclassified;s__Acidobacteriales bacterium 13_1_40CM_3_55_5
g__Unclassified;s__Acidobacteriales bacterium 13_2_20CM_2_55_5	0	0	2.84867	0	7.93422	0	k__Bacteria;p__Acidobacteria;c__Acidobacteriia;o__Acidobacteriales;f__Unclassified;g__Unclassified;s__Acidobacteriales bacterium 13_2_20CM_2_55_5
g__Unclassified;s__Acidobacteriales bacterium 13_2_20CM_55_8	10.8601	54.7755	55.7577	14.2768	58.4035	10.8617	k__Bacteria;p__Acidobacteria;c__Acidobacteriia;o__Acidobacteriales;f__Unclassified;g__Unclassified;s__Acidobacteriales bacterium 13_2_20CM_55_8
g__Unclassified;s__Acidobacteriales bacterium 59-55	3.1161	10.0376	33.9573	5.2402	33.2364	12.7005	k__Bacteria;p__Acidobacteria;c__Acidobacteriia;o__Acidobacteriales;f__Unclassified;g__Unclassified;s__Acidobacteriales bacterium 59-55
g__Pyrinomonas;s__Pyrinomonas methylaliphatogenes	748.726	1302.84	1323.38	696.632	1322.43	1141.52	k__Bacteria;p__Acidobacteria;c__Blastocatellia;o__Unclassified;f__Pyrinomonadaceae;g__Pyrinomonas;s__Pyrinomonas methylaliphatogenes
g__Chloracidobacterium;s__Chloracidobacterium sp. CP2_5A	14.6782	46.5852	31.6918	31.9349	30.076	39.2054	k__Bacteria;p__Acidobacteria;c__Blastocatellia;o__Unclassified;f__Unclassified;g__Chloracidobacterium;s__Chloracidobacterium sp. CP2_5A
g__Chloracidobacterium;s__Chloracidobacterium thermophilum	44.165	95.9597	55.9848	45.2362	91.8191	55.187	k__Bacteria;p__Acidobacteria;c__Blastocatellia;o__Unclassified;f__Unclassified;g__Chloracidobacterium;s__Chloracidobacterium thermophilum
g__Geothrix;s__Geothrix fermentans	56.7485	157.713	142.469	67.6239	191.235	63.7282	k__Bacteria;p__Acidobacteria;c__Holophagae;o__Holophagales;f__Holophagaceae;g__Geothrix;s__Geothrix fermentans
g__Holophaga;s__Holophaga foetida	22.8899	26.7347	14.5925	10.7219	30.1595	22.7147	k__Bacteria;p__Acidobacteria;c__Holophagae;o__Holophagales;f__Holophagaceae;g__Holophaga;s__Holophaga foetida
g__Bryobacter;s__Bryobacter aggregatus	66.3207	154.411	167.739	206.991	345.851	351.109	k__Bacteria;p__Acidobacteria;c__Solibacteres;o__Solibacterales;f__Bryobacteraceae;g__Bryobacter;s__Bryobacter aggregatus
g__Candidatus Solibacter;s__Candidatus Solibacter usitatus	282.076	560.118	727.12	593.191	1152.51	924.869	k__Bacteria;p__Acidobacteria;c__Solibacteres;o__Solibacterales;f__Solibacteraceae;g__Candidatus Solibacter;s__Candidatus Solibacter usitatus
g__Unclassified;s__Solibacteres bacterium 12-62-4	58.6585	100.846	85.3961	100.575	161.225	175.518	k__Bacteria;p__Acidobacteria;c__Solibacteres;o__Unclassified;f__Unclassified;g__Unclassified;s__Solibacteres bacterium 12-62-4
g__Luteitalea;s__Luteitalea pratensis	2950.29	5523.74	6260.81	14355.2	17849.4	18978.3	k__Bacteria;p__Acidobacteria;c__Unclassified;o__Unclassified;f__Unclassified;g__Luteitalea;s__Luteitalea pratensis
g__Thermoanaerobaculum;s__Thermoanaerobaculum aquaticum	244.456	659.804	412.874	203.171	505.624	323.137	k__Bacteria;p__Acidobacteria;c__Unclassified;o__Unclassified;f__Unclassified;g__Thermoanaerobaculum;s__Thermoanaerobaculum aquaticum
g__Unclassified;s__Acidobacteria bacterium	13.1296	0	0	61.3429	0	0	k__Bacteria;p__Acidobacteria;c__Unclassified;o__Unclassified;f__Unclassified;g__Unclassified;s__Acidobacteria bacterium
g__Unclassified;s__Acidobacteria bacterium 13_1_20CM_2_55_15	7.19127	81.471	102.777	12.2181	60.4125	27.7934	k__Bacteria;p__Acidobacteria;c__Unclassified;o__Unclassified;f__Unclassified;g__Unclassified;s__Acidobacteria bacterium 13_1_20CM_2_55_15
g__Unclassified;s__Acidobacteria bacterium 13_1_20CM_2_57_8	18.3038	70.6938	77.2322	28.0339	82.6703	52.9452	k__Bacteria;p__Acidobacteria;c__Unclassified;o__Unclassified;f__Unclassified;g__Unclassified;s__Acidobacteria bacterium 13_1_20CM_2_57_8
g__Unclassified;s__Acidobacteria bacterium 13_1_20CM_2_60_10	0	0	0	9.92108	12.7184	10.266	k__Bacteria;p__Acidobacteria;c__Unclassified;o__Unclassified;f__Unclassified;g__Unclassified;s__Acidobacteria bacterium 13_1_20CM_2_60_10
g__Unclassified;s__Acidobacteria bacterium 13_1_20CM_2_65_9	79.7835	258.988	336.55	87.8136	250.115	168.68	k__Bacteria;p__Acidobacteria;c__Unclassified;o__Unclassified;f__Unclassified;g__Unclassified;s__Acidobacteria bacterium 13_1_20CM_2_65_9
g__Unclassified;s__Acidobacteria bacterium 13_1_20CM_2_68_14	4.06448	38.1353	30.9923	9.69536	17.3037	13.6053	k__Bacteria;p__Acidobacteria;c__Unclassified;o__Unclassified;f__Unclassified;g__Unclassified;s__Acidobacteria bacterium 13_1_20CM_2_68_14
g__Unclassified;s__Acidobacteria bacterium 13_1_20CM_2_68_7	9.03743	8.73433	33.8034	12.6171	14.9477	23.9764	k__Bacteria;p__Acidobacteria;c__Unclassified;o__Unclassified;f__Unclassified;g__Unclassified;s__Acidobacteria bacterium 13_1_20CM_2_68_7
g__Unclassified;s__Acidobacteria bacterium 13_1_20CM_3_53_8	1437.73	1763.24	1746.91	866.248	1789.04	1636.36	k__Bacteria;p__Acidobacteria;c__Unclassified;o__Unclassified;f__Unclassified;g__Unclassified;s__Acidobacteria bacterium 13_1_20CM_3_53_8
g__Unclassified;s__Acidobacteria bacterium 13_1_20CM_4_56_7	22.3065	54.7466	35.672	31.0662	65.982	26.6872	k__Bacteria;p__Acidobacteria;c__Unclassified;o__Unclassified;f__Unclassified;g__Unclassified;s__Acidobacteria bacterium 13_1_20CM_4_56_7
g__Unclassified;s__Acidobacteria bacterium 13_1_20CM_4_57_11	0	1.52781	1.71701	4.44028	5.34982	16.7386	k__Bacteria;p__Acidobacteria;c__Unclassified;o__Unclassified;f__Unclassified;g__Unclassified;s__Acidobacteria bacterium 13_1_20CM_4_57_11
g__Unclassified;s__Acidobacteria bacterium 13_1_20CM_58_21	30.7336	27.1181	33.0277	39.3249	75.8958	53.5766	k__Bacteria;p__Acidobacteria;c__Unclassified;o__Unclassified;f__Unclassified;g__Unclassified;s__Acidobacteria bacterium 13_1_20CM_58_21
g__Unclassified;s__Acidobacteria bacterium 13_1_40CM_2_56_11	11.1956	38.388	27.0439	6.67249	1.50477	10.8424	k__Bacteria;p__Acidobacteria;c__Unclassified;o__Unclassified;f__Unclassified;g__Unclassified;s__Acidobacteria bacterium 13_1_40CM_2_56_11
g__Unclassified;s__Acidobacteria bacterium 13_1_40CM_2_56_5	73.6986	50.716	80.0081	10.7056	27.2062	38.0457	k__Bacteria;p__Acidobacteria;c__Unclassified;o__Unclassified;f__Unclassified;g__Unclassified;s__Acidobacteria bacterium 13_1_40CM_2_56_5
g__Unclassified;s__Acidobacteria bacterium 13_1_40CM_2_60_7	1.69969	18.5747	21.6025	8.46033	31.9161	23.939	k__Bacteria;p__Acidobacteria;c__Unclassified;o__Unclassified;f__Unclassified;g__Unclassified;s__Acidobacteria bacterium 13_1_40CM_2_60_7
g__Unclassified;s__Acidobacteria bacterium 13_1_40CM_2_64_6	24.1581	92.0446	99.2268	38.5044	128.82	76.8262	k__Bacteria;p__Acidobacteria;c__Unclassified;o__Unclassified;f__Unclassified;g__Unclassified;s__Acidobacteria bacterium 13_1_40CM_2_64_6
g__Unclassified;s__Acidobacteria bacterium 13_1_40CM_2_68_10	16.4443	19.0233	21.7716	22.7018	15.8067	26.2066	k__Bacteria;p__Acidobacteria;c__Unclassified;o__Unclassified;f__Unclassified;g__Unclassified;s__Acidobacteria bacterium 13_1_40CM_2_68_10
g__Unclassified;s__Acidobacteria bacterium 13_1_40CM_2_68_5	29.3948	43.598	35.1547	22.0774	67.4551	26.0626	k__Bacteria;p__Acidobacteria;c__Unclassified;o__Unclassified;f__Unclassified;g__Unclassified;s__Acidobacteria bacterium 13_1_40CM_2_68_5
g__Unclassified;s__Acidobacteria bacterium 13_1_40CM_3_55_6	390.627	372.198	216.681	113.623	299.878	266.346	k__Bacteria;p__Acidobacteria;c__Unclassified;o__Unclassified;f__Unclassified;g__Unclassified;s__Acidobacteria bacterium 13_1_40CM_3_55_6
g__Unclassified;s__Acidobacteria bacterium 13_1_40CM_3_56_11	5.89178	47.8672	57.2381	19.6462	5.68224	24.7015	k__Bacteria;p__Acidobacteria;c__Unclassified;o__Unclassified;f__Unclassified;g__Unclassified;s__Acidobacteria bacterium 13_1_40CM_3_56_11
g__Unclassified;s__Acidobacteria bacterium 13_1_40CM_3_65_5	74.8218	115.541	164.783	43.3919	93.4708	80.2939	k__Bacteria;p__Acidobacteria;c__Unclassified;o__Unclassified;f__Unclassified;g__Unclassified;s__Acidobacteria bacterium 13_1_40CM_3_65_5
g__Unclassified;s__Acidobacteria bacterium 13_1_40CM_4_57_6	2.55418	0	8.25298	0	13.3538	0	k__Bacteria;p__Acidobacteria;c__Unclassified;o__Unclassified;f__Unclassified;g__Unclassified;s__Acidobacteria bacterium 13_1_40CM_4_57_6
g__Unclassified;s__Acidobacteria bacterium 13_1_40CM_4_58_4	10.3954	85.9573	85.7648	16.1349	66.3062	80.8851	k__Bacteria;p__Acidobacteria;c__Unclassified;o__Unclassified;f__Unclassified;g__Unclassified;s__Acidobacteria bacterium 13_1_40CM_4_58_4
g__Unclassified;s__Acidobacteria bacterium 13_1_40CM_4_61_5	7.45874	6.22698	34.2621	22.7999	12.3113	10.3328	k__Bacteria;p__Acidobacteria;c__Unclassified;o__Unclassified;f__Unclassified;g__Unclassified;s__Acidobacteria bacterium 13_1_40CM_4_61_5
g__Unclassified;s__Acidobacteria bacterium 13_1_40CM_4_65_8	94.2548	215.094	357.064	165.511	267.423	201.013	k__Bacteria;p__Acidobacteria;c__Unclassified;o__Unclassified;f__Unclassified;g__Unclassified;s__Acidobacteria bacterium 13_1_40CM_4_65_8
g__Unclassified;s__Acidobacteria bacterium 13_1_40CM_4_69_4	27.0196	119.894	28.1819	20.6473	60.226	12.3191	k__Bacteria;p__Acidobacteria;c__Unclassified;o__Unclassified;f__Unclassified;g__Unclassified;s__Acidobacteria bacterium 13_1_40CM_4_69_4
g__Unclassified;s__Acidobacteria bacterium 13_1_40CM_56_16	26.1071	152.367	142.656	31.8253	68.8922	62.9166	k__Bacteria;p__Acidobacteria;c__Unclassified;o__Unclassified;f__Unclassified;g__Unclassified;s__Acidobacteria bacterium 13_1_40CM_56_16
g__Unclassified;s__Acidobacteria bacterium 13_1_40CM_65_14	142.047	456.711	364.689	192.248	403.064	327.154	k__Bacteria;p__Acidobacteria;c__Unclassified;o__Unclassified;f__Unclassified;g__Unclassified;s__Acidobacteria bacterium 13_1_40CM_65_14
g__Unclassified;s__Acidobacteria bacterium 13_2_20CM_2_57_12	1.31666	30.5821	4.23689	3.36669	34.5484	11.3498	k__Bacteria;p__Acidobacteria;c__Unclassified;o__Unclassified;f__Unclassified;g__Unclassified;s__Acidobacteria bacterium 13_2_20CM_2_57_12
g__Unclassified;s__Acidobacteria bacterium 13_2_20CM_2_57_6	8.64343	12.0872	10.109	19.1239	64.7891	41.8904	k__Bacteria;p__Acidobacteria;c__Unclassified;o__Unclassified;f__Unclassified;g__Unclassified;s__Acidobacteria bacterium 13_2_20CM_2_57_6
g__Unclassified;s__Acidobacteria bacterium 13_2_20CM_2_66_4	271.981	685.799	900.307	324.444	717.38	567.553	k__Bacteria;p__Acidobacteria;c__Unclassified;o__Unclassified;f__Unclassified;g__Unclassified;s__Acidobacteria bacterium 13_2_20CM_2_66_4
g__Unclassified;s__Acidobacteria bacterium 13_2_20CM_56_17	26.8164	36.7631	3.99969	11.6401	35.2546	24.418	k__Bacteria;p__Acidobacteria;c__Unclassified;o__Unclassified;f__Unclassified;g__Unclassified;s__Acidobacteria bacterium 13_2_20CM_56_17
g__Unclassified;s__Acidobacteria bacterium 13_2_20CM_57_17	2.59675	47.3417	47.6667	18.8191	26.8836	14.1293	k__Bacteria;p__Acidobacteria;c__Unclassified;o__Unclassified;f__Unclassified;g__Unclassified;s__Acidobacteria bacterium 13_2_20CM_57_17
g__Unclassified;s__Acidobacteria bacterium 13_2_20CM_57_7	6.04415	4.36711	15.4841	3.79373	4.0359	9.74966	k__Bacteria;p__Acidobacteria;c__Unclassified;o__Unclassified;f__Unclassified;g__Unclassified;s__Acidobacteria bacterium 13_2_20CM_57_7
g__Unclassified;s__Acidobacteria bacterium 13_2_20CM_58_27	23.4825	65.2467	89.9267	41.4439	50.3672	31.9534	k__Bacteria;p__Acidobacteria;c__Unclassified;o__Unclassified;f__Unclassified;g__Unclassified;s__Acidobacteria bacterium 13_2_20CM_58_27
g__Unclassified;s__Acidobacteria bacterium 21-70-11	46.7557	108.929	129.104	49.4402	107.554	61.2578	k__Bacteria;p__Acidobacteria;c__Unclassified;o__Unclassified;f__Unclassified;g__Unclassified;s__Acidobacteria bacterium 21-70-11
g__Unclassified;s__Acidobacteria bacterium 37-65-4	77.2405	241.854	352.037	79.6667	193.967	162.349	k__Bacteria;p__Acidobacteria;c__Unclassified;o__Unclassified;f__Unclassified;g__Unclassified;s__Acidobacteria bacterium 37-65-4
g__Unclassified;s__Acidobacteria bacterium 37-71-11	46.5585	161.555	105.629	192.502	220.818	205.142	k__Bacteria;p__Acidobacteria;c__Unclassified;o__Unclassified;f__Unclassified;g__Unclassified;s__Acidobacteria bacterium 37-71-11
g__Unclassified;s__Acidobacteria bacterium CG_4_9_14_3_um_filter_49_7	6.27402	6.62394	0	0	4.68598	7.95056	k__Bacteria;p__Acidobacteria;c__Unclassified;o__Unclassified;f__Unclassified;g__Unclassified;s__Acidobacteria bacterium CG_4_9_14_3_um_filter_49_7
g__Unclassified;s__Acidobacteria bacterium Mor1	201.574	530.436	279.46	128.731	339.419	210.926	k__Bacteria;p__Acidobacteria;c__Unclassified;o__Unclassified;f__Unclassified;g__Unclassified;s__Acidobacteria bacterium Mor1
g__Unclassified;s__Acidobacteria bacterium OLB17	2208.22	11336.2	13607.5	4934.46	10011.5	8588.25	k__Bacteria;p__Acidobacteria;c__Unclassified;o__Unclassified;f__Unclassified;g__Unclassified;s__Acidobacteria bacterium OLB17
g__Unclassified;s__Acidobacteria bacterium RBG_13_68_16	116.23	412.663	228.376	119.847	261.008	144.677	k__Bacteria;p__Acidobacteria;c__Unclassified;o__Unclassified;f__Unclassified;g__Unclassified;s__Acidobacteria bacterium RBG_13_68_16
g__Unclassified;s__Acidobacteria bacterium RBG_16_64_8	116.864	396.998	223.45	81.0191	313.531	144.344	k__Bacteria;p__Acidobacteria;c__Unclassified;o__Unclassified;f__Unclassified;g__Unclassified;s__Acidobacteria bacterium RBG_16_64_8
g__Unclassified;s__Acidobacteria bacterium RBG_16_68_9	163.991	219.732	194.942	203.67	199.765	226.938	k__Bacteria;p__Acidobacteria;c__Unclassified;o__Unclassified;f__Unclassified;g__Unclassified;s__Acidobacteria bacterium RBG_16_68_9
g__Unclassified;s__Acidobacteria bacterium RBG_16_70_10	192.87	405.102	420.872	223.077	352.891	263.165	k__Bacteria;p__Acidobacteria;c__Unclassified;o__Unclassified;f__Unclassified;g__Unclassified;s__Acidobacteria bacterium RBG_16_70_10
g__Unclassified;s__Acidobacteria bacterium RIFCSPHIGHO2_01_FULL_67_28	0	13.5096	14.9209	13.9939	9.05215	15.393	k__Bacteria;p__Acidobacteria;c__Unclassified;o__Unclassified;f__Unclassified;g__Unclassified;s__Acidobacteria bacterium RIFCSPHIGHO2_01_FULL_67_28
g__Unclassified;s__Acidobacteria bacterium RIFCSPHIGHO2_12_FULL_67_30	0	2.75689	0	2.67078	1.95031	3.97084	k__Bacteria;p__Acidobacteria;c__Unclassified;o__Unclassified;f__Unclassified;g__Unclassified;s__Acidobacteria bacterium RIFCSPHIGHO2_12_FULL_67_30
g__Unclassified;s__Acidobacteria bacterium RIFCSPLOWO2_02_FULL_59_13	40.3473	37.3659	41.7817	9.37959	62.2655	35.3558	k__Bacteria;p__Acidobacteria;c__Unclassified;o__Unclassified;f__Unclassified;g__Unclassified;s__Acidobacteria bacterium RIFCSPLOWO2_02_FULL_59_13
g__Unclassified;s__Acidobacteria bacterium RIFCSPLOWO2_02_FULL_60_20	15.0886	19.2947	45.7683	19.8179	39.4865	20.4401	k__Bacteria;p__Acidobacteria;c__Unclassified;o__Unclassified;f__Unclassified;g__Unclassified;s__Acidobacteria bacterium RIFCSPLOWO2_02_FULL_60_20
g__Unclassified;s__Acidobacteria bacterium RIFCSPLOWO2_02_FULL_61_28	31.8254	210.812	105.572	61.0577	138.26	83.0233	k__Bacteria;p__Acidobacteria;c__Unclassified;o__Unclassified;f__Unclassified;g__Unclassified;s__Acidobacteria bacterium RIFCSPLOWO2_02_FULL_61_28
g__Unclassified;s__Acidobacteria bacterium RIFCSPLOWO2_02_FULL_64_15	63.1611	211.002	234.677	68.356	141.356	99.8447	k__Bacteria;p__Acidobacteria;c__Unclassified;o__Unclassified;f__Unclassified;g__Unclassified;s__Acidobacteria bacterium RIFCSPLOWO2_02_FULL_64_15
g__Unclassified;s__Acidobacteria bacterium RIFCSPLOWO2_02_FULL_65_29	577.337	1950.44	2110.38	837.554	2091.43	1810.33	k__Bacteria;p__Acidobacteria;c__Unclassified;o__Unclassified;f__Unclassified;g__Unclassified;s__Acidobacteria bacterium RIFCSPLOWO2_02_FULL_65_29
g__Unclassified;s__Acidobacteria bacterium RIFCSPLOWO2_02_FULL_67_21	332.099	1079.86	1635.34	168.431	516.167	287.689	k__Bacteria;p__Acidobacteria;c__Unclassified;o__Unclassified;f__Unclassified;g__Unclassified;s__Acidobacteria bacterium RIFCSPLOWO2_02_FULL_67_21
g__Unclassified;s__Acidobacteria bacterium RIFCSPLOWO2_02_FULL_67_36	82.3997	206.964	255.83	119.176	275.393	165.472	k__Bacteria;p__Acidobacteria;c__Unclassified;o__Unclassified;f__Unclassified;g__Unclassified;s__Acidobacteria bacterium RIFCSPLOWO2_02_FULL_67_36
g__Unclassified;s__Acidobacteria bacterium RIFCSPLOWO2_02_FULL_68_18	40.5634	220.523	322.939	38.0761	103.917	55.6535	k__Bacteria;p__Acidobacteria;c__Unclassified;o__Unclassified;f__Unclassified;g__Unclassified;s__Acidobacteria bacterium RIFCSPLOWO2_02_FULL_68_18
g__Unclassified;s__Acidobacteria bacterium RIFCSPLOWO2_12_FULL_54_10	5.48179	45.1084	32.1943	10.0141	18.2745	17.3116	k__Bacteria;p__Acidobacteria;c__Unclassified;o__Unclassified;f__Unclassified;g__Unclassified;s__Acidobacteria bacterium RIFCSPLOWO2_12_FULL_54_10
g__Unclassified;s__Acidobacteria bacterium RIFCSPLOWO2_12_FULL_59_11	22.6918	22.0412	40.735	19.4113	11.158	32.5351	k__Bacteria;p__Acidobacteria;c__Unclassified;o__Unclassified;f__Unclassified;g__Unclassified;s__Acidobacteria bacterium RIFCSPLOWO2_12_FULL_59_11
g__Unclassified;s__Acidobacteria bacterium RIFCSPLOWO2_12_FULL_60_22	16.5195	81.4686	75.8068	18.7343	42.6975	41.3133	k__Bacteria;p__Acidobacteria;c__Unclassified;o__Unclassified;f__Unclassified;g__Unclassified;s__Acidobacteria bacterium RIFCSPLOWO2_12_FULL_60_22
g__Unclassified;s__Acidobacteria bacterium RIFCSPLOWO2_12_FULL_65_11	31.7023	38.9499	56.9861	36.4457	61.4785	38.9846	k__Bacteria;p__Acidobacteria;c__Unclassified;o__Unclassified;f__Unclassified;g__Unclassified;s__Acidobacteria bacterium RIFCSPLOWO2_12_FULL_65_11
g__Unclassified;s__Acidobacteria bacterium RIFCSPLOWO2_12_FULL_66_10	85.3483	340.976	394.227	196.649	485.381	343.895	k__Bacteria;p__Acidobacteria;c__Unclassified;o__Unclassified;f__Unclassified;g__Unclassified;s__Acidobacteria bacterium RIFCSPLOWO2_12_FULL_66_10
g__Unclassified;s__Acidobacteria bacterium RIFCSPLOWO2_12_FULL_66_21	247.815	716.924	604.217	280.546	833.429	468.773	k__Bacteria;p__Acidobacteria;c__Unclassified;o__Unclassified;f__Unclassified;g__Unclassified;s__Acidobacteria bacterium RIFCSPLOWO2_12_FULL_66_21
g__Unclassified;s__Acidobacteria bacterium RIFCSPLOWO2_12_FULL_67_14	108.063	477.074	755.593	56.7518	213.289	135.549	k__Bacteria;p__Acidobacteria;c__Unclassified;o__Unclassified;f__Unclassified;g__Unclassified;s__Acidobacteria bacterium RIFCSPLOWO2_12_FULL_67_14
g__Unclassified;s__Acidobacteria bacterium RIFCSPLOWO2_12_FULL_67_14b	1910.4	6490.03	6691.81	2980.84	6616.66	4332.52	k__Bacteria;p__Acidobacteria;c__Unclassified;o__Unclassified;f__Unclassified;g__Unclassified;s__Acidobacteria bacterium RIFCSPLOWO2_12_FULL_67_14b
g__Unclassified;s__Acidobacteria bacterium RIFCSPLOWO2_12_FULL_68_19	123.051	424.029	775.395	78.8309	231.02	158.658	k__Bacteria;p__Acidobacteria;c__Unclassified;o__Unclassified;f__Unclassified;g__Unclassified;s__Acidobacteria bacterium RIFCSPLOWO2_12_FULL_68_19
g__Unclassified;s__Acidobacteria bacterium SCGC AG-212-P17	2.62592	16.6343	2.1125	0	3.92254	8.5839	k__Bacteria;p__Acidobacteria;c__Unclassified;o__Unclassified;f__Unclassified;g__Unclassified;s__Acidobacteria bacterium SCGC AG-212-P17
g__Unclassified;s__Acidobacteria bacterium SCN 69-37	552.575	1967.64	2245.25	782.366	1759.63	1138.42	k__Bacteria;p__Acidobacteria;c__Unclassified;o__Unclassified;f__Unclassified;g__Unclassified;s__Acidobacteria bacterium SCN 69-37
g__Unclassified;s__uncultured Acidobacteria bacterium	68.0143	190.707	176.125	95.1079	271.828	174.671	k__Bacteria;p__Acidobacteria;c__Unclassified;o__Unclassified;f__Unclassified;g__Unclassified;s__uncultured Acidobacteria bacterium
g__Unclassified;s__uncultured Acidobacteria bacterium A11	0	0	16.4806	17.3518	0	2.04247	k__Bacteria;p__Acidobacteria;c__Unclassified;o__Unclassified;f__Unclassified;g__Unclassified;s__uncultured Acidobacteria bacterium A11
g__Unclassified;s__uncultured Acidobacteria bacterium A12	0	9.06076	4.33874	5.58974	14.4847	13.2228	k__Bacteria;p__Acidobacteria;c__Unclassified;o__Unclassified;f__Unclassified;g__Unclassified;s__uncultured Acidobacteria bacterium A12
g__Unclassified;s__uncultured Acidobacteria bacterium A3	3.9703	45.3509	93.4762	1.97705	10.5094	2.02501	k__Bacteria;p__Acidobacteria;c__Unclassified;o__Unclassified;f__Unclassified;g__Unclassified;s__uncultured Acidobacteria bacterium A3
g__Unclassified;s__uncultured Acidobacteria bacterium Rifle_16ft_4_minimus_38548	2.49954	18.4726	14.0758	2.55652	14.935	6.33494	k__Bacteria;p__Acidobacteria;c__Unclassified;o__Unclassified;f__Unclassified;g__Unclassified;s__uncultured Acidobacteria bacterium Rifle_16ft_4_minimus_38548
g__Acidimicrobium;s__Acidimicrobium ferrooxidans	89.5752	163.056	204.254	1428.81	808.246	1340.8	k__Bacteria;p__Actinobacteria;c__Acidimicrobiia;o__Acidimicrobiales;f__Acidimicrobiaceae;g__Acidimicrobium;s__Acidimicrobium ferrooxidans
g__Acidimicrobium;s__Acidimicrobium sp.	172.185	222.996	235.241	1036.06	960.874	1249.7	k__Bacteria;p__Actinobacteria;c__Acidimicrobiia;o__Acidimicrobiales;f__Acidimicrobiaceae;g__Acidimicrobium;s__Acidimicrobium sp.
g__Acidimicrobium;s__Acidimicrobium sp. BACL17 MAG-120823-bin42	67.8977	61.4259	53.5976	366.79	272.346	371.759	k__Bacteria;p__Actinobacteria;c__Acidimicrobiia;o__Acidimicrobiales;f__Acidimicrobiaceae;g__Acidimicrobium;s__Acidimicrobium sp. BACL17 MAG-120823-bin42
g__Acidimicrobium;s__Acidimicrobium sp. BACL17 MAG-120924-bin0	47.3706	45.285	74.0455	316.557	257.948	382.164	k__Bacteria;p__Actinobacteria;c__Acidimicrobiia;o__Acidimicrobiales;f__Acidimicrobiaceae;g__Acidimicrobium;s__Acidimicrobium sp. BACL17 MAG-120924-bin0
g__Acidimicrobium;s__Acidimicrobium sp. BACL19 MAG-120924-bin39	80.7191	40.326	107.237	361.226	403.041	392.347	k__Bacteria;p__Actinobacteria;c__Acidimicrobiia;o__Acidimicrobiales;f__Acidimicrobiaceae;g__Acidimicrobium;s__Acidimicrobium sp. BACL19 MAG-120924-bin39
g__Acidimicrobium;s__Acidimicrobium sp. BACL27 MAG-120823-bin4	88.6895	99.5759	77.9431	513.126	420.632	504.25	k__Bacteria;p__Actinobacteria;c__Acidimicrobiia;o__Acidimicrobiales;f__Acidimicrobiaceae;g__Acidimicrobium;s__Acidimicrobium sp. BACL27 MAG-120823-bin4
g__Acidithrix;s__Acidithrix ferrooxidans	459.748	533.908	567.939	3343.75	2419.71	3577.61	k__Bacteria;p__Actinobacteria;c__Acidimicrobiia;o__Acidimicrobiales;f__Acidimicrobiaceae;g__Acidithrix;s__Acidithrix ferrooxidans
g__Ferrimicrobium;s__Ferrimicrobium acidiphilum	68.0042	139.389	85.9037	351.605	401.006	516.532	k__Bacteria;p__Actinobacteria;c__Acidimicrobiia;o__Acidimicrobiales;f__Acidimicrobiaceae;g__Ferrimicrobium;s__Ferrimicrobium acidiphilum
g__Ferrithrix;s__Ferrithrix thermotolerans	383.209	626.321	561.451	3882.84	2565.39	4405.97	k__Bacteria;p__Actinobacteria;c__Acidimicrobiia;o__Acidimicrobiales;f__Acidimicrobiaceae;g__Ferrithrix;s__Ferrithrix thermotolerans
g__Ilumatobacter;s__Ilumatobacter coccineus	781.504	719.616	694.856	4181.36	4540.6	4165.72	k__Bacteria;p__Actinobacteria;c__Acidimicrobiia;o__Acidimicrobiales;f__Acidimicrobiaceae;g__Ilumatobacter;s__Ilumatobacter coccineus
g__Ilumatobacter;s__Ilumatobacter nonamiensis	771.298	543.381	719.2	3506.96	3725.99	3848.91	k__Bacteria;p__Actinobacteria;c__Acidimicrobiia;o__Acidimicrobiales;f__Acidimicrobiaceae;g__Ilumatobacter;s__Ilumatobacter nonamiensis
g__Unclassified;s__Acidimicrobiaceae bacterium TMED130	101.349	69.0829	83.2871	444.992	536.483	522.879	k__Bacteria;p__Actinobacteria;c__Acidimicrobiia;o__Acidimicrobiales;f__Acidimicrobiaceae;g__Unclassified;s__Acidimicrobiaceae bacterium TMED130
g__Unclassified;s__Acidimicrobiaceae bacterium TMED224	27.3223	53.2093	23.4538	315.285	224.781	310.129	k__Bacteria;p__Actinobacteria;c__Acidimicrobiia;o__Acidimicrobiales;f__Acidimicrobiaceae;g__Unclassified;s__Acidimicrobiaceae bacterium TMED224
g__Unclassified;s__Acidimicrobiaceae bacterium TMED244	11.5325	6.91799	0	3.35096	10.5385	4.24161	k__Bacteria;p__Actinobacteria;c__Acidimicrobiia;o__Acidimicrobiales;f__Acidimicrobiaceae;g__Unclassified;s__Acidimicrobiaceae bacterium TMED244
g__Unclassified;s__Acidimicrobiaceae bacterium TMED77	46.9474	55.5381	48.2004	231.356	267.251	269.59	k__Bacteria;p__Actinobacteria;c__Acidimicrobiia;o__Acidimicrobiales;f__Acidimicrobiaceae;g__Unclassified;s__Acidimicrobiaceae bacterium TMED77
g__Candidatus Microthrix;s__Candidatus Microthrix parvicella	1278.53	1309.84	1178.39	6255.08	7204.6	6599.78	k__Bacteria;p__Actinobacteria;c__Acidimicrobiia;o__Acidimicrobiales;f__Microthrixaceae;g__Candidatus Microthrix;s__Candidatus Microthrix parvicella
g__Unclassified;s__Acidimicrobiales bacterium 20-64-4	4.77162	10.6492	18.5618	76.9183	102.157	94.5136	k__Bacteria;p__Actinobacteria;c__Acidimicrobiia;o__Acidimicrobiales;f__Unclassified;g__Unclassified;s__Acidimicrobiales bacterium 20-64-4
g__Unclassified;s__Acidimicrobiales bacterium MED-G01	225.092	208.092	140.636	1108.76	1117.05	1200.61	k__Bacteria;p__Actinobacteria;c__Acidimicrobiia;o__Acidimicrobiales;f__Unclassified;g__Unclassified;s__Acidimicrobiales bacterium MED-G01
g__Unclassified;s__Acidimicrobiia bacterium BACL6 MAG-120322-bin79	9.5003	2.61102	0	52.3756	53.1885	45.7221	k__Bacteria;p__Actinobacteria;c__Acidimicrobiia;o__Unclassified;f__Unclassified;g__Unclassified;s__Acidimicrobiia bacterium BACL6 MAG-120322-bin79
g__Unclassified;s__Acidimicrobiia bacterium BACL6 MAG-120910-bin40	33.3461	21.6774	12.4054	169.778	112.283	173.424	k__Bacteria;p__Actinobacteria;c__Acidimicrobiia;o__Unclassified;f__Unclassified;g__Unclassified;s__Acidimicrobiia bacterium BACL6 MAG-120910-bin40
g__Unclassified;s__Acidimicrobiia bacterium BACL6 MAG-120924-bin43	36.8171	31.8218	23.5582	233.509	229.847	244.358	k__Bacteria;p__Actinobacteria;c__Acidimicrobiia;o__Unclassified;f__Unclassified;g__Unclassified;s__Acidimicrobiia bacterium BACL6 MAG-120924-bin43
g__Unclassified;s__Acidimicrobiia bacterium BACL6 MAG-121220-bin61	29.2564	44.5635	46.0464	99.2071	104.909	113.873	k__Bacteria;p__Actinobacteria;c__Acidimicrobiia;o__Unclassified;f__Unclassified;g__Unclassified;s__Acidimicrobiia bacterium BACL6 MAG-121220-bin61
g__Acidothermus;s__Acidothermus cellulolyticus	450.181	228.823	219.452	1901.76	1418.9	2114	k__Bacteria;p__Actinobacteria;c__Actinobacteria;o__Acidothermales;f__Acidothermaceae;g__Acidothermus;s__Acidothermus cellulolyticus
g__Actinobaculum;s__Actinobaculum suis	0	0	3.72301	11.8334	0	7.03742	k__Bacteria;p__Actinobacteria;c__Actinobacteria;o__Actinomycetales;f__Actinomycetaceae;g__Actinobaculum;s__Actinobaculum suis
g__Actinomyces;s__Actinomyces cardiffensis	0	0	0	27.5809	0	3.03752	k__Bacteria;p__Actinobacteria;c__Actinobacteria;o__Actinomycetales;f__Actinomycetaceae;g__Actinomyces;s__Actinomyces cardiffensis
g__Actinomyces;s__Actinomyces glycerinitolerans	7.05532	5.12267	1.41896	2.48133	2.52536	4.09908	k__Bacteria;p__Actinobacteria;c__Actinobacteria;o__Actinomycetales;f__Actinomycetaceae;g__Actinomyces;s__Actinomyces glycerinitolerans
g__Actinomyces;s__Actinomyces hordeovulneris	3.73932	2.45514	0	22.3854	8.00338	7.56149	k__Bacteria;p__Actinobacteria;c__Actinobacteria;o__Actinomycetales;f__Actinomycetaceae;g__Actinomyces;s__Actinomyces hordeovulneris
g__Actinomyces;s__Actinomyces johnsonii	2.20479	30.8427	30.0297	4.51009	0	1.11758	k__Bacteria;p__Actinobacteria;c__Actinobacteria;o__Actinomycetales;f__Actinomycetaceae;g__Actinomyces;s__Actinomyces johnsonii
g__Actinomyces;s__Actinomyces massiliensis	0	0	0	5.75987	8.41218	5.70907	k__Bacteria;p__Actinobacteria;c__Actinobacteria;o__Actinomycetales;f__Actinomycetaceae;g__Actinomyces;s__Actinomyces massiliensis
g__Actinomyces;s__Actinomyces naeslundii	0	0	0	3.08432	3.32482	12.8836	k__Bacteria;p__Actinobacteria;c__Actinobacteria;o__Actinomycetales;f__Actinomycetaceae;g__Actinomyces;s__Actinomyces naeslundii
g__Actinomyces;s__Actinomyces nasicola	10.6097	2.39555	8.81307	55.5607	47.3402	43.9937	k__Bacteria;p__Actinobacteria;c__Actinobacteria;o__Actinomycetales;f__Actinomycetaceae;g__Actinomyces;s__Actinomyces nasicola
g__Actinomyces;s__Actinomyces oris	2.24719	0	16.4949	13.1116	2.6958	10.2692	k__Bacteria;p__Actinobacteria;c__Actinobacteria;o__Actinomycetales;f__Actinomycetaceae;g__Actinomyces;s__Actinomyces oris
g__Actinomyces;s__Actinomyces polynesiensis	0	4.21781	0	4.76708	0	2.70002	k__Bacteria;p__Actinobacteria;c__Actinobacteria;o__Actinomycetales;f__Actinomycetaceae;g__Actinomyces;s__Actinomyces polynesiensis
g__Actinomyces;s__Actinomyces provencensis	8.65583	6.09239	9.28455	0	21.2365	26.6647	k__Bacteria;p__Actinobacteria;c__Actinobacteria;o__Actinomycetales;f__Actinomycetaceae;g__Actinomyces;s__Actinomyces provencensis
g__Actinomyces;s__Actinomyces radicidentis	3.03516	0	0	1.55217	2.26692	9.23091	k__Bacteria;p__Actinobacteria;c__Actinobacteria;o__Actinomycetales;f__Actinomycetaceae;g__Actinomyces;s__Actinomyces radicidentis
g__Actinomyces;s__Actinomyces ruminicola	8.94573	16.7852	17.9059	21.951	1.18743	12.6709	k__Bacteria;p__Actinobacteria;c__Actinobacteria;o__Actinomycetales;f__Actinomycetaceae;g__Actinomyces;s__Actinomyces ruminicola
g__Actinomyces;s__Actinomyces slackii	0	0	0	0	3.92254	7.98629	k__Bacteria;p__Actinobacteria;c__Actinobacteria;o__Actinomycetales;f__Actinomycetaceae;g__Actinomyces;s__Actinomyces slackii
g__Actinomyces;s__Actinomyces sp. C10	66.5001	5.13943	22.1772	60.8089	29.7686	44.7022	k__Bacteria;p__Actinobacteria;c__Actinobacteria;o__Actinomycetales;f__Actinomycetaceae;g__Actinomyces;s__Actinomyces sp. C10
g__Actinomyces;s__Actinomyces sp. CtC 72	1.9975	0	0	12.1077	12.6262	24.6945	k__Bacteria;p__Actinobacteria;c__Actinobacteria;o__Actinomycetales;f__Actinomycetaceae;g__Actinomyces;s__Actinomyces sp. CtC 72
g__Actinomyces;s__Actinomyces sp. oral taxon 170	0	0	0	5.35153	0	0	k__Bacteria;p__Actinobacteria;c__Actinobacteria;o__Actinomycetales;f__Actinomycetaceae;g__Actinomyces;s__Actinomyces sp. oral taxon 170
g__Actinomyces;s__Actinomyces sp. oral taxon 171	0	3.91654	17.9059	9.3373	0	0	k__Bacteria;p__Actinobacteria;c__Actinobacteria;o__Actinomycetales;f__Actinomycetaceae;g__Actinomyces;s__Actinomyces sp. oral taxon 171
g__Actinomyces;s__Actinomyces sp. oral taxon 849	1.53755	6.4932	1.23692	0.786299	1.14837	0	k__Bacteria;p__Actinobacteria;c__Actinobacteria;o__Actinomycetales;f__Actinomycetaceae;g__Actinomyces;s__Actinomyces sp. oral taxon 849
g__Actinomyces;s__Actinomyces sp. S6-Spd3	0	0	5.15102	0	0	9.73671	k__Bacteria;p__Actinobacteria;c__Actinobacteria;o__Actinomycetales;f__Actinomycetaceae;g__Actinomyces;s__Actinomyces sp. S6-Spd3
g__Actinomyces;s__Actinomyces succiniciruminis	0	0	0	8.0213	2.34299	1.59011	k__Bacteria;p__Actinobacteria;c__Actinobacteria;o__Actinomycetales;f__Actinomycetaceae;g__Actinomyces;s__Actinomyces succiniciruminis
g__Actinomyces;s__Actinomyces turicensis	0	0	7.37303	29.674	22.4125	36.2596	k__Bacteria;p__Actinobacteria;c__Actinobacteria;o__Actinomycetales;f__Actinomycetaceae;g__Actinomyces;s__Actinomyces turicensis
g__Actinomyces;s__Actinomyces urogenitalis	18.1901	18.6041	13.5711	82.8136	81.4739	43.6871	k__Bacteria;p__Actinobacteria;c__Actinobacteria;o__Actinomycetales;f__Actinomycetaceae;g__Actinomyces;s__Actinomyces urogenitalis
g__Arcanobacterium;s__Arcanobacterium sp. S3PF19	6.84021	2.40724	0	3.49807	1.70295	1.15574	k__Bacteria;p__Actinobacteria;c__Actinobacteria;o__Actinomycetales;f__Actinomycetaceae;g__Arcanobacterium;s__Arcanobacterium sp. S3PF19
g__Flaviflexus;s__Flaviflexus massiliensis	0	0	4.32212	30.4231	21.6948	11.0198	k__Bacteria;p__Actinobacteria;c__Actinobacteria;o__Actinomycetales;f__Actinomycetaceae;g__Flaviflexus;s__Flaviflexus massiliensis
g__Mobiluncus;s__Mobiluncus mulieris	1.78403	0	0	19.1593	11.9922	24.4161	k__Bacteria;p__Actinobacteria;c__Actinobacteria;o__Actinomycetales;f__Actinomycetaceae;g__Mobiluncus;s__Mobiluncus mulieris
g__Trueperella;s__Trueperella abortisuis	0	0	6.30208	6.07716	19.5692	2.00785	k__Bacteria;p__Actinobacteria;c__Actinobacteria;o__Actinomycetales;f__Actinomycetaceae;g__Trueperella;s__Trueperella abortisuis
g__Trueperella;s__Trueperella bernardiae	0	13.3374	6.09769	0	6.12466	0	k__Bacteria;p__Actinobacteria;c__Actinobacteria;o__Actinomycetales;f__Actinomycetaceae;g__Trueperella;s__Trueperella bernardiae
g__Trueperella;s__Trueperella pyogenes	0	0	0	2.26573	0	5.61437	k__Bacteria;p__Actinobacteria;c__Actinobacteria;o__Actinomycetales;f__Actinomycetaceae;g__Trueperella;s__Trueperella pyogenes
g__Unclassified;s__Actinomycetaceae bacterium BA112	0	0	0	2.19298	0	6.52092	k__Bacteria;p__Actinobacteria;c__Actinobacteria;o__Actinomycetales;f__Actinomycetaceae;g__Unclassified;s__Actinomycetaceae bacterium BA112
g__Unclassified;s__Actinomycetaceae bacterium Marseille-P3850	14.7605	5.74049	0	32.6394	18.7119	27.0037	k__Bacteria;p__Actinobacteria;c__Actinobacteria;o__Actinomycetales;f__Actinomycetaceae;g__Unclassified;s__Actinomycetaceae bacterium Marseille-P3850
g__Unclassified;s__Actinomycetales bacterium	39.3004	27.0265	39.6088	99.7631	56.9969	76.1681	k__Bacteria;p__Actinobacteria;c__Actinobacteria;o__Actinomycetales;f__Unclassified;g__Unclassified;s__Actinomycetales bacterium
g__Unclassified;s__Actinomycetales bacterium JB111	102.02	30.2143	29.827	97.272	64.1673	81.5167	k__Bacteria;p__Actinobacteria;c__Actinobacteria;o__Actinomycetales;f__Unclassified;g__Unclassified;s__Actinomycetales bacterium JB111
g__Unclassified;s__Actinomycetales bacterium TMED115	46.9792	13.5729	15.9203	280.981	174.964	241.837	k__Bacteria;p__Actinobacteria;c__Actinobacteria;o__Actinomycetales;f__Unclassified;g__Unclassified;s__Actinomycetales bacterium TMED115
g__Actinopolyspora;s__Actinopolyspora alba	1.5791	1.66717	1.27035	8.0755	1.17941	1.60086	k__Bacteria;p__Actinobacteria;c__Actinobacteria;o__Actinopolysporales;f__Actinopolysporaceae;g__Actinopolyspora;s__Actinopolyspora alba
g__Actinopolyspora;s__Actinopolyspora erythraea	9.77855	0	0	23.5544	16.6027	16.4285	k__Bacteria;p__Actinobacteria;c__Actinobacteria;o__Actinopolysporales;f__Actinopolysporaceae;g__Actinopolyspora;s__Actinopolyspora erythraea
g__Actinopolyspora;s__Actinopolyspora halophila	88.5758	27.4936	31.3843	0.72216	5.88916	0	k__Bacteria;p__Actinobacteria;c__Actinobacteria;o__Actinopolysporales;f__Actinopolysporaceae;g__Actinopolyspora;s__Actinopolyspora halophila
g__Actinopolyspora;s__Actinopolyspora mortivallis	62.0144	2.14558	0	23.5148	33.1298	68.6469	k__Bacteria;p__Actinobacteria;c__Actinobacteria;o__Actinopolysporales;f__Actinopolysporaceae;g__Actinopolyspora;s__Actinopolyspora mortivallis
g__Actinopolyspora;s__Actinopolyspora mzabensis	14.4898	24.7608	36.8092	20.7131	6.87893	6.41919	k__Bacteria;p__Actinobacteria;c__Actinobacteria;o__Actinopolysporales;f__Actinopolysporaceae;g__Actinopolyspora;s__Actinopolyspora mzabensis
g__Actinopolyspora;s__Actinopolyspora righensis	0	0	0	8.73523	0	12.9873	k__Bacteria;p__Actinobacteria;c__Actinobacteria;o__Actinopolysporales;f__Actinopolysporaceae;g__Actinopolyspora;s__Actinopolyspora righensis
g__Actinopolyspora;s__Actinopolyspora saharensis	28.6318	16.669	0	9.99969	21.1029	11.0554	k__Bacteria;p__Actinobacteria;c__Actinobacteria;o__Actinopolysporales;f__Actinopolysporaceae;g__Actinopolyspora;s__Actinopolyspora saharensis
g__Actinopolyspora;s__Actinopolyspora xinjiangensis	4.888	7.09584	9.61565	28.5268	27.379	41.4693	k__Bacteria;p__Actinobacteria;c__Actinobacteria;o__Actinopolysporales;f__Actinopolysporaceae;g__Actinopolyspora;s__Actinopolyspora xinjiangensis
g__Alloscardovia;s__Alloscardovia criceti	0	0	0	1.83873	2.68543	5.46754	k__Bacteria;p__Actinobacteria;c__Actinobacteria;o__Bifidobacteriales;f__Bifidobacteriaceae;g__Alloscardovia;s__Alloscardovia criceti
g__Bifidobacterium;s__Bifidobacterium adolescentis	0	0	0	0	4.63365	4.44933	k__Bacteria;p__Actinobacteria;c__Actinobacteria;o__Bifidobacteriales;f__Bifidobacteriaceae;g__Bifidobacterium;s__Bifidobacterium adolescentis CAG:119
g__Bifidobacterium;s__Bifidobacterium bifidum	4.43047	0	0	12.1329	26.6181	21.1229	k__Bacteria;p__Actinobacteria;c__Actinobacteria;o__Bifidobacteriales;f__Bifidobacteriaceae;g__Bifidobacterium;s__Bifidobacterium bifidum CAG:234
g__Bifidobacterium;s__Bifidobacterium breve	0	0	0	9190.58	6589.69	4856.47	k__Bacteria;p__Actinobacteria;c__Actinobacteria;o__Bifidobacteriales;f__Bifidobacteriaceae;g__Bifidobacterium;s__Bifidobacterium breve
g__Gardnerella;s__Gardnerella vaginalis	0	0	0	0	8.36181	0	k__Bacteria;p__Actinobacteria;c__Actinobacteria;o__Bifidobacteriales;f__Bifidobacteriaceae;g__Gardnerella;s__Gardnerella vaginalis
g__Candidatus Planktophila;s__Candidatus Planktophila limnetica	0	3.31197	7.57096	0	0	0	k__Bacteria;p__Actinobacteria;c__Actinobacteria;o__Candidatus Nanopelagicales;f__Unclassified;g__Candidatus Planktophila;s__Candidatus Planktophila limnetica
g__Candidatus Planktophila;s__Candidatus Planktophila versatilis	1.49334	0	0	2.29107	3.34606	0	k__Bacteria;p__Actinobacteria;c__Actinobacteria;o__Candidatus Nanopelagicales;f__Unclassified;g__Candidatus Planktophila;s__Candidatus Planktophila versatilis
g__Actinospica;s__Actinospica robiniae	94.2647	50.7882	26.1009	191.062	135.657	215.889	k__Bacteria;p__Actinobacteria;c__Actinobacteria;o__Catenulisporales;f__Actinospicaceae;g__Actinospica;s__Actinospica robiniae
g__Catenulispora;s__Catenulispora acidiphila	139.24	112.081	80.0342	422.187	342.768	451.084	k__Bacteria;p__Actinobacteria;c__Actinobacteria;o__Catenulisporales;f__Catenulisporaceae;g__Catenulispora;s__Catenulispora acidiphila
g__Catenulispora;s__Catenulispora sp. 13_1_20CM_3_70_7	75.8485	26.7036	39.2502	190.371	152.382	239.886	k__Bacteria;p__Actinobacteria;c__Actinobacteria;o__Catenulisporales;f__Catenulisporaceae;g__Catenulispora;s__Catenulispora sp. 13_1_20CM_3_70_7
g__Corynebacterium;s__Corynebacterium alkanolyticum	9.98749	2.1089	0	0	0	0	k__Bacteria;p__Actinobacteria;c__Actinobacteria;o__Corynebacteriales;f__Corynebacteriaceae;g__Corynebacterium;s__Corynebacterium alkanolyticum
g__Corynebacterium;s__Corynebacterium argentoratense	0	0	14.1009	15.5006	8.34041	16.1725	k__Bacteria;p__Actinobacteria;c__Actinobacteria;o__Corynebacteriales;f__Corynebacteriaceae;g__Corynebacterium;s__Corynebacterium argentoratense
g__Corynebacterium;s__Corynebacterium ciconiae	0	0	0	17.6131	3.6748	12.4698	k__Bacteria;p__Actinobacteria;c__Actinobacteria;o__Corynebacteriales;f__Corynebacteriaceae;g__Corynebacterium;s__Corynebacterium ciconiae
g__Corynebacterium;s__Corynebacterium cystitidis	17.5909	0	2.02164	2.57027	0	0	k__Bacteria;p__Actinobacteria;c__Actinobacteria;o__Corynebacteriales;f__Corynebacteriaceae;g__Corynebacterium;s__Corynebacterium cystitidis
g__Corynebacterium;s__Corynebacterium deserti	0	0	0	3.58552	0	0	k__Bacteria;p__Actinobacteria;c__Actinobacteria;o__Corynebacteriales;f__Corynebacteriaceae;g__Corynebacterium;s__Corynebacterium deserti
g__Corynebacterium;s__Corynebacterium diphtheriae	66.7601	0	0	7.77345	19.6791	17.9267	k__Bacteria;p__Actinobacteria;c__Actinobacteria;o__Corynebacteriales;f__Corynebacteriaceae;g__Corynebacterium;s__Corynebacterium diphtheriae
g__Corynebacterium;s__Corynebacterium doosanense	0	0	0	8.14891	0	5.3847	k__Bacteria;p__Actinobacteria;c__Actinobacteria;o__Corynebacteriales;f__Corynebacteriaceae;g__Corynebacterium;s__Corynebacterium doosanense
g__Corynebacterium;s__Corynebacterium efficiens	0	2.05618	0	33.0294	40.0524	20.5245	k__Bacteria;p__Actinobacteria;c__Actinobacteria;o__Corynebacteriales;f__Corynebacteriaceae;g__Corynebacterium;s__Corynebacterium efficiens
g__Corynebacterium;s__Corynebacterium freiburgense	0	0	0	2.07856	0	6.18069	k__Bacteria;p__Actinobacteria;c__Actinobacteria;o__Corynebacteriales;f__Corynebacteriaceae;g__Corynebacterium;s__Corynebacterium freiburgense
g__Corynebacterium;s__Corynebacterium genitalium	0	0	0	1.97549	0	2.93711	k__Bacteria;p__Actinobacteria;c__Actinobacteria;o__Corynebacteriales;f__Corynebacteriaceae;g__Corynebacterium;s__Corynebacterium genitalium
g__Corynebacterium;s__Corynebacterium glutamicum	12.4644	0	0	0	0	9.47706	k__Bacteria;p__Actinobacteria;c__Actinobacteria;o__Corynebacteriales;f__Corynebacteriaceae;g__Corynebacterium;s__Corynebacterium glutamicum
g__Corynebacterium;s__Corynebacterium halotolerans	2.13431	10.9876	16.8877	51.1599	41.5165	31.8229	k__Bacteria;p__Actinobacteria;c__Actinobacteria;o__Corynebacteriales;f__Corynebacteriaceae;g__Corynebacterium;s__Corynebacterium halotolerans
g__Corynebacterium;s__Corynebacterium humireducens	4.36836	9.22399	0	0	6.52534	11.0713	k__Bacteria;p__Actinobacteria;c__Actinobacteria;o__Corynebacteriales;f__Corynebacteriaceae;g__Corynebacterium;s__Corynebacterium humireducens
g__Corynebacterium;s__Corynebacterium imitans	0	0	2.06607	9.19365	1.91816	0	k__Bacteria;p__Actinobacteria;c__Actinobacteria;o__Corynebacteriales;f__Corynebacteriaceae;g__Corynebacterium;s__Corynebacterium imitans
g__Corynebacterium;s__Corynebacterium jeddahense	0	1.82097	2.77509	0.882047	9.01749	20.4332	k__Bacteria;p__Actinobacteria;c__Actinobacteria;o__Corynebacteriales;f__Corynebacteriaceae;g__Corynebacterium;s__Corynebacterium jeddahense
g__Corynebacterium;s__Corynebacterium lowii	0	0	0	3.35096	0	1.10713	k__Bacteria;p__Actinobacteria;c__Actinobacteria;o__Corynebacteriales;f__Corynebacteriaceae;g__Corynebacterium;s__Corynebacterium lowii
g__Corynebacterium;s__Corynebacterium maris	0	0	17.3591	8.0213	2.34299	1.85099	k__Bacteria;p__Actinobacteria;c__Actinobacteria;o__Corynebacteriales;f__Corynebacteriaceae;g__Corynebacterium;s__Corynebacterium maris
g__Corynebacterium;s__Corynebacterium matruchotii	0	0	5.78499	29.707	16.2804	36.9059	k__Bacteria;p__Actinobacteria;c__Actinobacteria;o__Corynebacteriales;f__Corynebacteriaceae;g__Corynebacterium;s__Corynebacterium matruchotii
g__Corynebacterium;s__Corynebacterium nuruki	14.382	0	0	3.77423	0	2.49396	k__Bacteria;p__Actinobacteria;c__Actinobacteria;o__Corynebacteriales;f__Corynebacteriaceae;g__Corynebacterium;s__Corynebacterium nuruki
g__Corynebacterium;s__Corynebacterium pilosum	0	0	0	9.56139	0	0	k__Bacteria;p__Actinobacteria;c__Actinobacteria;o__Corynebacteriales;f__Corynebacteriaceae;g__Corynebacterium;s__Corynebacterium pilosum
g__Corynebacterium;s__Corynebacterium pollutisoli	0	0	0	0	6.23403	2.82055	k__Bacteria;p__Actinobacteria;c__Actinobacteria;o__Corynebacteriales;f__Corynebacteriaceae;g__Corynebacterium;s__Corynebacterium pollutisoli
g__Corynebacterium;s__Corynebacterium pseudotuberculosis	0	0	2.93769	0	0	9.25494	k__Bacteria;p__Actinobacteria;c__Actinobacteria;o__Corynebacteriales;f__Corynebacteriaceae;g__Corynebacterium;s__Corynebacterium pseudotuberculosis
g__Corynebacterium;s__Corynebacterium sp. HMSC28B08	0	0	12.819	0	0	0	k__Bacteria;p__Actinobacteria;c__Actinobacteria;o__Corynebacteriales;f__Corynebacteriaceae;g__Corynebacterium;s__Corynebacterium sp. HMSC28B08
g__Corynebacterium;s__Corynebacterium sp. HMSC29G08	0	0	0	2.77947	0	8.26488	k__Bacteria;p__Actinobacteria;c__Actinobacteria;o__Corynebacteriales;f__Corynebacteriaceae;g__Corynebacterium;s__Corynebacterium sp. HMSC29G08
g__Corynebacterium;s__Corynebacterium sp. Marseille-P2417	1.71844	0	0	0	3.85043	0	k__Bacteria;p__Actinobacteria;c__Actinobacteria;o__Corynebacteriales;f__Corynebacteriaceae;g__Corynebacterium;s__Corynebacterium sp. Marseille-P2417
g__Corynebacterium;s__Corynebacterium sp. NML120713	8.56071	0	0	7.27068	4.03057	16.808	k__Bacteria;p__Actinobacteria;c__Actinobacteria;o__Corynebacteriales;f__Corynebacteriaceae;g__Corynebacterium;s__Corynebacterium sp. NML120713
g__Corynebacterium;s__Corynebacterium ulceribovis	0	0	13.4294	9.10609	18.2865	15.7951	k__Bacteria;p__Actinobacteria;c__Actinobacteria;o__Corynebacteriales;f__Corynebacteriaceae;g__Corynebacterium;s__Corynebacterium ulceribovis
g__Corynebacterium;s__Corynebacterium uterequi	0	0	0	16.2451	13.5575	23.0026	k__Bacteria;p__Actinobacteria;c__Actinobacteria;o__Corynebacteriales;f__Corynebacteriaceae;g__Corynebacterium;s__Corynebacterium uterequi
g__Corynebacterium;s__Corynebacterium variabile	121.148	52.1616	18.7362	283.126	219.212	229.682	k__Bacteria;p__Actinobacteria;c__Actinobacteria;o__Corynebacteriales;f__Corynebacteriaceae;g__Corynebacterium;s__Corynebacterium variabile
g__Corynebacterium;s__Corynebacterium vitaeruminis	0	0	0	25.7027	7.50765	22.9284	k__Bacteria;p__Actinobacteria;c__Actinobacteria;o__Corynebacteriales;f__Corynebacteriaceae;g__Corynebacterium;s__Corynebacterium vitaeruminis
g__Corynebacterium;s__Corynebacterium xerosis	0	4.95963	7.55828	13.222	2.63476	25.1481	k__Bacteria;p__Actinobacteria;c__Actinobacteria;o__Corynebacteriales;f__Corynebacteriaceae;g__Corynebacterium;s__Corynebacterium xerosis
g__Turicella;s__Turicella otitidis	11.9869	17.7692	3.84743	21.9494	16.0511	40.9944	k__Bacteria;p__Actinobacteria;c__Actinobacteria;o__Corynebacteriales;f__Corynebacteriaceae;g__Turicella;s__Turicella otitidis
g__Unclassified;s__Corynebacterium-like bacterium B27	44.4695	49.2749	56.5683	273.365	176.658	128.832	k__Bacteria;p__Actinobacteria;c__Actinobacteria;o__Corynebacteriales;f__Corynebacteriaceae;g__Unclassified;s__Corynebacterium-like bacterium B27
g__Dietzia;s__Dietzia alimentaria	3.055	7.27865	3.4184	48.2372	37.441	42.5386	k__Bacteria;p__Actinobacteria;c__Actinobacteria;o__Corynebacteriales;f__Dietziaceae;g__Dietzia;s__Dietzia alimentaria
g__Dietzia;s__Dietzia cinnamea	38.7092	30.6745	19.2988	150.19	140.334	171.565	k__Bacteria;p__Actinobacteria;c__Actinobacteria;o__Corynebacteriales;f__Dietziaceae;g__Dietzia;s__Dietzia cinnamea
g__Dietzia;s__Dietzia papillomatosis	0	4.88598	3.72301	5.69908	6.81863	15.8612	k__Bacteria;p__Actinobacteria;c__Actinobacteria;o__Corynebacteriales;f__Dietziaceae;g__Dietzia;s__Dietzia papillomatosis
g__Dietzia;s__Dietzia sp. 111N12-1	0	0	0	4.15713	3.0357	5.15058	k__Bacteria;p__Actinobacteria;c__Actinobacteria;o__Corynebacteriales;f__Dietziaceae;g__Dietzia;s__Dietzia sp. 111N12-1
g__Dietzia;s__Dietzia sp. HMSC21D01	0	0	0	32.8158	24.6761	21.7348	k__Bacteria;p__Actinobacteria;c__Actinobacteria;o__Corynebacteriales;f__Dietziaceae;g__Dietzia;s__Dietzia sp. HMSC21D01
g__Dietzia;s__Dietzia sp. UCD-THP	25.7625	8.69509	11.4556	17.9191	34.1162	23.6163	k__Bacteria;p__Actinobacteria;c__Actinobacteria;o__Corynebacteriales;f__Dietziaceae;g__Dietzia;s__Dietzia sp. UCD-THP
g__Dietzia;s__Dietzia sp. WMMA184	0	0	0	9.95978	4.84869	0	k__Bacteria;p__Actinobacteria;c__Actinobacteria;o__Corynebacteriales;f__Dietziaceae;g__Dietzia;s__Dietzia sp. WMMA184
g__Dietzia;s__Dietzia timorensis	0	0	0	0	0	5.73209	k__Bacteria;p__Actinobacteria;c__Actinobacteria;o__Corynebacteriales;f__Dietziaceae;g__Dietzia;s__Dietzia timorensis
g__Gordonia;s__Gordonia aichiensis	0.940472	0	0	4.3286	11.2388	7.62742	k__Bacteria;p__Actinobacteria;c__Actinobacteria;o__Corynebacteriales;f__Gordoniaceae;g__Gordonia;s__Gordonia aichiensis
g__Gordonia;s__Gordonia alkanivorans	0	7.32896	0	7.71435	1.90768	4.69162	k__Bacteria;p__Actinobacteria;c__Actinobacteria;o__Corynebacteriales;f__Gordoniaceae;g__Gordonia;s__Gordonia alkanivorans
g__Gordonia;s__Gordonia amarae	9.9542	4.93484	8.82701	51.5502	20.5548	55.2731	k__Bacteria;p__Actinobacteria;c__Actinobacteria;o__Corynebacteriales;f__Gordoniaceae;g__Gordonia;s__Gordonia amarae
g__Gordonia;s__Gordonia amicalis	2.88528	3.56306	4.60007	57.2825	50.3872	113.195	k__Bacteria;p__Actinobacteria;c__Actinobacteria;o__Corynebacteriales;f__Gordoniaceae;g__Gordonia;s__Gordonia amicalis
g__Gordonia;s__Gordonia araii	23.1402	49.4531	5.99089	37.7283	20.1271	57.9478	k__Bacteria;p__Actinobacteria;c__Actinobacteria;o__Corynebacteriales;f__Gordoniaceae;g__Gordonia;s__Gordonia araii
g__Gordonia;s__Gordonia bronchialis	26.4724	32.033	22.3054	43.5992	69.4479	74.9719	k__Bacteria;p__Actinobacteria;c__Actinobacteria;o__Corynebacteriales;f__Gordoniaceae;g__Gordonia;s__Gordonia bronchialis
g__Gordonia;s__Gordonia effusa	0	0	2.3069	14.4868	5.25418	22.6429	k__Bacteria;p__Actinobacteria;c__Actinobacteria;o__Corynebacteriales;f__Gordoniaceae;g__Gordonia;s__Gordonia effusa
g__Gordonia;s__Gordonia hirsuta	0	0	16.4545	21.6042	3.58229	12.2704	k__Bacteria;p__Actinobacteria;c__Actinobacteria;o__Corynebacteriales;f__Gordoniaceae;g__Gordonia;s__Gordonia hirsuta
g__Gordonia;s__Gordonia hydrophobica	0	0	0	16.3365	0	13.9311	k__Bacteria;p__Actinobacteria;c__Actinobacteria;o__Corynebacteriales;f__Gordoniaceae;g__Gordonia;s__Gordonia hydrophobica
g__Gordonia;s__Gordonia kroppenstedtii	16.8549	2.90284	2.09484	71.8863	34.8093	85.9579	k__Bacteria;p__Actinobacteria;c__Actinobacteria;o__Corynebacteriales;f__Gordoniaceae;g__Gordonia;s__Gordonia kroppenstedtii
g__Gordonia;s__Gordonia malaquae	1.24312	16.9545	22.1291	29.6814	28.5411	6.41422	k__Bacteria;p__Actinobacteria;c__Actinobacteria;o__Corynebacteriales;f__Gordoniaceae;g__Gordonia;s__Gordonia malaquae
g__Gordonia;s__Gordonia namibiensis	0	0	0	0	2.54822	5.18817	k__Bacteria;p__Actinobacteria;c__Actinobacteria;o__Corynebacteriales;f__Gordoniaceae;g__Gordonia;s__Gordonia namibiensis
g__Gordonia;s__Gordonia neofelifaecis	0	0	0	23.8626	7.93422	18.1227	k__Bacteria;p__Actinobacteria;c__Actinobacteria;o__Corynebacteriales;f__Gordoniaceae;g__Gordonia;s__Gordonia neofelifaecis
g__Gordonia;s__Gordonia otitidis	0	43.8975	64.6661	2.98492	16.0839	3.87734	k__Bacteria;p__Actinobacteria;c__Actinobacteria;o__Corynebacteriales;f__Gordoniaceae;g__Gordonia;s__Gordonia otitidis
g__Gordonia;s__Gordonia paraffinivorans	80.8887	25.6439	44.1561	381.178	266.299	289.086	k__Bacteria;p__Actinobacteria;c__Actinobacteria;o__Corynebacteriales;f__Gordoniaceae;g__Gordonia;s__Gordonia paraffinivorans
g__Gordonia;s__Gordonia polyisoprenivorans	17.7292	27.4158	4.14022	29.4422	19.3552	59.5762	k__Bacteria;p__Actinobacteria;c__Actinobacteria;o__Corynebacteriales;f__Gordoniaceae;g__Gordonia;s__Gordonia polyisoprenivorans
g__Gordonia;s__Gordonia rhizosphera	92.349	57.5898	72.7162	534.502	365.36	493.387	k__Bacteria;p__Actinobacteria;c__Actinobacteria;o__Corynebacteriales;f__Gordoniaceae;g__Gordonia;s__Gordonia rhizosphera
g__Gordonia;s__Gordonia rubripertincta	4.95206	43.1059	36.8987	14.8343	11.1241	20.9973	k__Bacteria;p__Actinobacteria;c__Actinobacteria;o__Corynebacteriales;f__Gordoniaceae;g__Gordonia;s__Gordonia rubripertincta
g__Gordonia;s__Gordonia sihwensis	13.1028	3.16582	4.08722	27.6283	19.14	54.1841	k__Bacteria;p__Actinobacteria;c__Actinobacteria;o__Corynebacteriales;f__Gordoniaceae;g__Gordonia;s__Gordonia sihwensis
g__Gordonia;s__Gordonia soli	8.98896	2.306	0	41.9129	30.7408	40.287	k__Bacteria;p__Actinobacteria;c__Actinobacteria;o__Corynebacteriales;f__Gordoniaceae;g__Gordonia;s__Gordonia soli
g__Gordonia;s__Gordonia sp. 1D	0	0	0	8.35056	6.09792	0	k__Bacteria;p__Actinobacteria;c__Actinobacteria;o__Corynebacteriales;f__Gordoniaceae;g__Gordonia;s__Gordonia sp. 1D
g__Gordonia;s__Gordonia sp. 852002-51296_SCH5728562-b	8.04704	0	5.85252	26.635	17.659	13.8284	k__Bacteria;p__Actinobacteria;c__Actinobacteria;o__Corynebacteriales;f__Gordoniaceae;g__Gordonia;s__Gordonia sp. 852002-51296_SCH5728562-b
g__Gordonia;s__Gordonia sp. CNJ-863	12.6328	7.07856	22.8364	2.62676	3.80522	2.60359	k__Bacteria;p__Actinobacteria;c__Actinobacteria;o__Corynebacteriales;f__Gordoniaceae;g__Gordonia;s__Gordonia sp. CNJ-863
g__Gordonia;s__Gordonia sp. HS-NH1	0	63.2048	54.6439	0	0	0	k__Bacteria;p__Actinobacteria;c__Actinobacteria;o__Corynebacteriales;f__Gordoniaceae;g__Gordonia;s__Gordonia sp. HS-NH1
g__Gordonia;s__Gordonia sp. i37	14.309	31.3982	5.38042	47.3406	49.93	19.6419	k__Bacteria;p__Actinobacteria;c__Actinobacteria;o__Corynebacteriales;f__Gordoniaceae;g__Gordonia;s__Gordonia sp. i37
g__Gordonia;s__Gordonia sp. KTR9	3.78473	0	0	15.4264	9.14493	14.7822	k__Bacteria;p__Actinobacteria;c__Actinobacteria;o__Corynebacteriales;f__Gordoniaceae;g__Gordonia;s__Gordonia sp. KTR9
g__Gordonia;s__Gordonia sp. LAM0048	8.05887	0	2.225	40.4015	20.7508	25.5348	k__Bacteria;p__Actinobacteria;c__Actinobacteria;o__Corynebacteriales;f__Gordoniaceae;g__Gordonia;s__Gordonia sp. LAM0048
g__Gordonia;s__Gordonia sp. NB4-1Y	1.2204	6.44234	2.94536	78.6381	61.9822	87.8422	k__Bacteria;p__Actinobacteria;c__Actinobacteria;o__Corynebacteriales;f__Gordoniaceae;g__Gordonia;s__Gordonia sp. NB4-1Y
g__Gordonia;s__Gordonia sp. QH-12	0	0	0	6.37426	6.98211	10.2668	k__Bacteria;p__Actinobacteria;c__Actinobacteria;o__Corynebacteriales;f__Gordoniaceae;g__Gordonia;s__Gordonia sp. QH-12
g__Gordonia;s__Gordonia sp. SGD-V-85	0	0	0	17.7569	3.98978	0	k__Bacteria;p__Actinobacteria;c__Actinobacteria;o__Corynebacteriales;f__Gordoniaceae;g__Gordonia;s__Gordonia sp. SGD-V-85
g__Gordonia;s__Gordonia sp. UCD-TK1	0	0	0	7.28765	8.51477	14.4467	k__Bacteria;p__Actinobacteria;c__Actinobacteria;o__Corynebacteriales;f__Gordoniaceae;g__Gordonia;s__Gordonia sp. UCD-TK1
g__Gordonia;s__Gordonia sputi	0	0	0	2.74753	6.68785	1.81553	k__Bacteria;p__Actinobacteria;c__Actinobacteria;o__Corynebacteriales;f__Gordoniaceae;g__Gordonia;s__Gordonia sputi
g__Gordonia;s__Gordonia terrae	22.5506	11.2534	37.2372	126.871	75.7081	95.7742	k__Bacteria;p__Actinobacteria;c__Actinobacteria;o__Corynebacteriales;f__Gordoniaceae;g__Gordonia;s__Gordonia terrae
g__Gordonia;s__Gordonia westfalica	2.34882	10.2541	18.8732	3.37011	24.6591	11.6566	k__Bacteria;p__Actinobacteria;c__Actinobacteria;o__Corynebacteriales;f__Gordoniaceae;g__Gordonia;s__Gordonia westfalica
g__Millisia;s__Millisia brevis	40.9843	248.112	154.083	101.107	89.3278	87.6672	k__Bacteria;p__Actinobacteria;c__Actinobacteria;o__Corynebacteriales;f__Gordoniaceae;g__Millisia;s__Millisia brevis
g__Skermania;s__Skermania piniformis	51.3336	196.922	92.9034	178.712	103.833	105.857	k__Bacteria;p__Actinobacteria;c__Actinobacteria;o__Corynebacteriales;f__Gordoniaceae;g__Skermania;s__Skermania piniformis
g__Hoyosella;s__Hoyosella altamirensis	54.8502	6.37363	24.0668	99.9329	44.515	50.8223	k__Bacteria;p__Actinobacteria;c__Actinobacteria;o__Corynebacteriales;f__Mycobacteriaceae;g__Hoyosella;s__Hoyosella altamirensis
g__Hoyosella;s__Hoyosella subflava	96.9647	12.4243	41.3438	102.865	81.7657	76.5027	k__Bacteria;p__Actinobacteria;c__Actinobacteria;o__Corynebacteriales;f__Mycobacteriaceae;g__Hoyosella;s__Hoyosella subflava
g__Mycobacterium;s__Mycobacterium abscessus	3048.22	2343.5	2944.2	8309.32	6517.75	6512.02	k__Bacteria;p__Actinobacteria;c__Actinobacteria;o__Corynebacteriales;f__Mycobacteriaceae;g__Mycobacterium;s__Mycobacterium abscessus
g__Mycobacterium;s__Mycobacterium africanum	2.08667	7.0835	0	12.8393	17.0189	19.6473	k__Bacteria;p__Actinobacteria;c__Actinobacteria;o__Corynebacteriales;f__Mycobacteriaceae;g__Mycobacterium;s__Mycobacterium africanum
g__Mycobacterium;s__Mycobacterium agri	216.628	110.334	110.685	640.475	633.233	514.175	k__Bacteria;p__Actinobacteria;c__Actinobacteria;o__Corynebacteriales;f__Mycobacteriaceae;g__Mycobacterium;s__Mycobacterium agri
g__Mycobacterium;s__Mycobacterium algericum	15.6399	47.6684	11.0595	38.8423	18.8587	18.8024	k__Bacteria;p__Actinobacteria;c__Actinobacteria;o__Corynebacteriales;f__Mycobacteriaceae;g__Mycobacterium;s__Mycobacterium algericum
g__Mycobacterium;s__Mycobacterium alsense	9.47515	3.76386	3.82398	10.2378	32.7079	30.4869	k__Bacteria;p__Actinobacteria;c__Actinobacteria;o__Corynebacteriales;f__Mycobacteriaceae;g__Mycobacterium;s__Mycobacterium alsense
g__Mycobacterium;s__Mycobacterium angelicum	0	0	0	1.9593	10.0153	1.94202	k__Bacteria;p__Actinobacteria;c__Actinobacteria;o__Corynebacteriales;f__Mycobacteriaceae;g__Mycobacterium;s__Mycobacterium angelicum
g__Mycobacterium;s__Mycobacterium aquaticum	0	5.11328	3.83698	65.7406	48.5107	40.4352	k__Bacteria;p__Actinobacteria;c__Actinobacteria;o__Corynebacteriales;f__Mycobacteriaceae;g__Mycobacterium;s__Mycobacterium aquaticum
g__Mycobacterium;s__Mycobacterium aromaticivorans	1.89237	0	0	33.6475	26.2149	19.6759	k__Bacteria;p__Actinobacteria;c__Actinobacteria;o__Corynebacteriales;f__Mycobacteriaceae;g__Mycobacterium;s__Mycobacterium aromaticivorans
g__Mycobacterium;s__Mycobacterium arosiense	0	0	1.81654	0	0	4.57829	k__Bacteria;p__Actinobacteria;c__Actinobacteria;o__Corynebacteriales;f__Mycobacteriaceae;g__Mycobacterium;s__Mycobacterium arosiense
g__Mycobacterium;s__Mycobacterium asiaticum	39.7713	20.0467	39.1844	90.1594	111.997	138.834	k__Bacteria;p__Actinobacteria;c__Actinobacteria;o__Corynebacteriales;f__Mycobacteriaceae;g__Mycobacterium;s__Mycobacterium asiaticum
g__Mycobacterium;s__Mycobacterium aurum	54.7421	17.1043	11.6443	35.2019	33.7283	37.779	k__Bacteria;p__Actinobacteria;c__Actinobacteria;o__Corynebacteriales;f__Mycobacteriaceae;g__Mycobacterium;s__Mycobacterium aurum
g__Mycobacterium;s__Mycobacterium austroafricanum	15.6418	11.6571	6.66185	0	0	0	k__Bacteria;p__Actinobacteria;c__Actinobacteria;o__Corynebacteriales;f__Mycobacteriaceae;g__Mycobacterium;s__Mycobacterium austroafricanum
g__Mycobacterium;s__Mycobacterium avium	389.166	214.338	224.566	1023.36	1085.23	1160.45	k__Bacteria;p__Actinobacteria;c__Actinobacteria;o__Corynebacteriales;f__Mycobacteriaceae;g__Mycobacterium;s__Mycobacterium avium
g__Mycobacterium;s__Mycobacterium bacteremicum	51.8843	89.8236	78.7798	36.6947	86.3804	38.573	k__Bacteria;p__Actinobacteria;c__Actinobacteria;o__Corynebacteriales;f__Mycobacteriaceae;g__Mycobacterium;s__Mycobacterium bacteremicum
g__Mycobacterium;s__Mycobacterium boenickei	0	0	0	24.6917	6.29019	0	k__Bacteria;p__Actinobacteria;c__Actinobacteria;o__Corynebacteriales;f__Mycobacteriaceae;g__Mycobacterium;s__Mycobacterium boenickei
g__Mycobacterium;s__Mycobacterium bohemicum	8.4123	10.7539	10.9256	65.9154	78.4628	55.2164	k__Bacteria;p__Actinobacteria;c__Actinobacteria;o__Corynebacteriales;f__Mycobacteriaceae;g__Mycobacterium;s__Mycobacterium bohemicum
g__Mycobacterium;s__Mycobacterium bourgelatii	12.8411	18.9801	14.4625	32.8345	19.1816	22.1305	k__Bacteria;p__Actinobacteria;c__Actinobacteria;o__Corynebacteriales;f__Mycobacteriaceae;g__Mycobacterium;s__Mycobacterium bourgelatii
g__Mycobacterium;s__Mycobacterium bovis	23.7224	13.7841	9.15895	59.3046	68.4263	87.0527	k__Bacteria;p__Actinobacteria;c__Actinobacteria;o__Corynebacteriales;f__Mycobacteriaceae;g__Mycobacterium;s__Mycobacterium bovis
g__Mycobacterium;s__Mycobacterium branderi	30.1062	52.6008	37.7565	49.7861	79.9053	84.8486	k__Bacteria;p__Actinobacteria;c__Actinobacteria;o__Corynebacteriales;f__Mycobacteriaceae;g__Mycobacterium;s__Mycobacterium branderi
g__Mycobacterium;s__Mycobacterium brisbanense	8.71341	1.59703	5.68594	53.5851	46.3572	41.6494	k__Bacteria;p__Actinobacteria;c__Actinobacteria;o__Corynebacteriales;f__Mycobacteriaceae;g__Mycobacterium;s__Mycobacterium brisbanense
g__Mycobacterium;s__Mycobacterium brumae	0	3.62856	0	17.3092	26.5431	14.4127	k__Bacteria;p__Actinobacteria;c__Actinobacteria;o__Corynebacteriales;f__Mycobacteriaceae;g__Mycobacterium;s__Mycobacterium brumae
g__Mycobacterium;s__Mycobacterium canariasense	10.7079	10.9123	3.14665	16.6444	34.7485	25.8724	k__Bacteria;p__Actinobacteria;c__Actinobacteria;o__Corynebacteriales;f__Mycobacteriaceae;g__Mycobacterium;s__Mycobacterium canariasense
g__Mycobacterium;s__Mycobacterium canettii	22.6813	9.35148	1.98955	76.1407	71.4016	76.7583	k__Bacteria;p__Actinobacteria;c__Actinobacteria;o__Corynebacteriales;f__Mycobacteriaceae;g__Mycobacterium;s__Mycobacterium canettii
g__Mycobacterium;s__Mycobacterium celatum	38.7631	6.34008	2.16417	44.4981	80.0656	87.7943	k__Bacteria;p__Actinobacteria;c__Actinobacteria;o__Corynebacteriales;f__Mycobacteriaceae;g__Mycobacterium;s__Mycobacterium celatum
g__Mycobacterium;s__Mycobacterium celeriflavum	27.9779	21.3992	14.9345	133.903	137.851	57.3213	k__Bacteria;p__Actinobacteria;c__Actinobacteria;o__Corynebacteriales;f__Mycobacteriaceae;g__Mycobacterium;s__Mycobacterium celeriflavum
g__Mycobacterium;s__Mycobacterium chelonae	7.11214	27.5811	4.90057	36.165	59.8865	32.834	k__Bacteria;p__Actinobacteria;c__Actinobacteria;o__Corynebacteriales;f__Mycobacteriaceae;g__Mycobacterium;s__Mycobacterium chelonae
g__Mycobacterium;s__Mycobacterium chimaera	0	0	0	7.38239	5.09643	10.7761	k__Bacteria;p__Actinobacteria;c__Actinobacteria;o__Corynebacteriales;f__Mycobacteriaceae;g__Mycobacterium;s__Mycobacterium chimaera
g__Mycobacterium;s__Mycobacterium chlorophenolicum	65.3371	5.91338	34.0879	59.3207	83.7983	64.8594	k__Bacteria;p__Actinobacteria;c__Actinobacteria;o__Corynebacteriales;f__Mycobacteriaceae;g__Mycobacterium;s__Mycobacterium chlorophenolicum
g__Mycobacterium;s__Mycobacterium chubuense	34.4106	12.8418	21.3814	93.0663	125.526	102.028	k__Bacteria;p__Actinobacteria;c__Actinobacteria;o__Corynebacteriales;f__Mycobacteriaceae;g__Mycobacterium;s__Mycobacterium chubuense
g__Mycobacterium;s__Mycobacterium colombiense	56.2014	55.0699	30.8966	112.63	123.175	97.4533	k__Bacteria;p__Actinobacteria;c__Actinobacteria;o__Corynebacteriales;f__Mycobacteriaceae;g__Mycobacterium;s__Mycobacterium colombiense
g__Mycobacterium;s__Mycobacterium conceptionense	32.6641	19.912	35.394	195.444	185.035	204.214	k__Bacteria;p__Actinobacteria;c__Actinobacteria;o__Corynebacteriales;f__Mycobacteriaceae;g__Mycobacterium;s__Mycobacterium conceptionense
g__Mycobacterium;s__Mycobacterium confluentis	71.8866	2.2229	13.8236	13.9975	12.1086	14.1231	k__Bacteria;p__Actinobacteria;c__Actinobacteria;o__Corynebacteriales;f__Mycobacteriaceae;g__Mycobacterium;s__Mycobacterium confluentis
g__Mycobacterium;s__Mycobacterium conspicuum	7.22806	8.48931	0	7.19984	28.1317	17.9772	k__Bacteria;p__Actinobacteria;c__Actinobacteria;o__Corynebacteriales;f__Mycobacteriaceae;g__Mycobacterium;s__Mycobacterium conspicuum
g__Mycobacterium;s__Mycobacterium cosmeticum	5.60898	6.18153	3.00819	35.4206	11.9798	4.98793	k__Bacteria;p__Actinobacteria;c__Actinobacteria;o__Corynebacteriales;f__Mycobacteriaceae;g__Mycobacterium;s__Mycobacterium cosmeticum
g__Mycobacterium;s__Mycobacterium diernhoferi	21.349	1.67852	2.69795	104.368	84.4155	59.7197	k__Bacteria;p__Actinobacteria;c__Actinobacteria;o__Corynebacteriales;f__Mycobacteriaceae;g__Mycobacterium;s__Mycobacterium diernhoferi
g__Mycobacterium;s__Mycobacterium dioxanotrophicus	28.1415	43.1444	26.2952	62.3215	42.2129	73.5728	k__Bacteria;p__Actinobacteria;c__Actinobacteria;o__Corynebacteriales;f__Mycobacteriaceae;g__Mycobacterium;s__Mycobacterium dioxanotrophicus
g__Mycobacterium;s__Mycobacterium doricum	97.7202	81.6913	83.8221	7675.7	10241.2	2042.22	k__Bacteria;p__Actinobacteria;c__Actinobacteria;o__Corynebacteriales;f__Mycobacteriaceae;g__Mycobacterium;s__Mycobacterium doricum
g__Mycobacterium;s__Mycobacterium duvalii	22.6426	5.90289	9.15044	75.8788	43.5025	49.8586	k__Bacteria;p__Actinobacteria;c__Actinobacteria;o__Corynebacteriales;f__Mycobacteriaceae;g__Mycobacterium;s__Mycobacterium duvalii
g__Mycobacterium;s__Mycobacterium elephantis	7.35405	4.30079	1.38754	27.8573	57.7085	35.4036	k__Bacteria;p__Actinobacteria;c__Actinobacteria;o__Corynebacteriales;f__Mycobacteriaceae;g__Mycobacterium;s__Mycobacterium elephantis
g__Mycobacterium;s__Mycobacterium engbaekii	61.305	0	2.23824	11.71	1.54472	7.7378	k__Bacteria;p__Actinobacteria;c__Actinobacteria;o__Corynebacteriales;f__Mycobacteriaceae;g__Mycobacterium;s__Mycobacterium engbaekii
g__Mycobacterium;s__Mycobacterium europaeum	3.22355	0	3.81215	17.3283	27.2095	41.91	k__Bacteria;p__Actinobacteria;c__Actinobacteria;o__Corynebacteriales;f__Mycobacteriaceae;g__Mycobacterium;s__Mycobacterium europaeum
g__Mycobacterium;s__Mycobacterium fallax	0	0	0	4.92855	0	18.097	k__Bacteria;p__Actinobacteria;c__Actinobacteria;o__Corynebacteriales;f__Mycobacteriaceae;g__Mycobacterium;s__Mycobacterium fallax
g__Mycobacterium;s__Mycobacterium farcinogenes	28.3377	20.3199	27.8879	27.2052	32.3764	9.09633	k__Bacteria;p__Actinobacteria;c__Actinobacteria;o__Corynebacteriales;f__Mycobacteriaceae;g__Mycobacterium;s__Mycobacterium farcinogenes
g__Mycobacterium;s__Mycobacterium flavescens	314.271	110.588	70.1248	388.203	778.488	254.88	k__Bacteria;p__Actinobacteria;c__Actinobacteria;o__Corynebacteriales;f__Mycobacteriaceae;g__Mycobacterium;s__Mycobacterium flavescens
g__Mycobacterium;s__Mycobacterium florentinum	139.425	26.2308	19.5004	20.7426	6.12466	4.42853	k__Bacteria;p__Actinobacteria;c__Actinobacteria;o__Corynebacteriales;f__Mycobacteriaceae;g__Mycobacterium;s__Mycobacterium florentinum
g__Mycobacterium;s__Mycobacterium fortuitum	66.3126	26.8571	28.1781	97.4667	83.0635	47.9622	k__Bacteria;p__Actinobacteria;c__Actinobacteria;o__Corynebacteriales;f__Mycobacteriaceae;g__Mycobacterium;s__Mycobacterium fortuitum
g__Mycobacterium;s__Mycobacterium fragae	3.10067	16.066	8.25112	13.991	32.8528	27.6601	k__Bacteria;p__Actinobacteria;c__Actinobacteria;o__Corynebacteriales;f__Mycobacteriaceae;g__Mycobacterium;s__Mycobacterium fragae
g__Mycobacterium;s__Mycobacterium franklinii	54.1119	2.95499	4.50329	0	0	0	k__Bacteria;p__Actinobacteria;c__Actinobacteria;o__Corynebacteriales;f__Mycobacteriaceae;g__Mycobacterium;s__Mycobacterium franklinii
g__Mycobacterium;s__Mycobacterium gastri	14.998	3.18376	2.42596	69.2696	101.582	39.6597	k__Bacteria;p__Actinobacteria;c__Actinobacteria;o__Corynebacteriales;f__Mycobacteriaceae;g__Mycobacterium;s__Mycobacterium gastri
g__Mycobacterium;s__Mycobacterium gilvum	1.833	1.93523	0	40.9197	44.6868	25.9967	k__Bacteria;p__Actinobacteria;c__Actinobacteria;o__Corynebacteriales;f__Mycobacteriaceae;g__Mycobacterium;s__Mycobacterium gilvum
g__Mycobacterium;s__Mycobacterium goodii	21.326	62.0015	57.4869	59.2157	54.2887	72.2207	k__Bacteria;p__Actinobacteria;c__Actinobacteria;o__Corynebacteriales;f__Mycobacteriaceae;g__Mycobacterium;s__Mycobacterium goodii
g__Mycobacterium;s__Mycobacterium gordonae	18.9726	2.28465	3.48171	39.2951	50.6798	36.2139	k__Bacteria;p__Actinobacteria;c__Actinobacteria;o__Corynebacteriales;f__Mycobacteriaceae;g__Mycobacterium;s__Mycobacterium gordonae
g__Mycobacterium;s__Mycobacterium grossiae	1.86221	1.95827	13.2563	73.5852	58.6477	47.5609	k__Bacteria;p__Actinobacteria;c__Actinobacteria;o__Corynebacteriales;f__Mycobacteriaceae;g__Mycobacterium;s__Mycobacterium grossiae
g__Mycobacterium;s__Mycobacterium haemophilum	36.7782	34.8036	11.2807	0	3.6748	14.9638	k__Bacteria;p__Actinobacteria;c__Actinobacteria;o__Corynebacteriales;f__Mycobacteriaceae;g__Mycobacterium;s__Mycobacterium haemophilum
g__Mycobacterium;s__Mycobacterium hassiacum	30.3068	5.23365	23.2511	150.337	140.158	152.592	k__Bacteria;p__Actinobacteria;c__Actinobacteria;o__Corynebacteriales;f__Mycobacteriaceae;g__Mycobacterium;s__Mycobacterium hassiacum
g__Mycobacterium;s__Mycobacterium heckeshornense	70.847	5.21103	9.76946	85.5111	78.1518	128.973	k__Bacteria;p__Actinobacteria;c__Actinobacteria;o__Corynebacteriales;f__Mycobacteriaceae;g__Mycobacterium;s__Mycobacterium heckeshornense
g__Mycobacterium;s__Mycobacterium heidelbergense	0	27.743	11.9419	74.2541	57.154	83.6408	k__Bacteria;p__Actinobacteria;c__Actinobacteria;o__Corynebacteriales;f__Mycobacteriaceae;g__Mycobacterium;s__Mycobacterium heidelbergense
g__Mycobacterium;s__Mycobacterium heraklionense	5.66563	11.0895	10.7289	36.3738	19.0551	15.7427	k__Bacteria;p__Actinobacteria;c__Actinobacteria;o__Corynebacteriales;f__Mycobacteriaceae;g__Mycobacterium;s__Mycobacterium heraklionense
g__Mycobacterium;s__Mycobacterium holsaticum	105.538	81.1374	67.3139	162.671	362.508	139.89	k__Bacteria;p__Actinobacteria;c__Actinobacteria;o__Corynebacteriales;f__Mycobacteriaceae;g__Mycobacterium;s__Mycobacterium holsaticum
g__Mycobacterium;s__Mycobacterium houstonense	4.17334	0	2.23824	17.851	11.1733	7.46362	k__Bacteria;p__Actinobacteria;c__Actinobacteria;o__Corynebacteriales;f__Mycobacteriaceae;g__Mycobacterium;s__Mycobacterium houstonense
g__Mycobacterium;s__Mycobacterium icosiumassiliensis	10.3294	4.52737	1.49216	63.3903	80.5447	86.4221	k__Bacteria;p__Actinobacteria;c__Actinobacteria;o__Corynebacteriales;f__Mycobacteriaceae;g__Mycobacterium;s__Mycobacterium icosiumassiliensis
g__Mycobacterium;s__Mycobacterium immunogenum	0	0	2.5407	0.80755	3.53823	1.60086	k__Bacteria;p__Actinobacteria;c__Actinobacteria;o__Corynebacteriales;f__Mycobacteriaceae;g__Mycobacterium;s__Mycobacterium immunogenum
g__Mycobacterium;s__Mycobacterium indicus pranii	2.60398	1.37461	0	6.51874	3.88976	3.52601	k__Bacteria;p__Actinobacteria;c__Actinobacteria;o__Corynebacteriales;f__Mycobacteriaceae;g__Mycobacterium;s__Mycobacterium indicus pranii
g__Mycobacterium;s__Mycobacterium insubricum	3.32679	7.18307	5.6156	12.4907	35.9779	18.0495	k__Bacteria;p__Actinobacteria;c__Actinobacteria;o__Corynebacteriales;f__Mycobacteriaceae;g__Mycobacterium;s__Mycobacterium insubricum
g__Mycobacterium;s__Mycobacterium interjectum	4.89641	12.9864	0.640587	55.0698	30.8586	39.5347	k__Bacteria;p__Actinobacteria;c__Actinobacteria;o__Corynebacteriales;f__Mycobacteriaceae;g__Mycobacterium;s__Mycobacterium interjectum
g__Mycobacterium;s__Mycobacterium intermedium	4.63056	3.45093	1.62079	3.06455	17.3829	10.0425	k__Bacteria;p__Actinobacteria;c__Actinobacteria;o__Corynebacteriales;f__Mycobacteriaceae;g__Mycobacterium;s__Mycobacterium intermedium
g__Mycobacterium;s__Mycobacterium intracellulare	33.0201	14.635	30.5372	78.9463	82.8461	116.283	k__Bacteria;p__Actinobacteria;c__Actinobacteria;o__Corynebacteriales;f__Mycobacteriaceae;g__Mycobacterium;s__Mycobacterium intracellulare
g__Mycobacterium;s__Mycobacterium iranicum	85.1482	22.2942	27.1597	75.8068	81.1214	50.4263	k__Bacteria;p__Actinobacteria;c__Actinobacteria;o__Corynebacteriales;f__Mycobacteriaceae;g__Mycobacterium;s__Mycobacterium iranicum
g__Mycobacterium;s__Mycobacterium kansasii	155.065	124.868	143.572	646.02	658.605	590.011	k__Bacteria;p__Actinobacteria;c__Actinobacteria;o__Corynebacteriales;f__Mycobacteriaceae;g__Mycobacterium;s__Mycobacterium kansasii
g__Mycobacterium;s__Mycobacterium komanii	35.7511	26.6609	38.4524	93.5434	263.325	82.0544	k__Bacteria;p__Actinobacteria;c__Actinobacteria;o__Corynebacteriales;f__Mycobacteriaceae;g__Mycobacterium;s__Mycobacterium komanii
g__Mycobacterium;s__Mycobacterium koreense	0	0	0	0	3.52632	8.37619	k__Bacteria;p__Actinobacteria;c__Actinobacteria;o__Corynebacteriales;f__Mycobacteriaceae;g__Mycobacterium;s__Mycobacterium koreense
g__Mycobacterium;s__Mycobacterium kubicae	13.9527	0	22.4492	98.7535	33.8685	77.9241	k__Bacteria;p__Actinobacteria;c__Actinobacteria;o__Corynebacteriales;f__Mycobacteriaceae;g__Mycobacterium;s__Mycobacterium kubicae
g__Mycobacterium;s__Mycobacterium kumamotonense	5.30354	18.1029	2.1125	29.9913	45.3461	35.0534	k__Bacteria;p__Actinobacteria;c__Actinobacteria;o__Corynebacteriales;f__Mycobacteriaceae;g__Mycobacterium;s__Mycobacterium kumamotonense
g__Mycobacterium;s__Mycobacterium kyorinense	5.46322	25.8577	36.2617	139.765	82.1205	114.721	k__Bacteria;p__Actinobacteria;c__Actinobacteria;o__Corynebacteriales;f__Mycobacteriaceae;g__Mycobacterium;s__Mycobacterium kyorinense
g__Mycobacterium;s__Mycobacterium lacus	2.1441	8.84347	1.56027	3.28947	7.55188	15.4794	k__Bacteria;p__Actinobacteria;c__Actinobacteria;o__Corynebacteriales;f__Mycobacteriaceae;g__Mycobacterium;s__Mycobacterium lacus
g__Mycobacterium;s__Mycobacterium lehmannii	8.07471	0	0	67.7744	25.557	37.4901	k__Bacteria;p__Actinobacteria;c__Actinobacteria;o__Corynebacteriales;f__Mycobacteriaceae;g__Mycobacterium;s__Mycobacterium lehmannii
g__Mycobacterium;s__Mycobacterium lentiflavum	0	2.47982	20.025	7.8489	8.05931	4.93815	k__Bacteria;p__Actinobacteria;c__Actinobacteria;o__Corynebacteriales;f__Mycobacteriaceae;g__Mycobacterium;s__Mycobacterium lentiflavum
g__Mycobacterium;s__Mycobacterium leprae	0	0	0	10.0119	9.13889	7.44272	k__Bacteria;p__Actinobacteria;c__Actinobacteria;o__Corynebacteriales;f__Mycobacteriaceae;g__Mycobacterium;s__Mycobacterium leprae
g__Mycobacterium;s__Mycobacterium lepraemurium	0	0	0	4.59682	4.02814	1.82251	k__Bacteria;p__Actinobacteria;c__Actinobacteria;o__Corynebacteriales;f__Mycobacteriaceae;g__Mycobacterium;s__Mycobacterium lepraemurium
g__Mycobacterium;s__Mycobacterium liflandii	0	2.58368	0	0	12.7944	0	k__Bacteria;p__Actinobacteria;c__Actinobacteria;o__Corynebacteriales;f__Mycobacteriaceae;g__Mycobacterium;s__Mycobacterium liflandii
g__Mycobacterium;s__Mycobacterium litorale	2.8073	3.55024	3.38761	25.0591	31.7885	4.59553	k__Bacteria;p__Actinobacteria;c__Actinobacteria;o__Corynebacteriales;f__Mycobacteriaceae;g__Mycobacterium;s__Mycobacterium litorale
g__Mycobacterium;s__Mycobacterium llatzerense	11.1289	0	0	14.6885	20.9159	25.631	k__Bacteria;p__Actinobacteria;c__Actinobacteria;o__Corynebacteriales;f__Mycobacteriaceae;g__Mycobacterium;s__Mycobacterium llatzerense
g__Mycobacterium;s__Mycobacterium longobardum	2.43445	0	0.97923	1.86746	2.72739	2.46799	k__Bacteria;p__Actinobacteria;c__Actinobacteria;o__Corynebacteriales;f__Mycobacteriaceae;g__Mycobacterium;s__Mycobacterium longobardum
g__Mycobacterium;s__Mycobacterium mageritense	7.51203	25.0239	5.02976	26.8399	49.4152	26.1201	k__Bacteria;p__Actinobacteria;c__Actinobacteria;o__Corynebacteriales;f__Mycobacteriaceae;g__Mycobacterium;s__Mycobacterium mageritense
g__Mycobacterium;s__Mycobacterium malmesburyense	40.9998	42.9405	57.0371	211.78	330.026	135.945	k__Bacteria;p__Actinobacteria;c__Actinobacteria;o__Corynebacteriales;f__Mycobacteriaceae;g__Mycobacterium;s__Mycobacterium malmesburyense
g__Mycobacterium;s__Mycobacterium malmoense	17.5483	13.4299	35.5142	139.444	116.838	149.346	k__Bacteria;p__Actinobacteria;c__Actinobacteria;o__Corynebacteriales;f__Mycobacteriaceae;g__Mycobacterium;s__Mycobacterium malmoense
g__Mycobacterium;s__Mycobacterium mantenii	4.04105	0	7.23124	10.2284	15.0402	3.3794	k__Bacteria;p__Actinobacteria;c__Actinobacteria;o__Corynebacteriales;f__Mycobacteriaceae;g__Mycobacterium;s__Mycobacterium mantenii
g__Mycobacterium;s__Mycobacterium marinum	1.92352	0	0	8.98627	6.9348	6.82505	k__Bacteria;p__Actinobacteria;c__Actinobacteria;o__Corynebacteriales;f__Mycobacteriaceae;g__Mycobacterium;s__Mycobacterium marinum
g__Mycobacterium;s__Mycobacterium marseillense	5.02596	2.1089	0	2.04303	16.4591	13.5545	k__Bacteria;p__Actinobacteria;c__Actinobacteria;o__Corynebacteriales;f__Mycobacteriaceae;g__Mycobacterium;s__Mycobacterium marseillense
g__Mycobacterium;s__Mycobacterium monacense	4.89439	0	0	8.38719	17.7327	1.24045	k__Bacteria;p__Actinobacteria;c__Actinobacteria;o__Corynebacteriales;f__Mycobacteriaceae;g__Mycobacterium;s__Mycobacterium monacense
g__Mycobacterium;s__Mycobacterium moriokaense	80.0653	53.1899	64.1904	212.48	314.162	141.629	k__Bacteria;p__Actinobacteria;c__Actinobacteria;o__Corynebacteriales;f__Mycobacteriaceae;g__Mycobacterium;s__Mycobacterium moriokaense
g__Mycobacterium;s__Mycobacterium mucogenicum	49.7242	35.5216	26.3707	46.3062	63.3795	31.5406	k__Bacteria;p__Actinobacteria;c__Actinobacteria;o__Corynebacteriales;f__Mycobacteriaceae;g__Mycobacterium;s__Mycobacterium mucogenicum
g__Mycobacterium;s__Mycobacterium nebraskense	51.5974	9.1805	2.7447	184.527	81.6936	136.835	k__Bacteria;p__Actinobacteria;c__Actinobacteria;o__Corynebacteriales;f__Mycobacteriaceae;g__Mycobacterium;s__Mycobacterium nebraskense
g__Mycobacterium;s__Mycobacterium neoaurum	6.92466	4.85031	11.6138	9.83921	25.3588	16.0628	k__Bacteria;p__Actinobacteria;c__Actinobacteria;o__Corynebacteriales;f__Mycobacteriaceae;g__Mycobacterium;s__Mycobacterium neoaurum
g__Mycobacterium;s__Mycobacterium neumannii	30.1366	32.8832	29.4125	28.3038	77.3994	17.6165	k__Bacteria;p__Actinobacteria;c__Actinobacteria;o__Corynebacteriales;f__Mycobacteriaceae;g__Mycobacterium;s__Mycobacterium neumannii
g__Mycobacterium;s__Mycobacterium neworleansense	11.8834	43.9117	7.96662	3.13761	0	3.15902	k__Bacteria;p__Actinobacteria;c__Actinobacteria;o__Corynebacteriales;f__Mycobacteriaceae;g__Mycobacterium;s__Mycobacterium neworleansense
g__Mycobacterium;s__Mycobacterium nonchromogenicum	37.7281	54.1148	33.7863	96.0366	62.3719	130.678	k__Bacteria;p__Actinobacteria;c__Actinobacteria;o__Corynebacteriales;f__Mycobacteriaceae;g__Mycobacterium;s__Mycobacterium nonchromogenicum
g__Mycobacterium;s__Mycobacterium noviomagense	54.6008	12.5158	25.7306	91.432	52.5724	76.0446	k__Bacteria;p__Actinobacteria;c__Actinobacteria;o__Corynebacteriales;f__Mycobacteriaceae;g__Mycobacterium;s__Mycobacterium noviomagense
g__Mycobacterium;s__Mycobacterium novocastrense	63.5063	36.7223	44.1011	135.404	140.928	63.3133	k__Bacteria;p__Actinobacteria;c__Actinobacteria;o__Corynebacteriales;f__Mycobacteriaceae;g__Mycobacterium;s__Mycobacterium novocastrense
g__Mycobacterium;s__Mycobacterium obuense	25.8173	10.8298	7.79257	53.6235	25.7127	34.0573	k__Bacteria;p__Actinobacteria;c__Actinobacteria;o__Corynebacteriales;f__Mycobacteriaceae;g__Mycobacterium;s__Mycobacterium obuense
g__Mycobacterium;s__Mycobacterium palustre	13.9393	16.8829	5.53913	35.8607	26.1468	37.6367	k__Bacteria;p__Actinobacteria;c__Actinobacteria;o__Corynebacteriales;f__Mycobacteriaceae;g__Mycobacterium;s__Mycobacterium palustre
g__Mycobacterium;s__Mycobacterium paraense	7.98254	7.36543	8.41845	15.0597	11.1726	12.3768	k__Bacteria;p__Actinobacteria;c__Actinobacteria;o__Corynebacteriales;f__Mycobacteriaceae;g__Mycobacterium;s__Mycobacterium paraense
g__Mycobacterium;s__Mycobacterium parafortuitum	0	3.97971	3.03245	18.5262	9.5039	4.37194	k__Bacteria;p__Actinobacteria;c__Actinobacteria;o__Corynebacteriales;f__Mycobacteriaceae;g__Mycobacterium;s__Mycobacterium parafortuitum
g__Mycobacterium;s__Mycobacterium parascrofulaceum	0	0	2.17985	9.31602	15.3021	6.26024	k__Bacteria;p__Actinobacteria;c__Actinobacteria;o__Corynebacteriales;f__Mycobacteriaceae;g__Mycobacterium;s__Mycobacterium parascrofulaceum
g__Mycobacterium;s__Mycobacterium paraseoulense	0	0	12.4306	3.95099	0	0	k__Bacteria;p__Actinobacteria;c__Actinobacteria;o__Corynebacteriales;f__Mycobacteriaceae;g__Mycobacterium;s__Mycobacterium paraseoulense
g__Mycobacterium;s__Mycobacterium parmense	27.5104	21.6446	2.05414	38.077	31.4732	37.8034	k__Bacteria;p__Actinobacteria;c__Actinobacteria;o__Corynebacteriales;f__Mycobacteriaceae;g__Mycobacterium;s__Mycobacterium parmense
g__Mycobacterium;s__Mycobacterium peregrinum	26.5921	10.1654	12.2839	41.577	61.8107	39.4416	k__Bacteria;p__Actinobacteria;c__Actinobacteria;o__Corynebacteriales;f__Mycobacteriaceae;g__Mycobacterium;s__Mycobacterium peregrinum
g__Mycobacterium;s__Mycobacterium phlei	83.9414	70.183	153.358	259.924	400.916	236.975	k__Bacteria;p__Actinobacteria;c__Actinobacteria;o__Corynebacteriales;f__Mycobacteriaceae;g__Mycobacterium;s__Mycobacterium phlei
g__Mycobacterium;s__Mycobacterium porcinum	22.6502	10.7385	6.32582	189.231	152.304	158	k__Bacteria;p__Actinobacteria;c__Actinobacteria;o__Corynebacteriales;f__Mycobacteriaceae;g__Mycobacterium;s__Mycobacterium porcinum
g__Mycobacterium;s__Mycobacterium pseudoshottsii	3.80012	0	0	7.11413	0	9.63116	k__Bacteria;p__Actinobacteria;c__Actinobacteria;o__Corynebacteriales;f__Mycobacteriaceae;g__Mycobacterium;s__Mycobacterium pseudoshottsii
g__Mycobacterium;s__Mycobacterium rhodesiae	109.038	34.9679	43.8213	174.659	319.701	110.055	k__Bacteria;p__Actinobacteria;c__Actinobacteria;o__Corynebacteriales;f__Mycobacteriaceae;g__Mycobacterium;s__Mycobacterium rhodesiae
g__Mycobacterium;s__Mycobacterium riyadhense	26.6125	37.9763	5.48201	71.3889	66.1929	28.0732	k__Bacteria;p__Actinobacteria;c__Actinobacteria;o__Corynebacteriales;f__Mycobacteriaceae;g__Mycobacterium;s__Mycobacterium riyadhense
g__Mycobacterium;s__Mycobacterium rufum	64.2917	5.21285	11.1922	55.5957	44.2283	46.3343	k__Bacteria;p__Actinobacteria;c__Actinobacteria;o__Corynebacteriales;f__Mycobacteriaceae;g__Mycobacterium;s__Mycobacterium rufum
g__Mycobacterium;s__Mycobacterium rutilum	439.225	351.778	348.035	893.287	1783.19	442.406	k__Bacteria;p__Actinobacteria;c__Actinobacteria;o__Corynebacteriales;f__Mycobacteriaceae;g__Mycobacterium;s__Mycobacterium rutilum
g__Mycobacterium;s__Mycobacterium salmoniphilum	0	0	0	6.51913	0	8.61551	k__Bacteria;p__Actinobacteria;c__Actinobacteria;o__Corynebacteriales;f__Mycobacteriaceae;g__Mycobacterium;s__Mycobacterium salmoniphilum
g__Mycobacterium;s__Mycobacterium saskatchewanense	0	8.11492	2.87041	16.3539	3.07582	2.7129	k__Bacteria;p__Actinobacteria;c__Actinobacteria;o__Corynebacteriales;f__Mycobacteriaceae;g__Mycobacterium;s__Mycobacterium saskatchewanense
g__Mycobacterium;s__Mycobacterium scrofulaceum	0	0	0	6.54868	17.3499	14.9984	k__Bacteria;p__Actinobacteria;c__Actinobacteria;o__Corynebacteriales;f__Mycobacteriaceae;g__Mycobacterium;s__Mycobacterium scrofulaceum
g__Mycobacterium;s__Mycobacterium senuense	0	1.60222	0	2.32826	2.26692	4.61545	k__Bacteria;p__Actinobacteria;c__Actinobacteria;o__Corynebacteriales;f__Mycobacteriaceae;g__Mycobacterium;s__Mycobacterium senuense
g__Mycobacterium;s__Mycobacterium septicum	0	0	1.4981	9.81172	38.3309	5.53952	k__Bacteria;p__Actinobacteria;c__Actinobacteria;o__Corynebacteriales;f__Mycobacteriaceae;g__Mycobacterium;s__Mycobacterium septicum
g__Mycobacterium;s__Mycobacterium setense	6.75261	13.286	20.0561	7.13785	13.5179	4.11331	k__Bacteria;p__Actinobacteria;c__Actinobacteria;o__Corynebacteriales;f__Mycobacteriaceae;g__Mycobacterium;s__Mycobacterium setense
g__Mycobacterium;s__Mycobacterium sherrisii	6.89402	1.4557	0	12.5694	13.1869	12.0912	k__Bacteria;p__Actinobacteria;c__Actinobacteria;o__Corynebacteriales;f__Mycobacteriaceae;g__Mycobacterium;s__Mycobacterium sherrisii
g__Mycobacterium;s__Mycobacterium shigaense	2.19443	0	20.7462	19.674	20.6423	31.0035	k__Bacteria;p__Actinobacteria;c__Actinobacteria;o__Corynebacteriales;f__Mycobacteriaceae;g__Mycobacterium;s__Mycobacterium shigaense
g__Mycobacterium;s__Mycobacterium shimoidei	29.0837	5.08746	6.56243	36.1875	37.2029	45.1587	k__Bacteria;p__Actinobacteria;c__Actinobacteria;o__Corynebacteriales;f__Mycobacteriaceae;g__Mycobacterium;s__Mycobacterium shimoidei
g__Mycobacterium;s__Mycobacterium shinjukuense	0	12.6655	0	28.0358	29.3669	17.6493	k__Bacteria;p__Actinobacteria;c__Actinobacteria;o__Corynebacteriales;f__Mycobacteriaceae;g__Mycobacterium;s__Mycobacterium shinjukuense
g__Mycobacterium;s__Mycobacterium simiae	22.6327	3.78049	15.4148	22.7275	33.3128	22.8171	k__Bacteria;p__Actinobacteria;c__Actinobacteria;o__Corynebacteriales;f__Mycobacteriaceae;g__Mycobacterium;s__Mycobacterium simiae
g__Mycobacterium;s__Mycobacterium sinense	49.4732	5.46383	0.949556	28.9432	14.9869	18.6005	k__Bacteria;p__Actinobacteria;c__Actinobacteria;o__Corynebacteriales;f__Mycobacteriaceae;g__Mycobacterium;s__Mycobacterium sinense
g__Mycobacterium;s__Mycobacterium smegmatis	65.7434	82.6345	75.31	134.921	205.681	115.716	k__Bacteria;p__Actinobacteria;c__Actinobacteria;o__Corynebacteriales;f__Mycobacteriaceae;g__Mycobacterium;s__Mycobacterium smegmatis
g__Mycobacterium;s__Mycobacterium sp.	34.3451	58.5355	30.7872	210.085	185.339	241.414	k__Bacteria;p__Actinobacteria;c__Actinobacteria;o__Corynebacteriales;f__Mycobacteriaceae;g__Mycobacterium;s__Mycobacterium sp.
g__Mycobacterium;s__Mycobacterium sp. (ex Dasyatis americana)	0	0	0	0	20.7389	4.69162	k__Bacteria;p__Actinobacteria;c__Actinobacteria;o__Corynebacteriales;f__Mycobacteriaceae;g__Mycobacterium;s__Mycobacterium sp. (ex Dasyatis americana)
g__Mycobacterium;s__Mycobacterium sp. 012931	3.46233	5.80569	3.31299	0.590209	25.0484	13.3857	k__Bacteria;p__Actinobacteria;c__Actinobacteria;o__Corynebacteriales;f__Mycobacteriaceae;g__Mycobacterium;s__Mycobacterium sp. 012931
g__Mycobacterium;s__Mycobacterium sp. 1081908.1	3.03516	8.13434	4.13214	7.76087	0	9.23091	k__Bacteria;p__Actinobacteria;c__Actinobacteria;o__Corynebacteriales;f__Mycobacteriaceae;g__Mycobacterium;s__Mycobacterium sp. 1081908.1
g__Mycobacterium;s__Mycobacterium sp. 1100029.7	0	0	4.15496	5.69895	29.3434	11.9253	k__Bacteria;p__Actinobacteria;c__Actinobacteria;o__Corynebacteriales;f__Mycobacteriaceae;g__Mycobacterium;s__Mycobacterium sp. 1100029.7
g__Mycobacterium;s__Mycobacterium sp. 1137317.9	6.28809	0	0	0	0	3.18735	k__Bacteria;p__Actinobacteria;c__Actinobacteria;o__Corynebacteriales;f__Mycobacteriaceae;g__Mycobacterium;s__Mycobacterium sp. 1137317.9
g__Mycobacterium;s__Mycobacterium sp. 1164966.3	3.48817	0	0	10.7031	20.8421	5.30433	k__Bacteria;p__Actinobacteria;c__Actinobacteria;o__Corynebacteriales;f__Mycobacteriaceae;g__Mycobacterium;s__Mycobacterium sp. 1164966.3
g__Mycobacterium;s__Mycobacterium sp. 1164985.4	1.36671	11.4764	4.83341	45.7554	57.2376	20.1912	k__Bacteria;p__Actinobacteria;c__Actinobacteria;o__Corynebacteriales;f__Mycobacteriaceae;g__Mycobacterium;s__Mycobacterium sp. 1164985.4
g__Mycobacterium;s__Mycobacterium sp. 1245111.1	6.86337	5.90998	21.8619	1.03928	25.6169	1.7949	k__Bacteria;p__Actinobacteria;c__Actinobacteria;o__Corynebacteriales;f__Mycobacteriaceae;g__Mycobacterium;s__Mycobacterium sp. 1245111.1
g__Mycobacterium;s__Mycobacterium sp. 1245499.0	0	0	0	6.63986	6.46492	0	k__Bacteria;p__Actinobacteria;c__Actinobacteria;o__Corynebacteriales;f__Mycobacteriaceae;g__Mycobacterium;s__Mycobacterium sp. 1245499.0
g__Mycobacterium;s__Mycobacterium sp. 1245805.9	0	0	0	5.43261	0	5.3847	k__Bacteria;p__Actinobacteria;c__Actinobacteria;o__Corynebacteriales;f__Mycobacteriaceae;g__Mycobacterium;s__Mycobacterium sp. 1245805.9
g__Mycobacterium;s__Mycobacterium sp. 1245852.3	0	0	0	3.90261	5.69968	3.86819	k__Bacteria;p__Actinobacteria;c__Actinobacteria;o__Corynebacteriales;f__Mycobacteriaceae;g__Mycobacterium;s__Mycobacterium sp. 1245852.3
g__Mycobacterium;s__Mycobacterium sp. 1274756.6	10.955	7.71068	8.81307	10.1965	9.98291	38.6379	k__Bacteria;p__Actinobacteria;c__Actinobacteria;o__Corynebacteriales;f__Mycobacteriaceae;g__Mycobacterium;s__Mycobacterium sp. 1274756.6
g__Mycobacterium;s__Mycobacterium sp. 1274761.0	23.0836	4.69984	11.1298	54.3915	104.866	40.7469	k__Bacteria;p__Actinobacteria;c__Actinobacteria;o__Corynebacteriales;f__Mycobacteriaceae;g__Mycobacterium;s__Mycobacterium sp. 1274761.0
g__Mycobacterium;s__Mycobacterium sp. 141	6.69648	2.82799	0	12.7742	30.4909	12.4697	k__Bacteria;p__Actinobacteria;c__Actinobacteria;o__Corynebacteriales;f__Mycobacteriaceae;g__Mycobacterium;s__Mycobacterium sp. 141
g__Mycobacterium;s__Mycobacterium sp. 1423905.2	0	0	0	5.02174	19.9489	5.97294	k__Bacteria;p__Actinobacteria;c__Actinobacteria;o__Corynebacteriales;f__Mycobacteriaceae;g__Mycobacterium;s__Mycobacterium sp. 1423905.2
g__Mycobacterium;s__Mycobacterium sp. 1465703.0	23.7139	19.2371	0	25.4134	37.5924	36.0423	k__Bacteria;p__Actinobacteria;c__Actinobacteria;o__Corynebacteriales;f__Mycobacteriaceae;g__Mycobacterium;s__Mycobacterium sp. 1465703.0
g__Mycobacterium;s__Mycobacterium sp. 1477680.9	12.4162	13.1596	8.47019	36.1103	57.6038	32.766	k__Bacteria;p__Actinobacteria;c__Actinobacteria;o__Corynebacteriales;f__Mycobacteriaceae;g__Mycobacterium;s__Mycobacterium sp. 1477680.9
g__Mycobacterium;s__Mycobacterium sp. 1482268.1	38.1763	20.3308	67.074	68.1466	70.9025	53.0513	k__Bacteria;p__Actinobacteria;c__Actinobacteria;o__Corynebacteriales;f__Mycobacteriaceae;g__Mycobacterium;s__Mycobacterium sp. 1482268.1
g__Mycobacterium;s__Mycobacterium sp. 155	30.0257	14.2046	20.4794	70.1865	21.2965	69.3556	k__Bacteria;p__Actinobacteria;c__Actinobacteria;o__Corynebacteriales;f__Mycobacteriaceae;g__Mycobacterium;s__Mycobacterium sp. 155
g__Mycobacterium;s__Mycobacterium sp. 1554424.7	20.5154	2.61102	0	0.905435	10.3061	3.5898	k__Bacteria;p__Actinobacteria;c__Actinobacteria;o__Corynebacteriales;f__Mycobacteriaceae;g__Mycobacterium;s__Mycobacterium sp. 1554424.7
g__Mycobacterium;s__Mycobacterium sp. 20-66-4	2.89421	1.52781	0	2.22014	1.08082	1.46704	k__Bacteria;p__Actinobacteria;c__Actinobacteria;o__Corynebacteriales;f__Mycobacteriaceae;g__Mycobacterium;s__Mycobacterium sp. 20-66-4
g__Mycobacterium;s__Mycobacterium sp. 27335	2.21	1.16663	2.66684	13.5623	13.2049	38.0875	k__Bacteria;p__Actinobacteria;c__Actinobacteria;o__Corynebacteriales;f__Mycobacteriaceae;g__Mycobacterium;s__Mycobacterium sp. 27335
g__Mycobacterium;s__Mycobacterium sp. 360MFTsu5.1	0.833181	0.87965	0.692494	16.5897	19.2363	6.37693	k__Bacteria;p__Actinobacteria;c__Actinobacteria;o__Corynebacteriales;f__Mycobacteriaceae;g__Mycobacterium;s__Mycobacterium sp. 360MFTsu5.1
g__Mycobacterium;s__Mycobacterium sp. 852002-10029_SCH5224772	4.49437	0	1.80781	6.60926	8.39196	10.2044	k__Bacteria;p__Actinobacteria;c__Actinobacteria;o__Corynebacteriales;f__Mycobacteriaceae;g__Mycobacterium;s__Mycobacterium sp. 852002-10029_SCH5224772
g__Mycobacterium;s__Mycobacterium sp. 852002-10318_SCH4845932	3.01558	0	0	3.08432	6.75688	0	k__Bacteria;p__Actinobacteria;c__Actinobacteria;o__Corynebacteriales;f__Mycobacteriaceae;g__Mycobacterium;s__Mycobacterium sp. 852002-10318_SCH4845932
g__Mycobacterium;s__Mycobacterium sp. 852002-10379_SCH5584320	6.69243	0	0	15.8591	15.5199	13.0002	k__Bacteria;p__Actinobacteria;c__Actinobacteria;o__Corynebacteriales;f__Mycobacteriaceae;g__Mycobacterium;s__Mycobacterium sp. 852002-10379_SCH5584320
g__Mycobacterium;s__Mycobacterium sp. 852002-40037_SCH5390672	0	0	0	13.1881	0	20.308	k__Bacteria;p__Actinobacteria;c__Actinobacteria;o__Corynebacteriales;f__Mycobacteriaceae;g__Mycobacterium;s__Mycobacterium sp. 852002-40037_SCH5390672
g__Mycobacterium;s__Mycobacterium sp. 852002-50816_SCH5313054-b	0	0	0	0	0	8.10005	k__Bacteria;p__Actinobacteria;c__Actinobacteria;o__Corynebacteriales;f__Mycobacteriaceae;g__Mycobacterium;s__Mycobacterium sp. 852002-50816_SCH5313054-b
g__Mycobacterium;s__Mycobacterium sp. 852002-51057_SCH5723018	24.1042	2.57023	3.05711	14.4859	23.2788	12.8788	k__Bacteria;p__Actinobacteria;c__Actinobacteria;o__Corynebacteriales;f__Mycobacteriaceae;g__Mycobacterium;s__Mycobacterium sp. 852002-51057_SCH5723018
g__Mycobacterium;s__Mycobacterium sp. 852002-51152_SCH6134967	2.64076	0	0	0	9.86174	1.33857	k__Bacteria;p__Actinobacteria;c__Actinobacteria;o__Corynebacteriales;f__Mycobacteriaceae;g__Mycobacterium;s__Mycobacterium sp. 852002-51152_SCH6134967
g__Mycobacterium;s__Mycobacterium sp. 852002-51296_SCH5728562-a	65.0325	53.113	35.3623	148.481	310.794	104.228	k__Bacteria;p__Actinobacteria;c__Actinobacteria;o__Corynebacteriales;f__Mycobacteriaceae;g__Mycobacterium;s__Mycobacterium sp. 852002-51296_SCH5728562-a
g__Mycobacterium;s__Mycobacterium sp. 852002-51961_SCH5331710	2.397	1.54697	3.18665	35.9259	33.9581	8.2109	k__Bacteria;p__Actinobacteria;c__Actinobacteria;o__Corynebacteriales;f__Mycobacteriaceae;g__Mycobacterium;s__Mycobacterium sp. 852002-51961_SCH5331710
g__Mycobacterium;s__Mycobacterium sp. 852013-50091_SCH5140682	0	11.2521	1.6938	33.9128	23.3763	37.3503	k__Bacteria;p__Actinobacteria;c__Actinobacteria;o__Corynebacteriales;f__Mycobacteriaceae;g__Mycobacterium;s__Mycobacterium sp. 852013-50091_SCH5140682
g__Mycobacterium;s__Mycobacterium sp. 852013-50142_SCH4511227	0	0	0	6.86882	6.01906	0	k__Bacteria;p__Actinobacteria;c__Actinobacteria;o__Corynebacteriales;f__Mycobacteriaceae;g__Mycobacterium;s__Mycobacterium sp. 852013-50142_SCH4511227
g__Mycobacterium;s__Mycobacterium sp. 852013-51886_SCH5428379	51.34	19.265	16.1909	123.339	119.749	96.9684	k__Bacteria;p__Actinobacteria;c__Actinobacteria;o__Corynebacteriales;f__Mycobacteriaceae;g__Mycobacterium;s__Mycobacterium sp. 852013-51886_SCH5428379
g__Mycobacterium;s__Mycobacterium sp. 852014-51730_SCH5271717	0	0	2.72481	9.28291	32.4477	4.15661	k__Bacteria;p__Actinobacteria;c__Actinobacteria;o__Corynebacteriales;f__Mycobacteriaceae;g__Mycobacterium;s__Mycobacterium sp. 852014-51730_SCH5271717
g__Mycobacterium;s__Mycobacterium sp. 852014-52144_SCH5372336	10.6136	9.09665	9.90378	8.76151	26.7736	11.4239	k__Bacteria;p__Actinobacteria;c__Actinobacteria;o__Corynebacteriales;f__Mycobacteriaceae;g__Mycobacterium;s__Mycobacterium sp. 852014-52144_SCH5372336
g__Mycobacterium;s__Mycobacterium sp. AB215	0	0	0	16.8877	18.5976	8.52118	k__Bacteria;p__Actinobacteria;c__Actinobacteria;o__Corynebacteriales;f__Mycobacteriaceae;g__Mycobacterium;s__Mycobacterium sp. AB215
g__Mycobacterium;s__Mycobacterium sp. AB308	2.13431	0	0	12.4211	1.39642	0.947706	k__Bacteria;p__Actinobacteria;c__Actinobacteria;o__Corynebacteriales;f__Mycobacteriaceae;g__Mycobacterium;s__Mycobacterium sp. AB308
g__Mycobacterium;s__Mycobacterium sp. AB57	2.29125	2.41904	7.37303	7.5178	5.13391	10.9357	k__Bacteria;p__Actinobacteria;c__Actinobacteria;o__Corynebacteriales;f__Mycobacteriaceae;g__Mycobacterium;s__Mycobacterium sp. AB57
g__Mycobacterium;s__Mycobacterium sp. ACS1612	73.9716	70.0168	65.401	186.652	427.378	74.7901	k__Bacteria;p__Actinobacteria;c__Actinobacteria;o__Corynebacteriales;f__Mycobacteriaceae;g__Mycobacterium;s__Mycobacterium sp. ACS1612
g__Mycobacterium;s__Mycobacterium sp. ACS4331	0	1.42214	1.08364	2.06658	9.05461	8.37574	k__Bacteria;p__Actinobacteria;c__Actinobacteria;o__Corynebacteriales;f__Mycobacteriaceae;g__Mycobacterium;s__Mycobacterium sp. ACS4331
g__Mycobacterium;s__Mycobacterium sp. AT1	1.08701	73.1874	83.4517	18.9151	22.904	15.7493	k__Bacteria;p__Actinobacteria;c__Actinobacteria;o__Corynebacteriales;f__Mycobacteriaceae;g__Mycobacterium;s__Mycobacterium sp. AT1
g__Mycobacterium;s__Mycobacterium sp. CECT 8778	126.634	89.0359	90.6689	221.469	266.728	158.958	k__Bacteria;p__Actinobacteria;c__Actinobacteria;o__Corynebacteriales;f__Mycobacteriaceae;g__Mycobacterium;s__Mycobacterium sp. CECT 8778
g__Mycobacterium;s__Mycobacterium sp. CECT 8779	60.6272	41.887	26.1175	55.6999	90.1313	59.3948	k__Bacteria;p__Actinobacteria;c__Actinobacteria;o__Corynebacteriales;f__Mycobacteriaceae;g__Mycobacterium;s__Mycobacterium sp. CECT 8779
g__Mycobacterium;s__Mycobacterium sp. CH1	0	0	2.36493	9.77662	16.4742	13.4487	k__Bacteria;p__Actinobacteria;c__Actinobacteria;o__Corynebacteriales;f__Mycobacteriaceae;g__Mycobacterium;s__Mycobacterium sp. CH1
g__Mycobacterium;s__Mycobacterium sp. D16Q14	0	0	0	2.77947	0	10.8805	k__Bacteria;p__Actinobacteria;c__Actinobacteria;o__Corynebacteriales;f__Mycobacteriaceae;g__Mycobacterium;s__Mycobacterium sp. D16Q14
g__Mycobacterium;s__Mycobacterium sp. djl-10	44.2879	21.5513	28.9212	54.2401	96.2075	94.7998	k__Bacteria;p__Actinobacteria;c__Actinobacteria;o__Corynebacteriales;f__Mycobacteriaceae;g__Mycobacterium;s__Mycobacterium sp. djl-10
g__Mycobacterium;s__Mycobacterium sp. E136	6.00814	5.08434	12.9707	29.0567	78.0031	14.6332	k__Bacteria;p__Actinobacteria;c__Actinobacteria;o__Corynebacteriales;f__Mycobacteriaceae;g__Mycobacterium;s__Mycobacterium sp. E136
g__Mycobacterium;s__Mycobacterium sp. E1747	4.71021	15.1729	1.87077	18.1282	29.7249	12.8145	k__Bacteria;p__Actinobacteria;c__Actinobacteria;o__Corynebacteriales;f__Mycobacteriaceae;g__Mycobacterium;s__Mycobacterium sp. E1747
g__Mycobacterium;s__Mycobacterium sp. E2327	0	0	0	17.277	7.97956	9.88858	k__Bacteria;p__Actinobacteria;c__Actinobacteria;o__Corynebacteriales;f__Mycobacteriaceae;g__Mycobacterium;s__Mycobacterium sp. E2327
g__Mycobacterium;s__Mycobacterium sp. E2462	1.36871	2.89009	7.15712	95.5439	33.735	24.9762	k__Bacteria;p__Actinobacteria;c__Actinobacteria;o__Corynebacteriales;f__Mycobacteriaceae;g__Mycobacterium;s__Mycobacterium sp. E2462
g__Mycobacterium;s__Mycobacterium sp. E2479	2.24719	0	0	9.35064	0	12.3929	k__Bacteria;p__Actinobacteria;c__Actinobacteria;o__Corynebacteriales;f__Mycobacteriaceae;g__Mycobacterium;s__Mycobacterium sp. E2479
g__Mycobacterium;s__Mycobacterium sp. E2497	19.6806	0	0	0	3.6748	0	k__Bacteria;p__Actinobacteria;c__Actinobacteria;o__Corynebacteriales;f__Mycobacteriaceae;g__Mycobacterium;s__Mycobacterium sp. E2497
g__Mycobacterium;s__Mycobacterium sp. E2660	0	0	0	8.02284	0	0	k__Bacteria;p__Actinobacteria;c__Actinobacteria;o__Corynebacteriales;f__Mycobacteriaceae;g__Mycobacterium;s__Mycobacterium sp. E2660
g__Mycobacterium;s__Mycobacterium sp. E2733	0	0	0	6.51913	3.17369	1.07694	k__Bacteria;p__Actinobacteria;c__Actinobacteria;o__Corynebacteriales;f__Mycobacteriaceae;g__Mycobacterium;s__Mycobacterium sp. E2733
g__Mycobacterium;s__Mycobacterium sp. E2978	2.99625	0	0	14.2106	10.1064	7.98574	k__Bacteria;p__Actinobacteria;c__Actinobacteria;o__Corynebacteriales;f__Mycobacteriaceae;g__Mycobacterium;s__Mycobacterium sp. E2978
g__Mycobacterium;s__Mycobacterium sp. E3198	0	0	0	1.13287	1.65453	3.36862	k__Bacteria;p__Actinobacteria;c__Actinobacteria;o__Corynebacteriales;f__Mycobacteriaceae;g__Mycobacterium;s__Mycobacterium sp. E3198
g__Mycobacterium;s__Mycobacterium sp. E3251	0	0	0	7.7465	6.46492	1.09688	k__Bacteria;p__Actinobacteria;c__Actinobacteria;o__Corynebacteriales;f__Mycobacteriaceae;g__Mycobacterium;s__Mycobacterium sp. E3251
g__Mycobacterium;s__Mycobacterium sp. E3298	0	0	2.34283	6.70191	8.70045	10.3332	k__Bacteria;p__Actinobacteria;c__Actinobacteria;o__Corynebacteriales;f__Mycobacteriaceae;g__Mycobacterium;s__Mycobacterium sp. E3298
g__Mycobacterium;s__Mycobacterium sp. E3305	3.68043	4.93484	3.76024	0	0	17.1165	k__Bacteria;p__Actinobacteria;c__Actinobacteria;o__Corynebacteriales;f__Mycobacteriaceae;g__Mycobacterium;s__Mycobacterium sp. E3305
g__Mycobacterium;s__Mycobacterium sp. E3339	0	0	3.66853	0	1.70295	3.46722	k__Bacteria;p__Actinobacteria;c__Actinobacteria;o__Corynebacteriales;f__Mycobacteriaceae;g__Mycobacterium;s__Mycobacterium sp. E3339
g__Mycobacterium;s__Mycobacterium sp. E342	0	0	0	2.81217	6.16069	6.96843	k__Bacteria;p__Actinobacteria;c__Actinobacteria;o__Corynebacteriales;f__Mycobacteriaceae;g__Mycobacterium;s__Mycobacterium sp. E342
g__Mycobacterium;s__Mycobacterium sp. E740	95.7097	127.48	114.503	334.84	555.253	166.572	k__Bacteria;p__Actinobacteria;c__Actinobacteria;o__Corynebacteriales;f__Mycobacteriaceae;g__Mycobacterium;s__Mycobacterium sp. E740
g__Mycobacterium;s__Mycobacterium sp. E796	0	5.72322	3.45435	31.3197	32.3081	32.7032	k__Bacteria;p__Actinobacteria;c__Actinobacteria;o__Corynebacteriales;f__Mycobacteriaceae;g__Mycobacterium;s__Mycobacterium sp. E796
g__Mycobacterium;s__Mycobacterium sp. EPa45	17.1262	0	7.68521	69.1469	49.1934	34.1699	k__Bacteria;p__Actinobacteria;c__Actinobacteria;o__Corynebacteriales;f__Mycobacteriaceae;g__Mycobacterium;s__Mycobacterium sp. EPa45
g__Mycobacterium;s__Mycobacterium sp. GA-1199	16.8735	19.4299	2.85946	48.7252	84.8893	29.3672	k__Bacteria;p__Actinobacteria;c__Actinobacteria;o__Corynebacteriales;f__Mycobacteriaceae;g__Mycobacterium;s__Mycobacterium sp. GA-1199
g__Mycobacterium;s__Mycobacterium sp. GA-1285	27.0968	5.75604	17.7945	193.005	214.947	93.6202	k__Bacteria;p__Actinobacteria;c__Actinobacteria;o__Corynebacteriales;f__Mycobacteriaceae;g__Mycobacterium;s__Mycobacterium sp. GA-1285
g__Mycobacterium;s__Mycobacterium sp. GA-1331	2.51298	0	0	11.0746	3.51449	2.5476	k__Bacteria;p__Actinobacteria;c__Actinobacteria;o__Corynebacteriales;f__Mycobacteriaceae;g__Mycobacterium;s__Mycobacterium sp. GA-1331
g__Mycobacterium;s__Mycobacterium sp. GA-1683	2.79889	0	0	0	14.1608	4.0157	k__Bacteria;p__Actinobacteria;c__Actinobacteria;o__Corynebacteriales;f__Mycobacteriaceae;g__Mycobacterium;s__Mycobacterium sp. GA-1683
g__Mycobacterium;s__Mycobacterium sp. GA-1841	0	0	1.61384	4.1036	0	2.0337	k__Bacteria;p__Actinobacteria;c__Actinobacteria;o__Corynebacteriales;f__Mycobacteriaceae;g__Mycobacterium;s__Mycobacterium sp. GA-1841
g__Mycobacterium;s__Mycobacterium sp. GA-2613	0	0	0	2.47277	2.40763	4.90193	k__Bacteria;p__Actinobacteria;c__Actinobacteria;o__Corynebacteriales;f__Mycobacteriaceae;g__Mycobacterium;s__Mycobacterium sp. GA-2613
g__Mycobacterium;s__Mycobacterium sp. GA-2829	21.0805	94.1727	284.189	182.843	209.021	83.2369	k__Bacteria;p__Actinobacteria;c__Actinobacteria;o__Corynebacteriales;f__Mycobacteriaceae;g__Mycobacterium;s__Mycobacterium sp. GA-2829
g__Mycobacterium;s__Mycobacterium sp. H101	0	1.28178	0.976687	4.34609	4.53384	14.1541	k__Bacteria;p__Actinobacteria;c__Actinobacteria;o__Corynebacteriales;f__Mycobacteriaceae;g__Mycobacterium;s__Mycobacterium sp. H101
g__Mycobacterium;s__Mycobacterium sp. H4Y	0	0	0	13.6751	4.74974	6.44698	k__Bacteria;p__Actinobacteria;c__Actinobacteria;o__Corynebacteriales;f__Mycobacteriaceae;g__Mycobacterium;s__Mycobacterium sp. H4Y
g__Mycobacterium;s__Mycobacterium sp. IS-1496	35.2999	11.1453	25.9566	297.878	374.331	89.1171	k__Bacteria;p__Actinobacteria;c__Actinobacteria;o__Corynebacteriales;f__Mycobacteriaceae;g__Mycobacterium;s__Mycobacterium sp. IS-1496
g__Mycobacterium;s__Mycobacterium sp. IS-1556	39.3627	35.4139	51.5427	82.8771	185.731	69.565	k__Bacteria;p__Actinobacteria;c__Actinobacteria;o__Corynebacteriales;f__Mycobacteriaceae;g__Mycobacterium;s__Mycobacterium sp. IS-1556
g__Mycobacterium;s__Mycobacterium sp. IS-1590	33.6902	12.8087	26.2319	77.1069	160.797	46.7801	k__Bacteria;p__Actinobacteria;c__Actinobacteria;o__Corynebacteriales;f__Mycobacteriaceae;g__Mycobacterium;s__Mycobacterium sp. IS-1590
g__Mycobacterium;s__Mycobacterium sp. IS-1742	5.65472	0	0	108.839	160.343	40.4338	k__Bacteria;p__Actinobacteria;c__Actinobacteria;o__Corynebacteriales;f__Mycobacteriaceae;g__Mycobacterium;s__Mycobacterium sp. IS-1742
g__Mycobacterium;s__Mycobacterium sp. IS-1744	0	1.92017	4.38939	0	11.9524	1.25358	k__Bacteria;p__Actinobacteria;c__Actinobacteria;o__Corynebacteriales;f__Mycobacteriaceae;g__Mycobacterium;s__Mycobacterium sp. IS-1744
g__Mycobacterium;s__Mycobacterium sp. IS-3022	111.483	121.253	149.879	352.779	527.92	177.01	k__Bacteria;p__Actinobacteria;c__Actinobacteria;o__Corynebacteriales;f__Mycobacteriaceae;g__Mycobacterium;s__Mycobacterium sp. IS-3022
g__Mycobacterium;s__Mycobacterium sp. JLS	3.62337	0	0	21.2989	31.7212	12.9946	k__Bacteria;p__Actinobacteria;c__Actinobacteria;o__Corynebacteriales;f__Mycobacteriaceae;g__Mycobacterium;s__Mycobacterium sp. JLS
g__Mycobacterium;s__Mycobacterium sp. JS623	130.186	91.5379	47.0377	257.693	513.871	316.899	k__Bacteria;p__Actinobacteria;c__Actinobacteria;o__Corynebacteriales;f__Mycobacteriaceae;g__Mycobacterium;s__Mycobacterium sp. JS623
g__Mycobacterium;s__Mycobacterium sp. KMS	0	3.43891	1.31019	9.16161	0	0.825528	k__Bacteria;p__Actinobacteria;c__Actinobacteria;o__Corynebacteriales;f__Mycobacteriaceae;g__Mycobacterium;s__Mycobacterium sp. KMS
g__Mycobacterium;s__Mycobacterium sp. M26	17.7695	15.1821	31.0223	131.781	67.4345	104.333	k__Bacteria;p__Actinobacteria;c__Actinobacteria;o__Corynebacteriales;f__Mycobacteriaceae;g__Mycobacterium;s__Mycobacterium sp. M26
g__Mycobacterium;s__Mycobacterium sp. MAC_011194_8550	63.2252	9.53591	7.26617	12.7023	15.1785	17.7409	k__Bacteria;p__Actinobacteria;c__Actinobacteria;o__Corynebacteriales;f__Mycobacteriaceae;g__Mycobacterium;s__Mycobacterium sp. MAC_011194_8550
g__Mycobacterium;s__Mycobacterium sp. MAC_080597_8934	8.18178	2.15026	4.09613	50.6782	41.3656	48.0497	k__Bacteria;p__Actinobacteria;c__Actinobacteria;o__Corynebacteriales;f__Mycobacteriaceae;g__Mycobacterium;s__Mycobacterium sp. MAC_080597_8934
g__Mycobacterium;s__Mycobacterium sp. MCS	0	0	0	26.2152	3.79463	0	k__Bacteria;p__Actinobacteria;c__Actinobacteria;o__Corynebacteriales;f__Mycobacteriaceae;g__Mycobacterium;s__Mycobacterium sp. MCS
g__Mycobacterium;s__Mycobacterium sp. MS1601	21.5306	4.38652	40.1042	102.893	64.5907	123.046	k__Bacteria;p__Actinobacteria;c__Actinobacteria;o__Corynebacteriales;f__Mycobacteriaceae;g__Mycobacterium;s__Mycobacterium sp. MS1601
g__Mycobacterium;s__Mycobacterium sp. NAZ190054	73.2803	80.6977	81.6913	114.219	139.389	118.424	k__Bacteria;p__Actinobacteria;c__Actinobacteria;o__Corynebacteriales;f__Mycobacteriaceae;g__Mycobacterium;s__Mycobacterium sp. NAZ190054
g__Mycobacterium;s__Mycobacterium sp. NS-7484	0	0	0	2.57027	0	10.1904	k__Bacteria;p__Actinobacteria;c__Actinobacteria;o__Corynebacteriales;f__Mycobacteriaceae;g__Mycobacterium;s__Mycobacterium sp. NS-7484
g__Mycobacterium;s__Mycobacterium sp. Root135	3.978	7.71068	22.1348	16.8644	18.2827	25.376	k__Bacteria;p__Actinobacteria;c__Actinobacteria;o__Corynebacteriales;f__Mycobacteriaceae;g__Mycobacterium;s__Mycobacterium sp. Root135
g__Mycobacterium;s__Mycobacterium sp. Root265	21.4537	3.32312	0	6.92079	9.93539	8.04462	k__Bacteria;p__Actinobacteria;c__Actinobacteria;o__Corynebacteriales;f__Mycobacteriaceae;g__Mycobacterium;s__Mycobacterium sp. Root265
g__Mycobacterium;s__Mycobacterium sp. shizuoka-1	21.8771	14.8672	8.17738	67.8766	55.327	62.56	k__Bacteria;p__Actinobacteria;c__Actinobacteria;o__Corynebacteriales;f__Mycobacteriaceae;g__Mycobacterium;s__Mycobacterium sp. shizuoka-1
g__Mycobacterium;s__Mycobacterium sp. Soil538	11.3471	31.2212	36.3005	68.0506	83.2083	105.417	k__Bacteria;p__Actinobacteria;c__Actinobacteria;o__Corynebacteriales;f__Mycobacteriaceae;g__Mycobacterium;s__Mycobacterium sp. Soil538
g__Mycobacterium;s__Mycobacterium sp. ST-F2	5.62022	4.77043	2.94782	10.9882	18.482	10.8913	k__Bacteria;p__Actinobacteria;c__Actinobacteria;o__Corynebacteriales;f__Mycobacteriaceae;g__Mycobacterium;s__Mycobacterium sp. ST-F2
g__Mycobacterium;s__Mycobacterium sp. SWH-M1	7.39353	2.26889	0	10.7281	12.5537	16.2204	k__Bacteria;p__Actinobacteria;c__Actinobacteria;o__Corynebacteriales;f__Mycobacteriaceae;g__Mycobacterium;s__Mycobacterium sp. SWH-M1
g__Mycobacterium;s__Mycobacterium sp. SWH-M3	22.9395	9.18425	6.99821	46.317	19.4623	34.6735	k__Bacteria;p__Actinobacteria;c__Actinobacteria;o__Corynebacteriales;f__Mycobacteriaceae;g__Mycobacterium;s__Mycobacterium sp. SWH-M3
g__Mycobacterium;s__Mycobacterium sp. SWH-M5	18.3517	36.8849	62.6938	10.819	22.0687	4.96995	k__Bacteria;p__Actinobacteria;c__Actinobacteria;o__Corynebacteriales;f__Mycobacteriaceae;g__Mycobacterium;s__Mycobacterium sp. SWH-M5
g__Mycobacterium;s__Mycobacterium sp. TBL 1200985	19.6021	3.12331	5.13106	30.9835	65.6225	20.4015	k__Bacteria;p__Actinobacteria;c__Actinobacteria;o__Corynebacteriales;f__Mycobacteriaceae;g__Mycobacterium;s__Mycobacterium sp. TBL 1200985
g__Mycobacterium;s__Mycobacterium sp. TKK-01-0059	0	0	0	1.23214	5.39854	0	k__Bacteria;p__Actinobacteria;c__Actinobacteria;o__Corynebacteriales;f__Mycobacteriaceae;g__Mycobacterium;s__Mycobacterium sp. TKK-01-0059
g__Mycobacterium;s__Mycobacterium sp. UM_CSW	0	2.40724	0	14.513	14.609	10.5834	k__Bacteria;p__Actinobacteria;c__Actinobacteria;o__Corynebacteriales;f__Mycobacteriaceae;g__Mycobacterium;s__Mycobacterium sp. UM_CSW
g__Mycobacterium;s__Mycobacterium sp. UM_NYF	3.12652	3.30089	11.245	12.4719	25.4138	11.9486	k__Bacteria;p__Actinobacteria;c__Actinobacteria;o__Corynebacteriales;f__Mycobacteriaceae;g__Mycobacterium;s__Mycobacterium sp. UM_NYF
g__Mycobacterium;s__Mycobacterium sp. UM_WWY	4.94736	0	1.22884	17.6409	17.5564	19.2533	k__Bacteria;p__Actinobacteria;c__Actinobacteria;o__Corynebacteriales;f__Mycobacteriaceae;g__Mycobacterium;s__Mycobacterium sp. UM_WWY
g__Mycobacterium;s__Mycobacterium sp. UNC267MFSha1.1M11	1.98423	73.8976	32.7362	63.8005	48.6285	45.2054	k__Bacteria;p__Actinobacteria;c__Actinobacteria;o__Corynebacteriales;f__Mycobacteriaceae;g__Mycobacterium;s__Mycobacterium sp. UNC267MFSha1.1M11
g__Mycobacterium;s__Mycobacterium sp. URHB0044	75.8417	52.3349	39.9168	171.944	138.467	169.703	k__Bacteria;p__Actinobacteria;c__Actinobacteria;o__Corynebacteriales;f__Mycobacteriaceae;g__Mycobacterium;s__Mycobacterium sp. URHB0044
g__Mycobacterium;s__Mycobacterium sp. URHD0025	0	0	1.57993	21.804	24.394	4.47584	k__Bacteria;p__Actinobacteria;c__Actinobacteria;o__Corynebacteriales;f__Mycobacteriaceae;g__Mycobacterium;s__Mycobacterium sp. URHD0025
g__Mycobacterium;s__Mycobacterium sp. VKM Ac-1817D	2.269	0	0	45.2542	26.2677	43.1298	k__Bacteria;p__Actinobacteria;c__Actinobacteria;o__Corynebacteriales;f__Mycobacteriaceae;g__Mycobacterium;s__Mycobacterium sp. VKM Ac-1817D
g__Mycobacterium;s__Mycobacterium sp. YC-RL4	4.80688	0	0	29.4384	21.5357	21.2116	k__Bacteria;p__Actinobacteria;c__Actinobacteria;o__Corynebacteriales;f__Mycobacteriaceae;g__Mycobacterium;s__Mycobacterium sp. YC-RL4
g__Mycobacterium;s__Mycobacterium sphagni	13.214	0	0	36.5688	62.5264	25.3984	k__Bacteria;p__Actinobacteria;c__Actinobacteria;o__Corynebacteriales;f__Mycobacteriaceae;g__Mycobacterium;s__Mycobacterium sphagni
g__Mycobacterium;s__Mycobacterium szulgai	3.48817	0	0	8.58808	9.92185	9.56049	k__Bacteria;p__Actinobacteria;c__Actinobacteria;o__Corynebacteriales;f__Mycobacteriaceae;g__Mycobacterium;s__Mycobacterium szulgai
g__Mycobacterium;s__Mycobacterium talmoniae	36.1709	8.18941	11.008	65.6494	76.5911	58.6314	k__Bacteria;p__Actinobacteria;c__Actinobacteria;o__Corynebacteriales;f__Mycobacteriaceae;g__Mycobacterium;s__Mycobacterium talmoniae
g__Mycobacterium;s__Mycobacterium terrae	2.36068	0	0	6.05151	1.76316	3.5898	k__Bacteria;p__Actinobacteria;c__Actinobacteria;o__Corynebacteriales;f__Mycobacteriaceae;g__Mycobacterium;s__Mycobacterium terrae
g__Mycobacterium;s__Mycobacterium thermoresistibile	13.5418	22.0914	22.5431	135.97	106.756	92.483	k__Bacteria;p__Actinobacteria;c__Actinobacteria;o__Corynebacteriales;f__Mycobacteriaceae;g__Mycobacterium;s__Mycobacterium thermoresistibile
g__Mycobacterium;s__Mycobacterium timonense	0	25.235	25.638	5.55895	0	5.50992	k__Bacteria;p__Actinobacteria;c__Actinobacteria;o__Corynebacteriales;f__Mycobacteriaceae;g__Mycobacterium;s__Mycobacterium timonense
g__Mycobacterium;s__Mycobacterium triplex	31.6296	0	3.06285	11.5839	6.79506	12.7339	k__Bacteria;p__Actinobacteria;c__Actinobacteria;o__Corynebacteriales;f__Mycobacteriaceae;g__Mycobacterium;s__Mycobacterium triplex
g__Mycobacterium;s__Mycobacterium triviale	3.01558	4.04495	6.16433	13.5887	2.25229	11.1134	k__Bacteria;p__Actinobacteria;c__Actinobacteria;o__Corynebacteriales;f__Mycobacteriaceae;g__Mycobacterium;s__Mycobacterium triviale
g__Mycobacterium;s__Mycobacterium tuberculosis	1849.33	1837.71	1922.84	4484.7	4043.63	3969.42	k__Bacteria;p__Actinobacteria;c__Actinobacteria;o__Corynebacteriales;f__Mycobacteriaceae;g__Mycobacterium;s__Mycobacterium tuberculosis
g__Mycobacterium;s__Mycobacterium tusciae	118.98	133.72	111.684	461.967	724.456	273.428	k__Bacteria;p__Actinobacteria;c__Actinobacteria;o__Corynebacteriales;f__Mycobacteriaceae;g__Mycobacterium;s__Mycobacterium tusciae
g__Mycobacterium;s__Mycobacterium ulcerans	36.6909	18.7776	46.5937	148.214	155.745	128.175	k__Bacteria;p__Actinobacteria;c__Actinobacteria;o__Corynebacteriales;f__Mycobacteriaceae;g__Mycobacterium;s__Mycobacterium ulcerans
g__Mycobacterium;s__Mycobacterium vaccae	7.4096	9.5044	45.1017	63.8068	79.8631	23.213	k__Bacteria;p__Actinobacteria;c__Actinobacteria;o__Corynebacteriales;f__Mycobacteriaceae;g__Mycobacterium;s__Mycobacterium vaccae
g__Mycobacterium;s__Mycobacterium vanbaalenii	12.1144	0.882797	0	43.3488	59.6892	18.8173	k__Bacteria;p__Actinobacteria;c__Actinobacteria;o__Corynebacteriales;f__Mycobacteriaceae;g__Mycobacterium;s__Mycobacterium vanbaalenii
g__Mycobacterium;s__Mycobacterium vulneris	14.3192	28.1991	6.44613	27.6507	22.6367	30.4296	k__Bacteria;p__Actinobacteria;c__Actinobacteria;o__Corynebacteriales;f__Mycobacteriaceae;g__Mycobacterium;s__Mycobacterium vulneris
g__Mycobacterium;s__Mycobacterium wolinskyi	95.126	60.2325	46.8462	132.886	125.574	110.192	k__Bacteria;p__Actinobacteria;c__Actinobacteria;o__Corynebacteriales;f__Mycobacteriaceae;g__Mycobacterium;s__Mycobacterium wolinskyi
g__Mycobacterium;s__Mycobacterium xenopi	285.569	127.707	102.306	1002.62	1057.15	875.61	k__Bacteria;p__Actinobacteria;c__Actinobacteria;o__Corynebacteriales;f__Mycobacteriaceae;g__Mycobacterium;s__Mycobacterium xenopi
g__Mycobacterium;s__Mycobacterium yongonense	98.0306	28.2546	51.9413	127.976	113.026	144.57	k__Bacteria;p__Actinobacteria;c__Actinobacteria;o__Corynebacteriales;f__Mycobacteriaceae;g__Mycobacterium;s__Mycobacterium yongonense
g__Mycobacterium;s__uncultured Mycobacterium sp.	31.0472	64.5697	62.9847	337.819	249.827	318.895	k__Bacteria;p__Actinobacteria;c__Actinobacteria;o__Corynebacteriales;f__Mycobacteriaceae;g__Mycobacterium;s__uncultured Mycobacterium sp.
g__Nocardia;s__Nocardia abscessus	39.8706	7.31087	26.601	48.4443	63.3058	72.0652	k__Bacteria;p__Actinobacteria;c__Actinobacteria;o__Corynebacteriales;f__Nocardiaceae;g__Nocardia;s__Nocardia abscessus
g__Nocardia;s__Nocardia acidivorans	9.94615	2.24311	32.8914	19.3944	24.5734	29.8247	k__Bacteria;p__Actinobacteria;c__Actinobacteria;o__Corynebacteriales;f__Nocardiaceae;g__Nocardia;s__Nocardia acidivorans
g__Nocardia;s__Nocardia africana	0	0	0	1.9277	0	5.73209	k__Bacteria;p__Actinobacteria;c__Actinobacteria;o__Corynebacteriales;f__Nocardiaceae;g__Nocardia;s__Nocardia africana
g__Nocardia;s__Nocardia alba	0	0	0	5.25351	0	1.30179	k__Bacteria;p__Actinobacteria;c__Actinobacteria;o__Corynebacteriales;f__Nocardiaceae;g__Nocardia;s__Nocardia alba
g__Nocardia;s__Nocardia altamirensis	0	0	9.47721	36.5217	28.4009	44.1635	k__Bacteria;p__Actinobacteria;c__Actinobacteria;o__Corynebacteriales;f__Nocardiaceae;g__Nocardia;s__Nocardia altamirensis
g__Nocardia;s__Nocardia amamiensis	41.9103	51.7477	20.853	75.1785	96.869	58.952	k__Bacteria;p__Actinobacteria;c__Actinobacteria;o__Corynebacteriales;f__Nocardiaceae;g__Nocardia;s__Nocardia amamiensis
g__Nocardia;s__Nocardia amikacinitolerans	21.3244	95.7229	93.0723	53.3552	48.5763	45.1802	k__Bacteria;p__Actinobacteria;c__Actinobacteria;o__Corynebacteriales;f__Nocardiaceae;g__Nocardia;s__Nocardia amikacinitolerans
g__Nocardia;s__Nocardia anaemiae	6.31744	1.95675	1.08208	6.03755	4.78105	9.68002	k__Bacteria;p__Actinobacteria;c__Actinobacteria;o__Corynebacteriales;f__Nocardiaceae;g__Nocardia;s__Nocardia anaemiae
g__Nocardia;s__Nocardia aobensis	0	0	0	0	0	4.08494	k__Bacteria;p__Actinobacteria;c__Actinobacteria;o__Corynebacteriales;f__Nocardiaceae;g__Nocardia;s__Nocardia aobensis
g__Nocardia;s__Nocardia araoensis	0	0	0	20.2903	11.1996	12.2537	k__Bacteria;p__Actinobacteria;c__Actinobacteria;o__Corynebacteriales;f__Nocardiaceae;g__Nocardia;s__Nocardia araoensis
g__Nocardia;s__Nocardia arizonensis	0	0	0	43.6581	42.2811	46.3505	k__Bacteria;p__Actinobacteria;c__Actinobacteria;o__Corynebacteriales;f__Nocardiaceae;g__Nocardia;s__Nocardia arizonensis
g__Nocardia;s__Nocardia arthritidis	74.556	67.3276	68.8066	14.3733	0	0	k__Bacteria;p__Actinobacteria;c__Actinobacteria;o__Corynebacteriales;f__Nocardiaceae;g__Nocardia;s__Nocardia arthritidis
g__Nocardia;s__Nocardia asiatica	4.81925	10.2421	12.9466	81.166	40.4279	32.1475	k__Bacteria;p__Actinobacteria;c__Actinobacteria;o__Corynebacteriales;f__Nocardiaceae;g__Nocardia;s__Nocardia asiatica
g__Nocardia;s__Nocardia asteroides	35.9421	66.5406	41.6578	15.3443	9.90968	25.5608	k__Bacteria;p__Actinobacteria;c__Actinobacteria;o__Corynebacteriales;f__Nocardiaceae;g__Nocardia;s__Nocardia asteroides
g__Nocardia;s__Nocardia beijingensis	19.3834	26.9748	22.3245	53.878	42.5569	78.1729	k__Bacteria;p__Actinobacteria;c__Actinobacteria;o__Corynebacteriales;f__Nocardiaceae;g__Nocardia;s__Nocardia beijingensis
g__Nocardia;s__Nocardia brasiliensis	51.0489	47.3403	64.1528	89.9072	103.213	104.005	k__Bacteria;p__Actinobacteria;c__Actinobacteria;o__Corynebacteriales;f__Nocardiaceae;g__Nocardia;s__Nocardia brasiliensis
g__Nocardia;s__Nocardia brevicatena	1.64583	15.075	35.468	3.11785	10.06	1.03012	k__Bacteria;p__Actinobacteria;c__Actinobacteria;o__Corynebacteriales;f__Nocardiaceae;g__Nocardia;s__Nocardia brevicatena
g__Nocardia;s__Nocardia caishijiensis	8.55157	44.5981	20.5904	70.601	58.0992	80.2928	k__Bacteria;p__Actinobacteria;c__Actinobacteria;o__Corynebacteriales;f__Nocardiaceae;g__Nocardia;s__Nocardia caishijiensis
g__Nocardia;s__Nocardia carnea	2.48995	0	1.23399	22.3385	28.0844	26.1765	k__Bacteria;p__Actinobacteria;c__Actinobacteria;o__Corynebacteriales;f__Nocardiaceae;g__Nocardia;s__Nocardia carnea
g__Nocardia;s__Nocardia cerradoensis	41.0054	16.4495	37.4724	63.0932	95.2412	48.6202	k__Bacteria;p__Actinobacteria;c__Actinobacteria;o__Corynebacteriales;f__Nocardiaceae;g__Nocardia;s__Nocardia cerradoensis
g__Nocardia;s__Nocardia concava	11.1612	4.76796	11.8681	96.7163	14.0194	23.487	k__Bacteria;p__Actinobacteria;c__Actinobacteria;o__Corynebacteriales;f__Nocardiaceae;g__Nocardia;s__Nocardia concava
g__Nocardia;s__Nocardia coubleae	11.5684	0	3.24159	21.0219	27.3285	18.9129	k__Bacteria;p__Actinobacteria;c__Actinobacteria;o__Corynebacteriales;f__Nocardiaceae;g__Nocardia;s__Nocardia coubleae
g__Nocardia;s__Nocardia crassostreae	15.5264	14.0497	32.8038	107.791	93.4752	105.006	k__Bacteria;p__Actinobacteria;c__Actinobacteria;o__Corynebacteriales;f__Nocardiaceae;g__Nocardia;s__Nocardia crassostreae
g__Nocardia;s__Nocardia cyriacigeorgica	3.70506	7.11764	2.51116	106.004	116.397	136.967	k__Bacteria;p__Actinobacteria;c__Actinobacteria;o__Corynebacteriales;f__Nocardiaceae;g__Nocardia;s__Nocardia cyriacigeorgica
g__Nocardia;s__Nocardia donostiensis	26.3736	18.3789	20.1488	86.7166	63.7203	93.2384	k__Bacteria;p__Actinobacteria;c__Actinobacteria;o__Corynebacteriales;f__Nocardiaceae;g__Nocardia;s__Nocardia donostiensis
g__Nocardia;s__Nocardia farcinica	37.7634	75.8672	36.5744	132.576	108.104	120.58	k__Bacteria;p__Actinobacteria;c__Actinobacteria;o__Corynebacteriales;f__Nocardiaceae;g__Nocardia;s__Nocardia farcinica
g__Nocardia;s__Nocardia flavorosea	23.9659	9.06907	8.88653	52.2416	62.7114	71.0683	k__Bacteria;p__Actinobacteria;c__Actinobacteria;o__Corynebacteriales;f__Nocardiaceae;g__Nocardia;s__Nocardia flavorosea
g__Nocardia;s__Nocardia fusca	3.24482	3.15933	2.14413	63.5606	60.3304	31.2329	k__Bacteria;p__Actinobacteria;c__Actinobacteria;o__Corynebacteriales;f__Nocardiaceae;g__Nocardia;s__Nocardia fusca
g__Nocardia;s__Nocardia grenadensis	0	0	0	4.94619	0	17.9059	k__Bacteria;p__Actinobacteria;c__Actinobacteria;o__Corynebacteriales;f__Nocardiaceae;g__Nocardia;s__Nocardia grenadensis
g__Nocardia;s__Nocardia harenae	59.7059	83.6358	96.2835	94.5522	211.337	212.159	k__Bacteria;p__Actinobacteria;c__Actinobacteria;o__Corynebacteriales;f__Nocardiaceae;g__Nocardia;s__Nocardia harenae
g__Nocardia;s__Nocardia higoensis	48.2532	44.5708	79.2633	100.362	141.232	213.169	k__Bacteria;p__Actinobacteria;c__Actinobacteria;o__Corynebacteriales;f__Nocardiaceae;g__Nocardia;s__Nocardia higoensis
g__Nocardia;s__Nocardia ignorata	0	0.638219	0	6.83605	13.5325	7.56173	k__Bacteria;p__Actinobacteria;c__Actinobacteria;o__Corynebacteriales;f__Nocardiaceae;g__Nocardia;s__Nocardia ignorata
g__Nocardia;s__Nocardia inohanensis	35.0928	57.4945	0	129.176	92.3612	53.0504	k__Bacteria;p__Actinobacteria;c__Actinobacteria;o__Corynebacteriales;f__Nocardiaceae;g__Nocardia;s__Nocardia inohanensis
g__Nocardia;s__Nocardia jejuensis	5.84268	0.849779	0	54.1564	25.5746	4.08194	k__Bacteria;p__Actinobacteria;c__Actinobacteria;o__Corynebacteriales;f__Nocardiaceae;g__Nocardia;s__Nocardia jejuensis
g__Nocardia;s__Nocardia jiangxiensis	17.8781	21.9789	12.0132	49.9985	25.6596	26.7712	k__Bacteria;p__Actinobacteria;c__Actinobacteria;o__Corynebacteriales;f__Nocardiaceae;g__Nocardia;s__Nocardia jiangxiensis
g__Nocardia;s__Nocardia jinanensis	0	0	0	7.29877	11.4461	13.5941	k__Bacteria;p__Actinobacteria;c__Actinobacteria;o__Corynebacteriales;f__Nocardiaceae;g__Nocardia;s__Nocardia jinanensis
g__Nocardia;s__Nocardia kruczakiae	0	0	0	8.24258	4.01271	6.80824	k__Bacteria;p__Actinobacteria;c__Actinobacteria;o__Corynebacteriales;f__Nocardiaceae;g__Nocardia;s__Nocardia kruczakiae
g__Nocardia;s__Nocardia lijiangensis	6.64169	12.202	16.4103	107.223	62.5044	130.393	k__Bacteria;p__Actinobacteria;c__Actinobacteria;o__Corynebacteriales;f__Nocardiaceae;g__Nocardia;s__Nocardia lijiangensis
g__Nocardia;s__Nocardia mexicana	24.4901	5.85093	12.8478	38.7459	96.9425	95.2669	k__Bacteria;p__Actinobacteria;c__Actinobacteria;o__Corynebacteriales;f__Nocardiaceae;g__Nocardia;s__Nocardia mexicana
g__Nocardia;s__Nocardia mikamii	1.43997	0	2.85454	2.81575	6.30914	2.26521	k__Bacteria;p__Actinobacteria;c__Actinobacteria;o__Corynebacteriales;f__Nocardiaceae;g__Nocardia;s__Nocardia mikamii
g__Nocardia;s__Nocardia miyunensis	1.76297	4.96813	11.6951	36.7046	19.4301	24.6884	k__Bacteria;p__Actinobacteria;c__Actinobacteria;o__Corynebacteriales;f__Nocardiaceae;g__Nocardia;s__Nocardia miyunensis
g__Nocardia;s__Nocardia niigatensis	0	0	0	6.82957	13.2993	2.25644	k__Bacteria;p__Actinobacteria;c__Actinobacteria;o__Corynebacteriales;f__Nocardiaceae;g__Nocardia;s__Nocardia niigatensis
g__Nocardia;s__Nocardia niwae	12.5868	4.21991	3.68757	31.8187	31.9202	27.3156	k__Bacteria;p__Actinobacteria;c__Actinobacteria;o__Corynebacteriales;f__Nocardiaceae;g__Nocardia;s__Nocardia niwae
g__Nocardia;s__Nocardia nova	1.25658	1.9356	2.2057	27.2655	46.0747	34.7504	k__Bacteria;p__Actinobacteria;c__Actinobacteria;o__Corynebacteriales;f__Nocardiaceae;g__Nocardia;s__Nocardia nova
g__Nocardia;s__Nocardia otitidiscaviarum	85.2518	90.3311	97.4599	144.835	108.596	118.359	k__Bacteria;p__Actinobacteria;c__Actinobacteria;o__Corynebacteriales;f__Nocardiaceae;g__Nocardia;s__Nocardia otitidiscaviarum
g__Nocardia;s__Nocardia paucivorans	56.5986	31.2281	40.2934	82.9993	88.5462	75.3795	k__Bacteria;p__Actinobacteria;c__Actinobacteria;o__Corynebacteriales;f__Nocardiaceae;g__Nocardia;s__Nocardia paucivorans
g__Nocardia;s__Nocardia pneumoniae	34.0339	37.6124	71.0351	91.443	70.9177	84.102	k__Bacteria;p__Actinobacteria;c__Actinobacteria;o__Corynebacteriales;f__Nocardiaceae;g__Nocardia;s__Nocardia pneumoniae
g__Nocardia;s__Nocardia pseudobrasiliensis	1.67361	0.16044	1.57105	37.3947	18.4203	7.51104	k__Bacteria;p__Actinobacteria;c__Actinobacteria;o__Corynebacteriales;f__Nocardiaceae;g__Nocardia;s__Nocardia pseudobrasiliensis
g__Nocardia;s__Nocardia pseudovaccinii	70.3056	104.918	70.643	1381.43	861.362	790.942	k__Bacteria;p__Actinobacteria;c__Actinobacteria;o__Corynebacteriales;f__Nocardiaceae;g__Nocardia;s__Nocardia pseudovaccinii
g__Nocardia;s__Nocardia puris	38.9221	46.4096	14.442	92.5232	66.7478	77.2933	k__Bacteria;p__Actinobacteria;c__Actinobacteria;o__Corynebacteriales;f__Nocardiaceae;g__Nocardia;s__Nocardia puris
g__Nocardia;s__Nocardia rhamnosiphila	79.083	73.4995	102.745	13.0166	17.4906	13.3274	k__Bacteria;p__Actinobacteria;c__Actinobacteria;o__Corynebacteriales;f__Nocardiaceae;g__Nocardia;s__Nocardia rhamnosiphila
g__Nocardia;s__Nocardia salmonicida	8.706	10.9745	0	66.8992	57.9371	58.3327	k__Bacteria;p__Actinobacteria;c__Actinobacteria;o__Corynebacteriales;f__Nocardiaceae;g__Nocardia;s__Nocardia salmonicida
g__Nocardia;s__Nocardia seriolae	0	0	0	96.6949	87.9804	90.9663	k__Bacteria;p__Actinobacteria;c__Actinobacteria;o__Corynebacteriales;f__Nocardiaceae;g__Nocardia;s__Nocardia seriolae
g__Nocardia;s__Nocardia shimofusensis	0	0	3.30606	46.1644	21.5447	13.5628	k__Bacteria;p__Actinobacteria;c__Actinobacteria;o__Corynebacteriales;f__Nocardiaceae;g__Nocardia;s__Nocardia shimofusensis
g__Nocardia;s__Nocardia sienata	10.3495	5.57677	2.24723	28.2123	19.5081	13.2578	k__Bacteria;p__Actinobacteria;c__Actinobacteria;o__Corynebacteriales;f__Nocardiaceae;g__Nocardia;s__Nocardia sienata
g__Nocardia;s__Nocardia soli	14.5344	12.8508	13.9124	0	26.3895	34.184	k__Bacteria;p__Actinobacteria;c__Actinobacteria;o__Corynebacteriales;f__Nocardiaceae;g__Nocardia;s__Nocardia soli
g__Nocardia;s__Nocardia sp. 348MFTsu5.1	25.9973	8.91902	16.8659	51.5591	38.0336	21.8012	k__Bacteria;p__Actinobacteria;c__Actinobacteria;o__Corynebacteriales;f__Nocardiaceae;g__Nocardia;s__Nocardia sp. 348MFTsu5.1
g__Nocardia;s__Nocardia sp. 852002-20019_SCH5090214	8.53696	14.6288	4.92111	15.3251	2.69663	19.4495	k__Bacteria;p__Actinobacteria;c__Actinobacteria;o__Corynebacteriales;f__Nocardiaceae;g__Nocardia;s__Nocardia sp. 852002-20019_SCH5090214
g__Nocardia;s__Nocardia sp. 852002-51244_SCH5132740	0	0	0	4.44716	1.62375	1.10198	k__Bacteria;p__Actinobacteria;c__Actinobacteria;o__Corynebacteriales;f__Nocardiaceae;g__Nocardia;s__Nocardia sp. 852002-51244_SCH5132740
g__Nocardia;s__Nocardia sp. ATCC 202099	0	0	2.96158	0	15.5462	8.48175	k__Bacteria;p__Actinobacteria;c__Actinobacteria;o__Corynebacteriales;f__Nocardiaceae;g__Nocardia;s__Nocardia sp. ATCC 202099
g__Nocardia;s__Nocardia sp. BMG111209	17.8367	12.6599	17.9758	191.346	124.521	173.842	k__Bacteria;p__Actinobacteria;c__Actinobacteria;o__Corynebacteriales;f__Nocardiaceae;g__Nocardia;s__Nocardia sp. BMG111209
g__Nocardia;s__Nocardia sp. BMG51109	9.52097	6.29721	8.59719	35.1177	22.4311	18.8476	k__Bacteria;p__Actinobacteria;c__Actinobacteria;o__Corynebacteriales;f__Nocardiaceae;g__Nocardia;s__Nocardia sp. BMG51109
g__Nocardia;s__Nocardia sp. CNY236	5.51267	1.38619	2.1125	51.2922	36.8679	53.2374	k__Bacteria;p__Actinobacteria;c__Actinobacteria;o__Corynebacteriales;f__Nocardiaceae;g__Nocardia;s__Nocardia sp. CNY236
g__Nocardia;s__Nocardia sp. NRRL S-836	17.3763	44.0518	21.2513	102.919	183.439	499.845	k__Bacteria;p__Actinobacteria;c__Actinobacteria;o__Corynebacteriales;f__Nocardiaceae;g__Nocardia;s__Nocardia sp. NRRL S-836
g__Nocardia;s__Nocardia sp. NRRL WC-3656	0	0	0	24.4293	0	0	k__Bacteria;p__Actinobacteria;c__Actinobacteria;o__Corynebacteriales;f__Nocardiaceae;g__Nocardia;s__Nocardia sp. NRRL WC-3656
g__Nocardia;s__Nocardia sp. Root136	0	3.25052	1.00094	10.8704	14.6893	7.70023	k__Bacteria;p__Actinobacteria;c__Actinobacteria;o__Corynebacteriales;f__Nocardiaceae;g__Nocardia;s__Nocardia sp. Root136
g__Nocardia;s__Nocardia speluncae	11.4173	34.636	16.4534	79.9366	64.393	52.7466	k__Bacteria;p__Actinobacteria;c__Actinobacteria;o__Corynebacteriales;f__Nocardiaceae;g__Nocardia;s__Nocardia speluncae
g__Nocardia;s__Nocardia takedensis	95.1571	54.0432	65.2697	140.74	135.526	127.594	k__Bacteria;p__Actinobacteria;c__Actinobacteria;o__Corynebacteriales;f__Nocardiaceae;g__Nocardia;s__Nocardia takedensis
g__Nocardia;s__Nocardia tenerifensis	33.1411	17.1333	13.6315	59.9666	51.7752	67.6525	k__Bacteria;p__Actinobacteria;c__Actinobacteria;o__Corynebacteriales;f__Nocardiaceae;g__Nocardia;s__Nocardia tenerifensis
g__Nocardia;s__Nocardia terpenica	0	2.28777	2.57704	26.938	34.9571	22.8062	k__Bacteria;p__Actinobacteria;c__Actinobacteria;o__Corynebacteriales;f__Nocardiaceae;g__Nocardia;s__Nocardia terpenica
g__Nocardia;s__Nocardia testacea	1.3062	5.72304	1.29468	0	79.7549	53.1752	k__Bacteria;p__Actinobacteria;c__Actinobacteria;o__Corynebacteriales;f__Nocardiaceae;g__Nocardia;s__Nocardia testacea
g__Nocardia;s__Nocardia thailandica	53.9912	76.4597	66.6423	109.73	171.903	332.559	k__Bacteria;p__Actinobacteria;c__Actinobacteria;o__Corynebacteriales;f__Nocardiaceae;g__Nocardia;s__Nocardia thailandica
g__Nocardia;s__Nocardia transvalensis	10.3565	45.8232	20.4105	104.865	79.5568	56.5649	k__Bacteria;p__Actinobacteria;c__Actinobacteria;o__Corynebacteriales;f__Nocardiaceae;g__Nocardia;s__Nocardia transvalensis
g__Nocardia;s__Nocardia uniformis	123.276	113.455	150.853	322.267	254.622	268.161	k__Bacteria;p__Actinobacteria;c__Actinobacteria;o__Corynebacteriales;f__Nocardiaceae;g__Nocardia;s__Nocardia uniformis
g__Nocardia;s__Nocardia vaccinii	6.66563	15.6754	10.5004	15.6894	38.9508	18.4092	k__Bacteria;p__Actinobacteria;c__Actinobacteria;o__Corynebacteriales;f__Nocardiaceae;g__Nocardia;s__Nocardia vaccinii
g__Nocardia;s__Nocardia vermiculata	9.30113	6.03146	7.05968	43.8448	47.4543	54.7294	k__Bacteria;p__Actinobacteria;c__Actinobacteria;o__Corynebacteriales;f__Nocardiaceae;g__Nocardia;s__Nocardia vermiculata
g__Nocardia;s__Nocardia veterana	25.3187	37.3321	20.6496	63.4118	53.6021	43.2002	k__Bacteria;p__Actinobacteria;c__Actinobacteria;o__Corynebacteriales;f__Nocardiaceae;g__Nocardia;s__Nocardia veterana
g__Nocardia;s__Nocardia vinacea	22.6065	22.7485	37.8758	51.5575	67.916	88.7689	k__Bacteria;p__Actinobacteria;c__Actinobacteria;o__Corynebacteriales;f__Nocardiaceae;g__Nocardia;s__Nocardia vinacea
g__Nocardia;s__Nocardia vulneris	0	0	0	16.9015	0	7.17959	k__Bacteria;p__Actinobacteria;c__Actinobacteria;o__Corynebacteriales;f__Nocardiaceae;g__Nocardia;s__Nocardia vulneris
g__Nocardia;s__Nocardia xishanensis	10.5486	4.53755	24.3007	42.1466	38.9871	59.8361	k__Bacteria;p__Actinobacteria;c__Actinobacteria;o__Corynebacteriales;f__Nocardiaceae;g__Nocardia;s__Nocardia xishanensis
g__Nocardia;s__Nocardia yamanashiensis	9.95477	4.73452	5.39159	22.4345	12.8511	13.8228	k__Bacteria;p__Actinobacteria;c__Actinobacteria;o__Corynebacteriales;f__Nocardiaceae;g__Nocardia;s__Nocardia yamanashiensis
g__Rhodococcus;s__Rhodococcus aetherivorans	2.79889	11.7678	2.25164	5.62435	0	4.18106	k__Bacteria;p__Actinobacteria;c__Actinobacteria;o__Corynebacteriales;f__Nocardiaceae;g__Rhodococcus;s__Rhodococcus aetherivorans
g__Rhodococcus;s__Rhodococcus coprophilus	4.97786	5.07875	4.07247	16.4682	24.4529	10.0811	k__Bacteria;p__Actinobacteria;c__Actinobacteria;o__Corynebacteriales;f__Nocardiaceae;g__Rhodococcus;s__Rhodococcus coprophilus
g__Rhodococcus;s__Rhodococcus corynebacterioides	0	0	3.91692	12.4497	11.4461	1.94202	k__Bacteria;p__Actinobacteria;c__Actinobacteria;o__Corynebacteriales;f__Nocardiaceae;g__Rhodococcus;s__Rhodococcus corynebacterioides
g__Rhodococcus;s__Rhodococcus defluvii	29.9368	10.8331	10.4536	65.2699	43.7227	45.7648	k__Bacteria;p__Actinobacteria;c__Actinobacteria;o__Corynebacteriales;f__Nocardiaceae;g__Rhodococcus;s__Rhodococcus defluvii
g__Rhodococcus;s__Rhodococcus enclensis	0	0	0	9.20607	10.1724	18.73	k__Bacteria;p__Actinobacteria;c__Actinobacteria;o__Corynebacteriales;f__Nocardiaceae;g__Rhodococcus;s__Rhodococcus enclensis
g__Rhodococcus;s__Rhodococcus erythropolis	60.1163	12.3074	22.9422	72.4252	57.677	78.513	k__Bacteria;p__Actinobacteria;c__Actinobacteria;o__Corynebacteriales;f__Nocardiaceae;g__Rhodococcus;s__Rhodococcus erythropolis
g__Rhodococcus;s__Rhodococcus fascians	3.15821	3.33435	0	25.0098	4.71764	13.0051	k__Bacteria;p__Actinobacteria;c__Actinobacteria;o__Corynebacteriales;f__Nocardiaceae;g__Rhodococcus;s__Rhodococcus fascians
g__Rhodococcus;s__Rhodococcus gordoniae	2.76577	7.51537	11.57	27.1221	24.2451	24.7423	k__Bacteria;p__Actinobacteria;c__Actinobacteria;o__Corynebacteriales;f__Nocardiaceae;g__Rhodococcus;s__Rhodococcus gordoniae
g__Rhodococcus;s__Rhodococcus hoagii	32.1288	36.3148	46.2532	81.1188	116.903	52.4112	k__Bacteria;p__Actinobacteria;c__Actinobacteria;o__Corynebacteriales;f__Nocardiaceae;g__Rhodococcus;s__Rhodococcus hoagii
g__Rhodococcus;s__Rhodococcus imtechensis	0	0	0	16.6174	1.95577	6.8538	k__Bacteria;p__Actinobacteria;c__Actinobacteria;o__Corynebacteriales;f__Nocardiaceae;g__Rhodococcus;s__Rhodococcus imtechensis
g__Rhodococcus;s__Rhodococcus jostii	209.967	45.0768	65.4164	304.547	271.144	354.835	k__Bacteria;p__Actinobacteria;c__Actinobacteria;o__Corynebacteriales;f__Nocardiaceae;g__Rhodococcus;s__Rhodococcus jostii
g__Rhodococcus;s__Rhodococcus koreensis	38.1761	12.4287	37.3806	79.7105	87.4158	107.354	k__Bacteria;p__Actinobacteria;c__Actinobacteria;o__Corynebacteriales;f__Nocardiaceae;g__Rhodococcus;s__Rhodococcus koreensis
g__Rhodococcus;s__Rhodococcus kroppenstedtii	0	9.67615	4.91535	6.0059	5.2629	13.0964	k__Bacteria;p__Actinobacteria;c__Actinobacteria;o__Corynebacteriales;f__Nocardiaceae;g__Rhodococcus;s__Rhodococcus kroppenstedtii
g__Rhodococcus;s__Rhodococcus kunmingensis	37.9755	26.7504	19.7401	64.4401	66.0667	83.0991	k__Bacteria;p__Actinobacteria;c__Actinobacteria;o__Corynebacteriales;f__Nocardiaceae;g__Rhodococcus;s__Rhodococcus kunmingensis
g__Rhodococcus;s__Rhodococcus kyotonensis	8.53823	6.24663	1.89433	62.7349	30.8469	65.4099	k__Bacteria;p__Actinobacteria;c__Actinobacteria;o__Corynebacteriales;f__Nocardiaceae;g__Rhodococcus;s__Rhodococcus kyotonensis
g__Rhodococcus;s__Rhodococcus maanshanensis	73.4929	0	6.38636	1.05302	5.91705	10.8678	k__Bacteria;p__Actinobacteria;c__Actinobacteria;o__Corynebacteriales;f__Nocardiaceae;g__Rhodococcus;s__Rhodococcus maanshanensis
g__Rhodococcus;s__Rhodococcus marinonascens	22.676	0	7.19664	3.9186	10.7341	1.13362	k__Bacteria;p__Actinobacteria;c__Actinobacteria;o__Corynebacteriales;f__Nocardiaceae;g__Rhodococcus;s__Rhodococcus marinonascens
g__Rhodococcus;s__Rhodococcus opacus	199.589	218.447	325.279	296.545	286.772	341.387	k__Bacteria;p__Actinobacteria;c__Actinobacteria;o__Corynebacteriales;f__Nocardiaceae;g__Rhodococcus;s__Rhodococcus opacus
g__Rhodococcus;s__Rhodococcus phenolicus	79.7717	49.2805	30.37	120.475	110.924	99.1157	k__Bacteria;p__Actinobacteria;c__Actinobacteria;o__Corynebacteriales;f__Nocardiaceae;g__Rhodococcus;s__Rhodococcus phenolicus
g__Rhodococcus;s__Rhodococcus pyridinivorans	21.1525	6.11756	18.4407	46.4911	39.8748	48.4796	k__Bacteria;p__Actinobacteria;c__Actinobacteria;o__Corynebacteriales;f__Nocardiaceae;g__Rhodococcus;s__Rhodococcus pyridinivorans
g__Rhodococcus;s__Rhodococcus qingshengii	3.54102	10.21	12.9664	0	5.28948	5.3847	k__Bacteria;p__Actinobacteria;c__Actinobacteria;o__Corynebacteriales;f__Nocardiaceae;g__Rhodococcus;s__Rhodococcus qingshengii
g__Rhodococcus;s__Rhodococcus rhodnii	21.9719	9.43511	40.6825	16.32	12.967	18.3753	k__Bacteria;p__Actinobacteria;c__Actinobacteria;o__Corynebacteriales;f__Nocardiaceae;g__Rhodococcus;s__Rhodococcus rhodnii
g__Rhodococcus;s__Rhodococcus rhodochrous	223.006	119.317	120.241	599.511	565.22	584.611	k__Bacteria;p__Actinobacteria;c__Actinobacteria;o__Corynebacteriales;f__Nocardiaceae;g__Rhodococcus;s__Rhodococcus rhodochrous
g__Rhodococcus;s__Rhodococcus ruber	169.88	75.1469	82.1697	426.627	391.207	388.192	k__Bacteria;p__Actinobacteria;c__Actinobacteria;o__Corynebacteriales;f__Nocardiaceae;g__Rhodococcus;s__Rhodococcus ruber
g__Rhodococcus;s__Rhodococcus sp. 06-1460-1B	0	0	0	6.2087	0	0	k__Bacteria;p__Actinobacteria;c__Actinobacteria;o__Corynebacteriales;f__Nocardiaceae;g__Rhodococcus;s__Rhodococcus sp. 06-1460-1B
g__Rhodococcus;s__Rhodococcus sp. 06-1477-1B	7.3997	16.6678	4.82913	3.6587	0	0	k__Bacteria;p__Actinobacteria;c__Actinobacteria;o__Corynebacteriales;f__Nocardiaceae;g__Rhodococcus;s__Rhodococcus sp. 06-1477-1B
g__Rhodococcus;s__Rhodococcus sp. 06-235-1A	2.20479	0	0	5.79485	17.6261	7.21462	k__Bacteria;p__Actinobacteria;c__Actinobacteria;o__Corynebacteriales;f__Nocardiaceae;g__Rhodococcus;s__Rhodococcus sp. 06-235-1A
g__Rhodococcus;s__Rhodococcus sp. 1168	0	0	3.61562	22.5493	3.1451	13.5252	k__Bacteria;p__Actinobacteria;c__Actinobacteria;o__Corynebacteriales;f__Nocardiaceae;g__Rhodococcus;s__Rhodococcus sp. 1168
g__Rhodococcus;s__Rhodococcus sp. 14-1411-2a	0	0	4.32212	17.8589	4.01271	14.9781	k__Bacteria;p__Actinobacteria;c__Actinobacteria;o__Corynebacteriales;f__Nocardiaceae;g__Rhodococcus;s__Rhodococcus sp. 14-1411-2a
g__Rhodococcus;s__Rhodococcus sp. 14-2483-1-2	0	0	0	3.76433	0	5.59669	k__Bacteria;p__Actinobacteria;c__Actinobacteria;o__Corynebacteriales;f__Nocardiaceae;g__Rhodococcus;s__Rhodococcus sp. 14-2483-1-2
g__Rhodococcus;s__Rhodococcus sp. 14-2496-1d	0	0	0	6.78113	9.90371	3.78074	k__Bacteria;p__Actinobacteria;c__Actinobacteria;o__Corynebacteriales;f__Nocardiaceae;g__Rhodococcus;s__Rhodococcus sp. 14-2496-1d
g__Rhodococcus;s__Rhodococcus sp. 2G	2.49954	0	0	12.296	13.0681	9.65362	k__Bacteria;p__Actinobacteria;c__Actinobacteria;o__Corynebacteriales;f__Nocardiaceae;g__Rhodococcus;s__Rhodococcus sp. 2G
g__Rhodococcus;s__Rhodococcus sp. 852002-51564_SCH6189132-a	26.8189	4.04495	0	0	0	0	k__Bacteria;p__Actinobacteria;c__Actinobacteria;o__Corynebacteriales;f__Nocardiaceae;g__Rhodococcus;s__Rhodococcus sp. 852002-51564_SCH6189132-a
g__Rhodococcus;s__Rhodococcus sp. ACPA1	180.917	117.108	71.8653	10.0149	15.7166	7.05411	k__Bacteria;p__Actinobacteria;c__Actinobacteria;o__Corynebacteriales;f__Nocardiaceae;g__Rhodococcus;s__Rhodococcus sp. ACPA1
g__Rhodococcus;s__Rhodococcus sp. ACPA4	0	0	0	3.69641	5.39854	2.44254	k__Bacteria;p__Actinobacteria;c__Actinobacteria;o__Corynebacteriales;f__Nocardiaceae;g__Rhodococcus;s__Rhodococcus sp. ACPA4
g__Rhodococcus;s__Rhodococcus sp. ACS1	31.5233	3.46446	17.1833	25.5854	7.92919	20.6541	k__Bacteria;p__Actinobacteria;c__Actinobacteria;o__Corynebacteriales;f__Nocardiaceae;g__Rhodococcus;s__Rhodococcus sp. ACS1
g__Rhodococcus;s__Rhodococcus sp. AW25M09	3.48817	1.84136	4.54314	38.8294	27.6957	39.0727	k__Bacteria;p__Actinobacteria;c__Actinobacteria;o__Corynebacteriales;f__Nocardiaceae;g__Rhodococcus;s__Rhodococcus sp. AW25M09
g__Rhodococcus;s__Rhodococcus sp. BUPNP1	0	0	0	13.6136	28.3714	28.1915	k__Bacteria;p__Actinobacteria;c__Actinobacteria;o__Corynebacteriales;f__Nocardiaceae;g__Rhodococcus;s__Rhodococcus sp. BUPNP1
g__Rhodococcus;s__Rhodococcus sp. CUA-806	0	0	1.67122	34.9897	28.3034	38.0198	k__Bacteria;p__Actinobacteria;c__Actinobacteria;o__Corynebacteriales;f__Nocardiaceae;g__Rhodococcus;s__Rhodococcus sp. CUA-806
g__Rhodococcus;s__Rhodococcus sp. DK17	0	0	2.89249	0	13.4271	1.82251	k__Bacteria;p__Actinobacteria;c__Actinobacteria;o__Corynebacteriales;f__Nocardiaceae;g__Rhodococcus;s__Rhodococcus sp. DK17
g__Rhodococcus;s__Rhodococcus sp. EPR-134	0	5.67222	10.8053	0	0	0	k__Bacteria;p__Actinobacteria;c__Actinobacteria;o__Corynebacteriales;f__Nocardiaceae;g__Rhodococcus;s__Rhodococcus sp. EPR-134
g__Rhodococcus;s__Rhodococcus sp. EPR-157	7.11799	0	0	9.97697	31.0514	12.4909	k__Bacteria;p__Actinobacteria;c__Actinobacteria;o__Corynebacteriales;f__Nocardiaceae;g__Rhodococcus;s__Rhodococcus sp. EPR-157
g__Rhodococcus;s__Rhodococcus sp. EsD8	8.66792	2.64602	16.3095	44.5149	39.6265	47.6131	k__Bacteria;p__Actinobacteria;c__Actinobacteria;o__Corynebacteriales;f__Nocardiaceae;g__Rhodococcus;s__Rhodococcus sp. EsD8
g__Rhodococcus;s__Rhodococcus sp. HS-D2	0	0	0	8.96381	0	0	k__Bacteria;p__Actinobacteria;c__Actinobacteria;o__Corynebacteriales;f__Nocardiaceae;g__Rhodococcus;s__Rhodococcus sp. HS-D2
g__Rhodococcus;s__Rhodococcus sp. IITR03	10.4548	5.37743	9.35087	43.1201	32.9197	24.131	k__Bacteria;p__Actinobacteria;c__Actinobacteria;o__Corynebacteriales;f__Nocardiaceae;g__Rhodococcus;s__Rhodococcus sp. IITR03
g__Rhodococcus;s__Rhodococcus sp. JVH1	97.8417	105.38	50.2968	49.3657	80.9009	44.6015	k__Bacteria;p__Actinobacteria;c__Actinobacteria;o__Corynebacteriales;f__Nocardiaceae;g__Rhodococcus;s__Rhodococcus sp. JVH1
g__Rhodococcus;s__Rhodococcus sp. LB1	20.3193	19.9311	15.74	47.9494	25.7696	15.6233	k__Bacteria;p__Actinobacteria;c__Actinobacteria;o__Corynebacteriales;f__Nocardiaceae;g__Rhodococcus;s__Rhodococcus sp. LB1
g__Rhodococcus;s__Rhodococcus sp. MEB064	15.4511	126.994	174.003	20.9575	18.6268	7.13151	k__Bacteria;p__Actinobacteria;c__Actinobacteria;o__Corynebacteriales;f__Nocardiaceae;g__Rhodococcus;s__Rhodococcus sp. MEB064
g__Rhodococcus;s__Rhodococcus sp. MTM3W5.2	58.3735	55.992	14.0249	75.3252	45.3726	113.811	k__Bacteria;p__Actinobacteria;c__Actinobacteria;o__Corynebacteriales;f__Nocardiaceae;g__Rhodococcus;s__Rhodococcus sp. MTM3W5.2
g__Rhodococcus;s__Rhodococcus sp. NCIMB 12038	8.17182	5.8748	21.9778	59.9762	43.29	69.6552	k__Bacteria;p__Actinobacteria;c__Actinobacteria;o__Corynebacteriales;f__Nocardiaceae;g__Rhodococcus;s__Rhodococcus sp. NCIMB 12038
g__Rhodococcus;s__Rhodococcus sp. NS1	0	0	1.42975	11.181	12.2226	15.3146	k__Bacteria;p__Actinobacteria;c__Actinobacteria;o__Corynebacteriales;f__Nocardiaceae;g__Rhodococcus;s__Rhodococcus sp. NS1
g__Rhodococcus;s__Rhodococcus sp. OK270	4.02944	7.55676	25.1872	14.4245	0	12.2548	k__Bacteria;p__Actinobacteria;c__Actinobacteria;o__Corynebacteriales;f__Nocardiaceae;g__Rhodococcus;s__Rhodococcus sp. OK270
g__Rhodococcus;s__Rhodococcus sp. OK302	60.0566	7.15194	2.27894	25.0397	30.0581	18.5334	k__Bacteria;p__Actinobacteria;c__Actinobacteria;o__Corynebacteriales;f__Nocardiaceae;g__Rhodococcus;s__Rhodococcus sp. OK302
g__Rhodococcus;s__Rhodococcus sp. P14	4.56014	0	9.17132	7.97662	9.89368	10.7742	k__Bacteria;p__Actinobacteria;c__Actinobacteria;o__Corynebacteriales;f__Nocardiaceae;g__Rhodococcus;s__Rhodococcus sp. P14
g__Rhodococcus;s__Rhodococcus sp. P27	16.0074	3.94787	24.0838	12.8639	12.201	16.6393	k__Bacteria;p__Actinobacteria;c__Actinobacteria;o__Corynebacteriales;f__Nocardiaceae;g__Rhodococcus;s__Rhodococcus sp. P27
g__Rhodococcus;s__Rhodococcus sp. p52	0	0	0	15.1752	5.19116	6.7039	k__Bacteria;p__Actinobacteria;c__Actinobacteria;o__Corynebacteriales;f__Nocardiaceae;g__Rhodococcus;s__Rhodococcus sp. p52
g__Rhodococcus;s__Rhodococcus sp. PBTS 1	0	2.18356	0	3.17303	4.63415	9.43513	k__Bacteria;p__Actinobacteria;c__Actinobacteria;o__Corynebacteriales;f__Nocardiaceae;g__Rhodococcus;s__Rhodococcus sp. PBTS 1
g__Rhodococcus;s__Rhodococcus sp. PBTS 2	31.96	0	0	8.17213	0	0	k__Bacteria;p__Actinobacteria;c__Actinobacteria;o__Corynebacteriales;f__Nocardiaceae;g__Rhodococcus;s__Rhodococcus sp. PBTS 2
g__Rhodococcus;s__Rhodococcus sp. PML026	0	0	10.0921	11.2368	9.67594	23.7737	k__Bacteria;p__Actinobacteria;c__Actinobacteria;o__Corynebacteriales;f__Nocardiaceae;g__Rhodococcus;s__Rhodococcus sp. PML026
g__Rhodococcus;s__Rhodococcus sp. R1101	5.96309	1.45285	0	4.69156	5.82414	5.1152	k__Bacteria;p__Actinobacteria;c__Actinobacteria;o__Corynebacteriales;f__Nocardiaceae;g__Rhodococcus;s__Rhodococcus sp. R1101
g__Rhodococcus;s__Rhodococcus sp. RD6.2	58.5532	17.0568	11.0665	76.2254	59.0703	26.2768	k__Bacteria;p__Actinobacteria;c__Actinobacteria;o__Corynebacteriales;f__Nocardiaceae;g__Rhodococcus;s__Rhodococcus sp. RD6.2
g__Rhodococcus;s__Rhodococcus sp. RS1C4	0	0	2.18619	3.59451	2.02968	14.013	k__Bacteria;p__Actinobacteria;c__Actinobacteria;o__Corynebacteriales;f__Nocardiaceae;g__Rhodococcus;s__Rhodococcus sp. RS1C4
g__Rhodococcus;s__Rhodococcus sp. SC4	0	0	0	15.788	16.7925	5.35371	k__Bacteria;p__Actinobacteria;c__Actinobacteria;o__Corynebacteriales;f__Nocardiaceae;g__Rhodococcus;s__Rhodococcus sp. SC4
g__Rhodococcus;s__Rhodococcus sp. UNC363MFTsu5.1	45.9188	8.90258	1.48626	7.28164	2.35882	12.8796	k__Bacteria;p__Actinobacteria;c__Actinobacteria;o__Corynebacteriales;f__Nocardiaceae;g__Rhodococcus;s__Rhodococcus sp. UNC363MFTsu5.1
g__Rhodococcus;s__Rhodococcus sp. WB1	0	6.69887	1.70147	3.24482	6.31865	1.07207	k__Bacteria;p__Actinobacteria;c__Actinobacteria;o__Corynebacteriales;f__Nocardiaceae;g__Rhodococcus;s__Rhodococcus sp. WB1
g__Rhodococcus;s__Rhodococcus sp. WMMA185	10.1069	6.62394	9.22019	94.5048	72.6766	90.0159	k__Bacteria;p__Actinobacteria;c__Actinobacteria;o__Corynebacteriales;f__Nocardiaceae;g__Rhodococcus;s__Rhodococcus sp. WMMA185
g__Rhodococcus;s__Rhodococcus sp. WWJCD1	1.56851	1.65599	0	16.0426	10.5435	3.18022	k__Bacteria;p__Actinobacteria;c__Actinobacteria;o__Corynebacteriales;f__Nocardiaceae;g__Rhodococcus;s__Rhodococcus sp. WWJCD1
g__Rhodococcus;s__Rhodococcus sp. YH3-3	0	137.495	224.074	33.0887	2.44986	21.3142	k__Bacteria;p__Actinobacteria;c__Actinobacteria;o__Corynebacteriales;f__Nocardiaceae;g__Rhodococcus;s__Rhodococcus sp. YH3-3
g__Rhodococcus;s__Rhodococcus triatomae	49.6387	62.8592	27.7329	255.268	182.448	213.928	k__Bacteria;p__Actinobacteria;c__Actinobacteria;o__Corynebacteriales;f__Nocardiaceae;g__Rhodococcus;s__Rhodococcus triatomae
g__Rhodococcus;s__Rhodococcus tukisamuensis	57.4232	31.122	38.5859	157.116	125.599	137.718	k__Bacteria;p__Actinobacteria;c__Actinobacteria;o__Corynebacteriales;f__Nocardiaceae;g__Rhodococcus;s__Rhodococcus tukisamuensis
g__Rhodococcus;s__Rhodococcus wratislaviensis	131.67	70.3468	62.6506	256.358	227.467	218.975	k__Bacteria;p__Actinobacteria;c__Actinobacteria;o__Corynebacteriales;f__Nocardiaceae;g__Rhodococcus;s__Rhodococcus wratislaviensis
g__Rhodococcus;s__Rhodococcus yunnanensis	8.37461	5.78866	0	18.3064	39.4196	26.7448	k__Bacteria;p__Actinobacteria;c__Actinobacteria;o__Corynebacteriales;f__Nocardiaceae;g__Rhodococcus;s__Rhodococcus yunnanensis
g__Rhodococcus;s__Rhodococcus zopfii	32.4395	26.2229	1.22483	96.6013	88.8376	79.1161	k__Bacteria;p__Actinobacteria;c__Actinobacteria;o__Corynebacteriales;f__Nocardiaceae;g__Rhodococcus;s__Rhodococcus zopfii
g__Rhodococcus;s__uncultured Rhodococcus sp.	4.81871	10.1749	11.6296	0	0	0	k__Bacteria;p__Actinobacteria;c__Actinobacteria;o__Corynebacteriales;f__Nocardiaceae;g__Rhodococcus;s__uncultured Rhodococcus sp.
g__Smaragdicoccus;s__Smaragdicoccus niigatensis	72.8051	82.2142	110.626	267.859	186.413	227.718	k__Bacteria;p__Actinobacteria;c__Actinobacteria;o__Corynebacteriales;f__Nocardiaceae;g__Smaragdicoccus;s__Smaragdicoccus niigatensis
g__Segniliparus;s__Segniliparus rotundus	1.62862	1.71945	0	2.49862	4.86558	12.3829	k__Bacteria;p__Actinobacteria;c__Actinobacteria;o__Corynebacteriales;f__Segniliparaceae;g__Segniliparus;s__Segniliparus rotundus
g__Segniliparus;s__Segniliparus rugosus	3.48817	16.9582	2.58436	15.4459	6.64896	6.40342	k__Bacteria;p__Actinobacteria;c__Actinobacteria;o__Corynebacteriales;f__Segniliparaceae;g__Segniliparus;s__Segniliparus rugosus
g__Tsukamurella;s__Tsukamurella paurometabola	0	0	0	8.34281	14.5609	2.92502	k__Bacteria;p__Actinobacteria;c__Actinobacteria;o__Corynebacteriales;f__Tsukamurellaceae;g__Tsukamurella;s__Tsukamurella paurometabola
g__Tsukamurella;s__Tsukamurella pseudospumae	3.54102	2.99081	5.01366	45.3959	21.9432	30.6342	k__Bacteria;p__Actinobacteria;c__Actinobacteria;o__Corynebacteriales;f__Tsukamurellaceae;g__Tsukamurella;s__Tsukamurella pseudospumae
g__Tsukamurella;s__Tsukamurella pulmonis	0	0	0	17.2541	1.53117	5.19576	k__Bacteria;p__Actinobacteria;c__Actinobacteria;o__Corynebacteriales;f__Tsukamurellaceae;g__Tsukamurella;s__Tsukamurella pulmonis
g__Tsukamurella;s__Tsukamurella sp. 1534	3.055	19.0938	1.66382	16.9431	18.5662	26.565	k__Bacteria;p__Actinobacteria;c__Actinobacteria;o__Corynebacteriales;f__Tsukamurellaceae;g__Tsukamurella;s__Tsukamurella sp. 1534
g__Tsukamurella;s__Tsukamurella tyrosinosolvens	6.08021	50.3619	16.4637	51.0843	50.5258	31.8351	k__Bacteria;p__Actinobacteria;c__Actinobacteria;o__Corynebacteriales;f__Tsukamurellaceae;g__Tsukamurella;s__Tsukamurella tyrosinosolvens
g__Tomitella;s__Tomitella biformata	42.8687	10.7094	12.8105	45.7258	87.8541	66.5385	k__Bacteria;p__Actinobacteria;c__Actinobacteria;o__Corynebacteriales;f__Unclassified;g__Tomitella;s__Tomitella biformata
g__Williamsia;s__Williamsia herbipolensis	2.5824	0	5.19371	48.0834	30.5983	43.1679	k__Bacteria;p__Actinobacteria;c__Actinobacteria;o__Corynebacteriales;f__Williamsiaceae;g__Williamsia;s__Williamsia herbipolensis
g__Williamsia;s__Williamsia marianensis	0	35.6735	27.1825	15.445	18.9907	13.1427	k__Bacteria;p__Actinobacteria;c__Actinobacteria;o__Corynebacteriales;f__Williamsiaceae;g__Williamsia;s__Williamsia marianensis
g__Williamsia;s__Williamsia muralis	0	0	0	1.13826	3.32482	10.154	k__Bacteria;p__Actinobacteria;c__Actinobacteria;o__Corynebacteriales;f__Williamsiaceae;g__Williamsia;s__Williamsia muralis
g__Williamsia;s__Williamsia sp. 1135	0	4.3288	3.5875	18.0055	21.1282	18.5818	k__Bacteria;p__Actinobacteria;c__Actinobacteria;o__Corynebacteriales;f__Williamsiaceae;g__Williamsia;s__Williamsia sp. 1135
g__Williamsia;s__Williamsia sp. 1138	21.0552	0	0	15.0712	4.41376	26.9215	k__Bacteria;p__Actinobacteria;c__Actinobacteria;o__Corynebacteriales;f__Williamsiaceae;g__Williamsia;s__Williamsia sp. 1138
g__Williamsia;s__Williamsia sp. EG1	6.67735	0	3.58118	0	4.98722	0	k__Bacteria;p__Actinobacteria;c__Actinobacteria;o__Corynebacteriales;f__Williamsiaceae;g__Williamsia;s__Williamsia sp. EG1
g__Williamsia;s__Williamsia sp. Leaf354	0	0	0	0	6.19714	2.80386	k__Bacteria;p__Actinobacteria;c__Actinobacteria;o__Corynebacteriales;f__Williamsiaceae;g__Williamsia;s__Williamsia sp. Leaf354
g__Williamsia;s__Williamsia sterculiae	5.10836	16.3146	0	15.4805	15.8697	7.044	k__Bacteria;p__Actinobacteria;c__Actinobacteria;o__Corynebacteriales;f__Williamsiaceae;g__Williamsia;s__Williamsia sterculiae
g__Cryptosporangium;s__Cryptosporangium arvum	334.186	296.201	284.946	1051.01	836.572	1124.95	k__Bacteria;p__Actinobacteria;c__Actinobacteria;o__Frankiales;f__Cryptosporangiaceae;g__Cryptosporangium;s__Cryptosporangium arvum
g__Cryptosporangium;s__Cryptosporangium aurantiacum	411.945	368.64	305.593	1794.96	1350.71	1886.66	k__Bacteria;p__Actinobacteria;c__Actinobacteria;o__Frankiales;f__Cryptosporangiaceae;g__Cryptosporangium;s__Cryptosporangium aurantiacum
g__Frankia;s__Candidatus Frankia californiensis	128.91	77.5853	63.9836	343.864	309.088	432.254	k__Bacteria;p__Actinobacteria;c__Actinobacteria;o__Frankiales;f__Frankiaceae;g__Frankia;s__Candidatus Frankia californiensis
g__Frankia;s__Frankia alni	20.0469	25.8859	19.2807	122.064	115.423	138.522	k__Bacteria;p__Actinobacteria;c__Actinobacteria;o__Frankiales;f__Frankiaceae;g__Frankia;s__Frankia alni
g__Frankia;s__Frankia asymbiotica	138.509	92.1039	42.5054	305.795	257.715	348.41	k__Bacteria;p__Actinobacteria;c__Actinobacteria;o__Frankiales;f__Frankiaceae;g__Frankia;s__Frankia asymbiotica
g__Frankia;s__Frankia casuarinae	0	3.57597	5.44963	24.9304	32.8416	37.3417	k__Bacteria;p__Actinobacteria;c__Actinobacteria;o__Frankiales;f__Frankiaceae;g__Frankia;s__Frankia casuarinae
g__Frankia;s__Frankia coriariae	3.35064	18.8353	8.61124	88.593	35.0227	88.9858	k__Bacteria;p__Actinobacteria;c__Actinobacteria;o__Frankiales;f__Frankiaceae;g__Frankia;s__Frankia coriariae
g__Frankia;s__Frankia discariae	61.9083	33.176	56.6465	332.483	237.963	333.671	k__Bacteria;p__Actinobacteria;c__Actinobacteria;o__Frankiales;f__Frankiaceae;g__Frankia;s__Frankia discariae
g__Frankia;s__Frankia elaeagni	886.835	87.7007	131.318	118.179	132.868	174.913	k__Bacteria;p__Actinobacteria;c__Actinobacteria;o__Frankiales;f__Frankiaceae;g__Frankia;s__Frankia elaeagni
g__Frankia;s__Frankia inefficax	214.909	125.674	99.2011	847.609	814.26	1000.51	k__Bacteria;p__Actinobacteria;c__Actinobacteria;o__Frankiales;f__Frankiaceae;g__Frankia;s__Frankia inefficax
g__Frankia;s__Frankia sp. ACN1ag	4.76954	18.9877	11.1744	39.95	9.49947	31.6977	k__Bacteria;p__Actinobacteria;c__Actinobacteria;o__Frankiales;f__Frankiaceae;g__Frankia;s__Frankia sp. ACN1ag
g__Frankia;s__Frankia sp. AcoItVII.7	0	0	0	2.97554	4.34571	0.983098	k__Bacteria;p__Actinobacteria;c__Actinobacteria;o__Frankiales;f__Frankiaceae;g__Frankia;s__Frankia sp. AcoItVII.7
g__Frankia;s__Frankia sp. AcoPraI.5.1	2.67094	0	6.44613	0	13.9642	0	k__Bacteria;p__Actinobacteria;c__Actinobacteria;o__Frankiales;f__Frankiaceae;g__Frankia;s__Frankia sp. AcoPraI.5.1
g__Frankia;s__Frankia sp. AgBag.1.1	0	0	0	6.1291	17.9029	4.05003	k__Bacteria;p__Actinobacteria;c__Actinobacteria;o__Frankiales;f__Frankiaceae;g__Frankia;s__Frankia sp. AgBag.1.1
g__Frankia;s__Frankia sp. AvcI1	6.05846	1.56661	8.07157	63.9019	30.0519	49.3693	k__Bacteria;p__Actinobacteria;c__Actinobacteria;o__Frankiales;f__Frankiaceae;g__Frankia;s__Frankia sp. AvcI1
g__Frankia;s__Frankia sp. BMG5.23	0	0	0	7.96783	0	2.63252	k__Bacteria;p__Actinobacteria;c__Actinobacteria;o__Frankiales;f__Frankiaceae;g__Frankia;s__Frankia sp. BMG5.23
g__Frankia;s__Frankia sp. BMG5.30	13.3547	2.11796	0	18.1071	19.7526	30.0394	k__Bacteria;p__Actinobacteria;c__Actinobacteria;o__Frankiales;f__Frankiaceae;g__Frankia;s__Frankia sp. BMG5.30
g__Frankia;s__Frankia sp. BMG5.36	115.314	195.22	93.2295	386.259	326.872	542.574	k__Bacteria;p__Actinobacteria;c__Actinobacteria;o__Frankiales;f__Frankiaceae;g__Frankia;s__Frankia sp. BMG5.36
g__Frankia;s__Frankia sp. BR	0	1.79449	1.36736	12.7864	13.7784	9.47438	k__Bacteria;p__Actinobacteria;c__Actinobacteria;o__Frankiales;f__Frankiaceae;g__Frankia;s__Frankia sp. BR
g__Frankia;s__Frankia sp. Cc1.17	73.8097	58.213	43.9971	188.344	176.692	228.347	k__Bacteria;p__Actinobacteria;c__Actinobacteria;o__Frankiales;f__Frankiaceae;g__Frankia;s__Frankia sp. Cc1.17
g__Frankia;s__Frankia sp. CcI156	0	0	0	26.2524	10.0898	27.3904	k__Bacteria;p__Actinobacteria;c__Actinobacteria;o__Frankiales;f__Frankiaceae;g__Frankia;s__Frankia sp. CcI156
g__Frankia;s__Frankia sp. CcI49	11.0693	6.21194	10.1768	22.3411	75.8101	30.1913	k__Bacteria;p__Actinobacteria;c__Actinobacteria;o__Frankiales;f__Frankiaceae;g__Frankia;s__Frankia sp. CcI49
g__Frankia;s__Frankia sp. CcI6	0	6.6687	0	4.30693	4.71764	4.26895	k__Bacteria;p__Actinobacteria;c__Actinobacteria;o__Frankiales;f__Frankiaceae;g__Frankia;s__Frankia sp. CcI6
g__Frankia;s__Frankia sp. CeD	11.1487	10.7269	7.95212	92.1422	60.1994	76.3898	k__Bacteria;p__Actinobacteria;c__Actinobacteria;o__Frankiales;f__Frankiaceae;g__Frankia;s__Frankia sp. CeD
g__Frankia;s__Frankia sp. Cg70.9	24.0105	28.8968	15.2374	172.291	126.159	182.589	k__Bacteria;p__Actinobacteria;c__Actinobacteria;o__Frankiales;f__Frankiaceae;g__Frankia;s__Frankia sp. Cg70.9
g__Frankia;s__Frankia sp. CgIM4	0	0	0	4.09774	11.9693	2.70773	k__Bacteria;p__Actinobacteria;c__Actinobacteria;o__Frankiales;f__Frankiaceae;g__Frankia;s__Frankia sp. CgIM4
g__Frankia;s__Frankia sp. CN3	8.19749	6.15546	26.3146	244.884	184.023	210.293	k__Bacteria;p__Actinobacteria;c__Actinobacteria;o__Frankiales;f__Frankiaceae;g__Frankia;s__Frankia sp. CN3
g__Frankia;s__Frankia sp. CpI1-P	0	0	0	4.97989	4.84869	3.29065	k__Bacteria;p__Actinobacteria;c__Actinobacteria;o__Frankiales;f__Frankiaceae;g__Frankia;s__Frankia sp. CpI1-P
g__Frankia;s__Frankia sp. CpI1-S	0	0	0	9.28291	0	2.30026	k__Bacteria;p__Actinobacteria;c__Actinobacteria;o__Frankiales;f__Frankiaceae;g__Frankia;s__Frankia sp. CpI1-S
g__Frankia;s__Frankia sp. DC12	209.68	38.3671	50.5531	155.502	192.82	192.343	k__Bacteria;p__Actinobacteria;c__Actinobacteria;o__Frankiales;f__Frankiaceae;g__Frankia;s__Frankia sp. DC12
g__Frankia;s__Frankia sp. EAN1pec	146.77	127.47	96.1556	269.189	275.817	284.095	k__Bacteria;p__Actinobacteria;c__Actinobacteria;o__Frankiales;f__Frankiaceae;g__Frankia;s__Frankia sp. EAN1pec
g__Frankia;s__Frankia sp. EI5c	114.186	142.33	149.583	342.727	297.067	408.631	k__Bacteria;p__Actinobacteria;c__Actinobacteria;o__Frankiales;f__Frankiaceae;g__Frankia;s__Frankia sp. EI5c
g__Frankia;s__Frankia sp. EUN1f	58.4425	74.4672	39.0708	209.566	140.965	215.487	k__Bacteria;p__Actinobacteria;c__Actinobacteria;o__Frankiales;f__Frankiaceae;g__Frankia;s__Frankia sp. EUN1f
g__Frankia;s__Frankia sp. EUN1h	0	8.08989	0	7.96018	16.0078	17.5188	k__Bacteria;p__Actinobacteria;c__Actinobacteria;o__Frankiales;f__Frankiaceae;g__Frankia;s__Frankia sp. EUN1h
g__Frankia;s__Frankia sp. G2	20.5725	22.3598	38.1046	88.3002	94.1356	97.3244	k__Bacteria;p__Actinobacteria;c__Actinobacteria;o__Frankiales;f__Frankiaceae;g__Frankia;s__Frankia sp. G2
g__Frankia;s__Frankia sp. Iso899	100.108	107.015	88.6367	736.815	533.068	735.001	k__Bacteria;p__Actinobacteria;c__Actinobacteria;o__Frankiales;f__Frankiaceae;g__Frankia;s__Frankia sp. Iso899
g__Frankia;s__Frankia sp. KB5	0	4.41926	2.80615	17.6267	16.5306	13.6941	k__Bacteria;p__Actinobacteria;c__Actinobacteria;o__Frankiales;f__Frankiaceae;g__Frankia;s__Frankia sp. KB5
g__Frankia;s__Frankia sp. NRRL B-16219	87.5639	43.5691	43.0475	139.821	85.1166	156.705	k__Bacteria;p__Actinobacteria;c__Actinobacteria;o__Frankiales;f__Frankiaceae;g__Frankia;s__Frankia sp. NRRL B-16219
g__Frankia;s__Frankia sp. QA3	53.9876	63.8607	53.8603	139.12	89.9109	163.497	k__Bacteria;p__Actinobacteria;c__Actinobacteria;o__Frankiales;f__Frankiaceae;g__Frankia;s__Frankia sp. QA3
g__Frankia;s__Frankia sp. R43	0	1.98985	2.10069	16.192	0	3.43903	k__Bacteria;p__Actinobacteria;c__Actinobacteria;o__Frankiales;f__Frankiaceae;g__Frankia;s__Frankia sp. R43
g__Frankia;s__Frankia sp. Thr	0	2.78804	2.12443	36.3879	10.4096	52.5919	k__Bacteria;p__Actinobacteria;c__Actinobacteria;o__Frankiales;f__Frankiaceae;g__Frankia;s__Frankia sp. Thr
g__Frankia;s__Frankia symbiont of Datisca glomerata	24.2625	39.1313	44.1505	129.343	95.4506	198.215	k__Bacteria;p__Actinobacteria;c__Actinobacteria;o__Frankiales;f__Frankiaceae;g__Frankia;s__Frankia symbiont of Datisca glomerata
g__Frankia;s__uncultured Frankia sp.	39.5183	0	1.19373	12.054	5.82787	1.88786	k__Bacteria;p__Actinobacteria;c__Actinobacteria;o__Frankiales;f__Frankiaceae;g__Frankia;s__uncultured Frankia sp.
g__Jatrophihabitans;s__Jatrophihabitans endophyticus	456.185	189.953	167.714	1258.75	1033.15	1330.72	k__Bacteria;p__Actinobacteria;c__Actinobacteria;o__Frankiales;f__Frankiaceae;g__Jatrophihabitans;s__Jatrophihabitans endophyticus
g__Jatrophihabitans;s__Jatrophihabitans sp. GAS493	100.854	51.3515	57.9398	216.232	132.26	204.574	k__Bacteria;p__Actinobacteria;c__Actinobacteria;o__Frankiales;f__Frankiaceae;g__Jatrophihabitans;s__Jatrophihabitans sp. GAS493
g__Sporichthya;s__Sporichthya polymorpha	757.047	666.746	894.278	3531.85	3299.69	3684.52	k__Bacteria;p__Actinobacteria;c__Actinobacteria;o__Frankiales;f__Sporichthyaceae;g__Sporichthya;s__Sporichthya polymorpha
g__Unclassified;s__Frankineae bacterium MT45	27.207	48.9316	23.308	175.779	120.061	204.109	k__Bacteria;p__Actinobacteria;c__Actinobacteria;o__Frankiales;f__Unclassified;g__Unclassified;s__Frankineae bacterium MT45
g__Blastococcus;s__Blastococcus aggregatus	1060.68	941.082	1732.7	26248.8	12554.1	9392.82	k__Bacteria;p__Actinobacteria;c__Actinobacteria;o__Geodermatophilales;f__Geodermatophilaceae;g__Blastococcus;s__Blastococcus aggregatus
g__Blastococcus;s__Blastococcus endophyticus	1538.59	1303.49	3031.23	7184.94	7740.16	6149.87	k__Bacteria;p__Actinobacteria;c__Actinobacteria;o__Geodermatophilales;f__Geodermatophilaceae;g__Blastococcus;s__Blastococcus endophyticus
g__Blastococcus;s__Blastococcus saxobsidens	1181.39	901.164	1216.25	13155.7	8012.68	7024.77	k__Bacteria;p__Actinobacteria;c__Actinobacteria;o__Geodermatophilales;f__Geodermatophilaceae;g__Blastococcus;s__Blastococcus saxobsidens
g__Blastococcus;s__Blastococcus sp. DSM 44205	511.069	518.916	1023.14	23124.1	9983.94	7172.7	k__Bacteria;p__Actinobacteria;c__Actinobacteria;o__Geodermatophilales;f__Geodermatophilaceae;g__Blastococcus;s__Blastococcus sp. DSM 44205
g__Blastococcus;s__Blastococcus sp. DSM 44268	899.358	792.967	1550.84	30820.5	12762.5	9490.86	k__Bacteria;p__Actinobacteria;c__Actinobacteria;o__Geodermatophilales;f__Geodermatophilaceae;g__Blastococcus;s__Blastococcus sp. DSM 44268
g__Blastococcus;s__Blastococcus sp. DSM 44270	1212.43	964.527	1196.12	7878.48	5057.85	4475.94	k__Bacteria;p__Actinobacteria;c__Actinobacteria;o__Geodermatophilales;f__Geodermatophilaceae;g__Blastococcus;s__Blastococcus sp. DSM 44270
g__Blastococcus;s__Blastococcus sp. DSM 44272	1843.15	1180.41	1315.66	10107.2	7274.44	7531.21	k__Bacteria;p__Actinobacteria;c__Actinobacteria;o__Geodermatophilales;f__Geodermatophilaceae;g__Blastococcus;s__Blastococcus sp. DSM 44272
g__Blastococcus;s__Blastococcus sp. DSM 46786	2308.68	3029.78	5550.63	81872	47680.2	34878.1	k__Bacteria;p__Actinobacteria;c__Actinobacteria;o__Geodermatophilales;f__Geodermatophilaceae;g__Blastococcus;s__Blastococcus sp. DSM 46786
g__Blastococcus;s__Blastococcus sp. DSM 46838	1356.03	1022.72	1233.99	10341.4	7159.86	5975.16	k__Bacteria;p__Actinobacteria;c__Actinobacteria;o__Geodermatophilales;f__Geodermatophilaceae;g__Blastococcus;s__Blastococcus sp. DSM 46838
g__Blastococcus;s__Blastococcus sp. URHD0036	1418.51	1304.37	2881.62	6978.9	7443.32	5853.04	k__Bacteria;p__Actinobacteria;c__Actinobacteria;o__Geodermatophilales;f__Geodermatophilaceae;g__Blastococcus;s__Blastococcus sp. URHD0036
g__Blastococcus;s__Candidatus Blastococcus massiliensis	1154.61	1412.1	2472.31	34002.5	17664.8	12796.9	k__Bacteria;p__Actinobacteria;c__Actinobacteria;o__Geodermatophilales;f__Geodermatophilaceae;g__Blastococcus;s__Candidatus Blastococcus massiliensis
g__Geodermatophilus;s__Geodermatophilus africanus	725.77	650.397	1101.31	6134.02	4294.49	4284.28	k__Bacteria;p__Actinobacteria;c__Actinobacteria;o__Geodermatophilales;f__Geodermatophilaceae;g__Geodermatophilus;s__Geodermatophilus africanus
g__Geodermatophilus;s__Geodermatophilus amargosae	658.543	371.922	368.798	3144.65	2095.38	2321.07	k__Bacteria;p__Actinobacteria;c__Actinobacteria;o__Geodermatophilales;f__Geodermatophilaceae;g__Geodermatophilus;s__Geodermatophilus amargosae
g__Geodermatophilus;s__Geodermatophilus brasiliensis	46.6414	29.8487	37.541	301.273	206.497	217.88	k__Bacteria;p__Actinobacteria;c__Actinobacteria;o__Geodermatophilales;f__Geodermatophilaceae;g__Geodermatophilus;s__Geodermatophilus brasiliensis
g__Geodermatophilus;s__Geodermatophilus nigrescens	628.511	446.168	673.135	5345.91	2765.51	2749.91	k__Bacteria;p__Actinobacteria;c__Actinobacteria;o__Geodermatophilales;f__Geodermatophilaceae;g__Geodermatophilus;s__Geodermatophilus nigrescens
g__Geodermatophilus;s__Geodermatophilus obscurus	2149.3	1851.86	3063.73	18077	12710.9	12252.7	k__Bacteria;p__Actinobacteria;c__Actinobacteria;o__Geodermatophilales;f__Geodermatophilaceae;g__Geodermatophilus;s__Geodermatophilus obscurus
g__Geodermatophilus;s__Geodermatophilus poikilotrophus	376.748	494.107	794.89	4895.71	3317.66	2870.36	k__Bacteria;p__Actinobacteria;c__Actinobacteria;o__Geodermatophilales;f__Geodermatophilaceae;g__Geodermatophilus;s__Geodermatophilus poikilotrophus
g__Geodermatophilus;s__Geodermatophilus pulveris	616.927	468.88	521.998	3386.91	2434	2529.15	k__Bacteria;p__Actinobacteria;c__Actinobacteria;o__Geodermatophilales;f__Geodermatophilaceae;g__Geodermatophilus;s__Geodermatophilus pulveris
g__Geodermatophilus;s__Geodermatophilus ruber	1527.88	1075.17	1461.17	8093.67	6016.79	5749.35	k__Bacteria;p__Actinobacteria;c__Actinobacteria;o__Geodermatophilales;f__Geodermatophilaceae;g__Geodermatophilus;s__Geodermatophilus ruber
g__Geodermatophilus;s__Geodermatophilus sabuli	6103.63	5311.88	12022.2	47779	31995.5	31663.8	k__Bacteria;p__Actinobacteria;c__Actinobacteria;o__Geodermatophilales;f__Geodermatophilaceae;g__Geodermatophilus;s__Geodermatophilus sabuli
g__Geodermatophilus;s__Geodermatophilus saharensis	806.509	421.248	489.344	2927.4	2208.6	2178.17	k__Bacteria;p__Actinobacteria;c__Actinobacteria;o__Geodermatophilales;f__Geodermatophilaceae;g__Geodermatophilus;s__Geodermatophilus saharensis
g__Geodermatophilus;s__Geodermatophilus siccatus	1278.72	1168.03	1932.56	11115.8	7589.13	7008	k__Bacteria;p__Actinobacteria;c__Actinobacteria;o__Geodermatophilales;f__Geodermatophilaceae;g__Geodermatophilus;s__Geodermatophilus siccatus
g__Geodermatophilus;s__Geodermatophilus soli	44.7266	45.0323	48.7438	333.611	280.559	264.839	k__Bacteria;p__Actinobacteria;c__Actinobacteria;o__Geodermatophilales;f__Geodermatophilaceae;g__Geodermatophilus;s__Geodermatophilus soli
g__Geodermatophilus;s__Geodermatophilus sp. DSM 44208	382.59	260.232	237.987	1617.84	1248.74	1296.07	k__Bacteria;p__Actinobacteria;c__Actinobacteria;o__Geodermatophilales;f__Geodermatophilaceae;g__Geodermatophilus;s__Geodermatophilus sp. DSM 44208
g__Geodermatophilus;s__Geodermatophilus sp. DSM 45219	1004.61	928.432	1727.59	10863.8	7248.08	6576.16	k__Bacteria;p__Actinobacteria;c__Actinobacteria;o__Geodermatophilales;f__Geodermatophilaceae;g__Geodermatophilus;s__Geodermatophilus sp. DSM 45219
g__Geodermatophilus;s__Geodermatophilus sp. Leaf369	82.3849	61.9007	88.9433	315.395	227.734	270.304	k__Bacteria;p__Actinobacteria;c__Actinobacteria;o__Geodermatophilales;f__Geodermatophilaceae;g__Geodermatophilus;s__Geodermatophilus sp. Leaf369
g__Geodermatophilus;s__Geodermatophilus taihuensis	41.929	12.1398	29.7715	173.098	171.096	166.005	k__Bacteria;p__Actinobacteria;c__Actinobacteria;o__Geodermatophilales;f__Geodermatophilaceae;g__Geodermatophilus;s__Geodermatophilus taihuensis
g__Geodermatophilus;s__Geodermatophilus telluris	475.713	398.477	469.047	2753.82	1772.51	2054.2	k__Bacteria;p__Actinobacteria;c__Actinobacteria;o__Geodermatophilales;f__Geodermatophilaceae;g__Geodermatophilus;s__Geodermatophilus telluris
g__Modestobacter;s__Modestobacter caceresii	478.31	339.34	402.152	3348.41	2134.47	2087.96	k__Bacteria;p__Actinobacteria;c__Actinobacteria;o__Geodermatophilales;f__Geodermatophilaceae;g__Modestobacter;s__Modestobacter caceresii
g__Modestobacter;s__Modestobacter marinus	538.885	266.122	453.629	2615.35	1856.4	1636.97	k__Bacteria;p__Actinobacteria;c__Actinobacteria;o__Geodermatophilales;f__Geodermatophilaceae;g__Modestobacter;s__Modestobacter marinus
g__Modestobacter;s__Modestobacter sp. DSM 44400	559.457	336.672	334.875	2560.46	1821.08	2103.18	k__Bacteria;p__Actinobacteria;c__Actinobacteria;o__Geodermatophilales;f__Geodermatophilaceae;g__Modestobacter;s__Modestobacter sp. DSM 44400
g__Modestobacter;s__Modestobacter sp. Leaf380	62.883	40.211	69.9683	350.698	225.623	244.824	k__Bacteria;p__Actinobacteria;c__Actinobacteria;o__Geodermatophilales;f__Geodermatophilaceae;g__Modestobacter;s__Modestobacter sp. Leaf380
g__Modestobacter;s__Modestobacter sp. VKM Ac-2676	339.377	226.977	268.023	1602.49	1104.9	1132.43	k__Bacteria;p__Actinobacteria;c__Actinobacteria;o__Geodermatophilales;f__Geodermatophilaceae;g__Modestobacter;s__Modestobacter sp. VKM Ac-2676
g__Unclassified;s__Geodermatophilaceae bacterium URHA0031	339.552	273.41	277.287	1139.94	760.982	939.233	k__Bacteria;p__Actinobacteria;c__Actinobacteria;o__Geodermatophilales;f__Geodermatophilaceae;g__Unclassified;s__Geodermatophilaceae bacterium URHA0031
g__Unclassified;s__Geodermatophilaceae bacterium URHB0048	994.585	643.504	669.854	4806.75	3471.28	3321.89	k__Bacteria;p__Actinobacteria;c__Actinobacteria;o__Geodermatophilales;f__Geodermatophilaceae;g__Unclassified;s__Geodermatophilaceae bacterium URHB0048
g__Unclassified;s__Geodermatophilaceae bacterium URHB0062	2048.08	1306.66	1295.96	8048.05	6006.19	6433.95	k__Bacteria;p__Actinobacteria;c__Actinobacteria;o__Geodermatophilales;f__Geodermatophilaceae;g__Unclassified;s__Geodermatophilaceae bacterium URHB0062
g__Glycomyces;s__Glycomyces arizonensis	119.869	44.2873	29.7	19.826	33.9965	31.4885	k__Bacteria;p__Actinobacteria;c__Actinobacteria;o__Glycomycetales;f__Glycomycetaceae;g__Glycomyces;s__Glycomyces arizonensis
g__Glycomyces;s__Glycomyces fuscus	17.0595	11.466	27.1891	23.5952	14.2977	27.6939	k__Bacteria;p__Actinobacteria;c__Actinobacteria;o__Glycomycetales;f__Glycomycetaceae;g__Glycomyces;s__Glycomyces fuscus
g__Glycomyces;s__Glycomyces harbinensis	590.957	591.131	186.601	15.654	7.48855	8.06235	k__Bacteria;p__Actinobacteria;c__Actinobacteria;o__Glycomycetales;f__Glycomycetaceae;g__Glycomyces;s__Glycomyces harbinensis
g__Glycomyces;s__Glycomyces sambucus	1107.06	156.905	408.144	6.81535	26.7983	5.82829	k__Bacteria;p__Actinobacteria;c__Actinobacteria;o__Glycomycetales;f__Glycomycetaceae;g__Glycomyces;s__Glycomyces sambucus
g__Glycomyces;s__Glycomyces sp. NRRL B-16210	301.908	138.05	63.2863	9.81001	2.04155	2.45518	k__Bacteria;p__Actinobacteria;c__Actinobacteria;o__Glycomycetales;f__Glycomycetaceae;g__Glycomyces;s__Glycomyces sp. NRRL B-16210
g__Glycomyces;s__Glycomyces tenuis	137.961	128.604	86.2893	71.6263	61.3556	105.639	k__Bacteria;p__Actinobacteria;c__Actinobacteria;o__Glycomycetales;f__Glycomycetaceae;g__Glycomyces;s__Glycomyces tenuis
g__Haloglycomyces;s__Haloglycomyces albus	0	2.24311	6.83681	4.34609	3.06233	7.31185	k__Bacteria;p__Actinobacteria;c__Actinobacteria;o__Glycomycetales;f__Glycomycetaceae;g__Haloglycomyces;s__Haloglycomyces albus
g__Stackebrandtia;s__Stackebrandtia nassauensis	3197.45	4971.22	5175.97	130.742	160.762	177.86	k__Bacteria;p__Actinobacteria;c__Actinobacteria;o__Glycomycetales;f__Glycomycetaceae;g__Stackebrandtia;s__Stackebrandtia nassauensis
g__Jiangella;s__Jiangella alba	183.652	154.393	70.2603	370.268	368.941	332.663	k__Bacteria;p__Actinobacteria;c__Actinobacteria;o__Jiangellales;f__Jiangellaceae;g__Jiangella;s__Jiangella alba
g__Jiangella;s__Jiangella alkaliphila	491.663	1006.52	572.418	801.88	724.877	776.188	k__Bacteria;p__Actinobacteria;c__Actinobacteria;o__Jiangellales;f__Jiangellaceae;g__Jiangella;s__Jiangella alkaliphila
g__Jiangella;s__Jiangella gansuensis	1012.41	405.977	306.668	1095.86	1104.1	1076	k__Bacteria;p__Actinobacteria;c__Actinobacteria;o__Jiangellales;f__Jiangellaceae;g__Jiangella;s__Jiangella gansuensis
g__Jiangella;s__Jiangella muralis	417.384	299.868	171.857	600.125	596.392	600.829	k__Bacteria;p__Actinobacteria;c__Actinobacteria;o__Jiangellales;f__Jiangellaceae;g__Jiangella;s__Jiangella muralis
g__Jiangella;s__Jiangella sp. DSM 45060	309.842	370.71	184.392	459.372	461.22	452.786	k__Bacteria;p__Actinobacteria;c__Actinobacteria;o__Jiangellales;f__Jiangellaceae;g__Jiangella;s__Jiangella sp. DSM 45060
g__Angustibacter;s__Angustibacter sp. Root456	2595.46	895.781	484.305	4775.11	4222.27	5180.15	k__Bacteria;p__Actinobacteria;c__Actinobacteria;o__Kineosporiales;f__Kineosporiaceae;g__Angustibacter;s__Angustibacter sp. Root456
g__Kineococcus;s__Kineococcus radiotolerans	396.923	204.706	571.335	3141.45	1118.32	2247.77	k__Bacteria;p__Actinobacteria;c__Actinobacteria;o__Kineosporiales;f__Kineosporiaceae;g__Kineococcus;s__Kineococcus radiotolerans
g__Kineosporia;s__Kineosporia sp. A_224	426.812	151.332	77.5589	750.475	631.248	730.711	k__Bacteria;p__Actinobacteria;c__Actinobacteria;o__Kineosporiales;f__Kineosporiaceae;g__Kineosporia;s__Kineosporia sp. A_224
g__Kineosporia;s__Kineosporia sp. R_H_3	455.588	277.613	121.393	1244.85	982.724	1338.17	k__Bacteria;p__Actinobacteria;c__Actinobacteria;o__Kineosporiales;f__Kineosporiaceae;g__Kineosporia;s__Kineosporia sp. R_H_3
g__Quadrisphaera;s__Quadrisphaera sp. DSM 44207	4121.72	1564.02	516.711	7834.98	6886.64	8594.9	k__Bacteria;p__Actinobacteria;c__Actinobacteria;o__Kineosporiales;f__Kineosporiaceae;g__Quadrisphaera;s__Quadrisphaera sp. DSM 44207
g__Beutenbergia;s__Beutenbergia cavernae	319.523	103.83	55.6811	549.427	408.671	449.048	k__Bacteria;p__Actinobacteria;c__Actinobacteria;o__Micrococcales;f__Beutenbergiaceae;g__Beutenbergia;s__Beutenbergia cavernae
g__Serinibacter;s__Serinibacter salmoneus	10.0405	9.59421	1.95846	36.0887	27.24	37.3633	k__Bacteria;p__Actinobacteria;c__Actinobacteria;o__Micrococcales;f__Beutenbergiaceae;g__Serinibacter;s__Serinibacter salmoneus
g__Georgenia;s__Georgenia soli	766.447	244.04	242.842	2269.15	1746.84	1512.87	k__Bacteria;p__Actinobacteria;c__Actinobacteria;o__Micrococcales;f__Bogoriellaceae;g__Georgenia;s__Georgenia soli
g__Georgenia;s__Georgenia sp. SUBG003	442.582	182.838	208.208	1259.58	1054.02	1070.29	k__Bacteria;p__Actinobacteria;c__Actinobacteria;o__Micrococcales;f__Bogoriellaceae;g__Georgenia;s__Georgenia sp. SUBG003
g__Brevibacterium;s__Brevibacterium album	27.2723	52.7441	27.3064	34.1668	24.6512	12.4003	k__Bacteria;p__Actinobacteria;c__Actinobacteria;o__Micrococcales;f__Brevibacteriaceae;g__Brevibacterium;s__Brevibacterium album
g__Brevibacterium;s__Brevibacterium casei	0	5.46145	0	8.78094	10.0315	1.7849	k__Bacteria;p__Actinobacteria;c__Actinobacteria;o__Micrococcales;f__Brevibacteriaceae;g__Brevibacterium;s__Brevibacterium casei
g__Brevibacterium;s__Brevibacterium epidermidis	11.7181	0	3.15987	4.01739	17.5531	7.91414	k__Bacteria;p__Actinobacteria;c__Actinobacteria;o__Micrococcales;f__Brevibacteriaceae;g__Brevibacterium;s__Brevibacterium epidermidis
g__Brevibacterium;s__Brevibacterium linens	3.13701	6.01809	0	13.5114	12.3537	20.3224	k__Bacteria;p__Actinobacteria;c__Actinobacteria;o__Micrococcales;f__Brevibacteriaceae;g__Brevibacterium;s__Brevibacterium linens
g__Brevibacterium;s__Brevibacterium mcbrellneri	40.1919	3.38002	2.57551	58.1705	31.2176	48.9679	k__Bacteria;p__Actinobacteria;c__Actinobacteria;o__Micrococcales;f__Brevibacteriaceae;g__Brevibacterium;s__Brevibacterium mcbrellneri
g__Brevibacterium;s__Brevibacterium sandarakinum	13.8362	8.98164	16.998	12.4463	22.4311	18.4169	k__Bacteria;p__Actinobacteria;c__Actinobacteria;o__Micrococcales;f__Brevibacteriaceae;g__Brevibacterium;s__Brevibacterium sandarakinum
g__Brevibacterium;s__Brevibacterium senegalense	0	3.03994	0	54.5881	35.1646	19.9929	k__Bacteria;p__Actinobacteria;c__Actinobacteria;o__Micrococcales;f__Brevibacteriaceae;g__Brevibacterium;s__Brevibacterium senegalense
g__Brevibacterium;s__Brevibacterium sp. HMSC24B04	6.55254	20.754	15.8141	2.28741	0	4.53448	k__Bacteria;p__Actinobacteria;c__Actinobacteria;o__Micrococcales;f__Brevibacteriaceae;g__Brevibacterium;s__Brevibacterium sp. HMSC24B04
g__Brevibacterium;s__Brevibacterium yomogidense	18.7975	6.66001	18.4765	56.6666	81.8737	50.9604	k__Bacteria;p__Actinobacteria;c__Actinobacteria;o__Micrococcales;f__Brevibacteriaceae;g__Brevibacterium;s__Brevibacterium yomogidense
g__Actinotalea;s__Actinotalea fermentans	225.342	71.5794	85.5181	818.906	461.069	533.522	k__Bacteria;p__Actinobacteria;c__Actinobacteria;o__Micrococcales;f__Cellulomonadaceae;g__Actinotalea;s__Actinotalea fermentans
g__Actinotalea;s__Actinotalea ferrariae	492.589	218.65	246.578	2623.76	1365.45	1295.28	k__Bacteria;p__Actinobacteria;c__Actinobacteria;o__Micrococcales;f__Cellulomonadaceae;g__Actinotalea;s__Actinotalea ferrariae
g__Cellulomonas;s__Cellulomonas bogoriensis	207.518	62.5511	100.84	1000.29	511.066	534.982	k__Bacteria;p__Actinobacteria;c__Actinobacteria;o__Micrococcales;f__Cellulomonadaceae;g__Cellulomonas;s__Cellulomonas bogoriensis
g__Cellulomonas;s__Cellulomonas carbonis	503.506	250.439	284.115	3355.56	1701.39	1836.8	k__Bacteria;p__Actinobacteria;c__Actinobacteria;o__Micrococcales;f__Cellulomonadaceae;g__Cellulomonas;s__Cellulomonas carbonis
g__Cellulomonas;s__Cellulomonas cellasea	392.139	223.212	244.917	4951.54	2084.01	1377.43	k__Bacteria;p__Actinobacteria;c__Actinobacteria;o__Micrococcales;f__Cellulomonadaceae;g__Cellulomonas;s__Cellulomonas cellasea
g__Cellulomonas;s__Cellulomonas fimi	136.222	78.6674	121.874	1300.92	585.27	611.317	k__Bacteria;p__Actinobacteria;c__Actinobacteria;o__Micrococcales;f__Cellulomonadaceae;g__Cellulomonas;s__Cellulomonas fimi
g__Cellulomonas;s__Cellulomonas flavigena	132.386	43.1989	34.8077	458.453	235.53	306.698	k__Bacteria;p__Actinobacteria;c__Actinobacteria;o__Micrococcales;f__Cellulomonadaceae;g__Cellulomonas;s__Cellulomonas flavigena
g__Cellulomonas;s__Cellulomonas gilvus	81.4889	57.5511	42.4207	484.189	311.62	254.456	k__Bacteria;p__Actinobacteria;c__Actinobacteria;o__Micrococcales;f__Cellulomonadaceae;g__Cellulomonas;s__Cellulomonas gilvus
g__Cellulomonas;s__Cellulomonas iranensis	18.9752	13.1164	36.5288	164.674	112.637	125.066	k__Bacteria;p__Actinobacteria;c__Actinobacteria;o__Micrococcales;f__Cellulomonadaceae;g__Cellulomonas;s__Cellulomonas iranensis
g__Cellulomonas;s__Cellulomonas marina	221.561	133.706	121.973	1758.63	844.91	811.767	k__Bacteria;p__Actinobacteria;c__Actinobacteria;o__Micrococcales;f__Cellulomonadaceae;g__Cellulomonas;s__Cellulomonas marina
g__Cellulomonas;s__Cellulomonas massiliensis	58.1368	40.8952	62.4971	471.849	244.883	294.401	k__Bacteria;p__Actinobacteria;c__Actinobacteria;o__Micrococcales;f__Cellulomonadaceae;g__Cellulomonas;s__Cellulomonas massiliensis
g__Cellulomonas;s__Cellulomonas sp. 14-74-6	12.1156	0	1.92833	23.8548	23.4614	16.6354	k__Bacteria;p__Actinobacteria;c__Actinobacteria;o__Micrococcales;f__Cellulomonadaceae;g__Cellulomonas;s__Cellulomonas sp. 14-74-6
g__Cellulomonas;s__Cellulomonas sp. 73-145	52.9366	14.7421	35.3184	450.168	370.084	310.714	k__Bacteria;p__Actinobacteria;c__Actinobacteria;o__Micrococcales;f__Cellulomonadaceae;g__Cellulomonas;s__Cellulomonas sp. 73-145
g__Cellulomonas;s__Cellulomonas sp. 73-92	26.7199	19.0913	27.5082	120.049	50.7991	101.94	k__Bacteria;p__Actinobacteria;c__Actinobacteria;o__Micrococcales;f__Cellulomonadaceae;g__Cellulomonas;s__Cellulomonas sp. 73-92
g__Cellulomonas;s__Cellulomonas sp. A375-1	118.87	15.632	5.37917	169.28	126.835	90.5437	k__Bacteria;p__Actinobacteria;c__Actinobacteria;o__Micrococcales;f__Cellulomonadaceae;g__Cellulomonas;s__Cellulomonas sp. A375-1
g__Cellulomonas;s__Cellulomonas sp. B6	34.5192	23.2336	22.7765	248.611	159.192	150.866	k__Bacteria;p__Actinobacteria;c__Actinobacteria;o__Micrococcales;f__Cellulomonadaceae;g__Cellulomonas;s__Cellulomonas sp. B6
g__Cellulomonas;s__Cellulomonas sp. FA1	1.86966	22.5054	2.98451	23.2903	17.6808	15.8819	k__Bacteria;p__Actinobacteria;c__Actinobacteria;o__Micrococcales;f__Cellulomonadaceae;g__Cellulomonas;s__Cellulomonas sp. FA1
g__Cellulomonas;s__Cellulomonas sp. HZM	60.4369	60.3986	31.0845	339.313	230.455	182.43	k__Bacteria;p__Actinobacteria;c__Actinobacteria;o__Micrococcales;f__Cellulomonadaceae;g__Cellulomonas;s__Cellulomonas sp. HZM
g__Cellulomonas;s__Cellulomonas sp. KH9	93.0102	54.2007	20.3423	374.672	264.015	250.054	k__Bacteria;p__Actinobacteria;c__Actinobacteria;o__Micrococcales;f__Cellulomonadaceae;g__Cellulomonas;s__Cellulomonas sp. KH9
g__Cellulomonas;s__Cellulomonas sp. KRMCY2	525.753	240.939	228.441	2779.96	1437.45	1384.39	k__Bacteria;p__Actinobacteria;c__Actinobacteria;o__Micrococcales;f__Cellulomonadaceae;g__Cellulomonas;s__Cellulomonas sp. KRMCY2
g__Cellulomonas;s__Cellulomonas sp. Leaf334	37.0159	19.6958	41.3132	325.05	213.897	165.901	k__Bacteria;p__Actinobacteria;c__Actinobacteria;o__Micrococcales;f__Cellulomonadaceae;g__Cellulomonas;s__Cellulomonas sp. Leaf334
g__Cellulomonas;s__Cellulomonas sp. Leaf395	122.559	141.62	70.644	630.276	472.695	457.472	k__Bacteria;p__Actinobacteria;c__Actinobacteria;o__Micrococcales;f__Cellulomonadaceae;g__Cellulomonas;s__Cellulomonas sp. Leaf395
g__Cellulomonas;s__Cellulomonas sp. PSBB021	47.2071	27.4002	29.025	335.096	175.338	170.582	k__Bacteria;p__Actinobacteria;c__Actinobacteria;o__Micrococcales;f__Cellulomonadaceae;g__Cellulomonas;s__Cellulomonas sp. PSBB021
g__Cellulomonas;s__Cellulomonas sp. Root137	2.00607	32.6336	8.11407	93.1995	62.289	48.2874	k__Bacteria;p__Actinobacteria;c__Actinobacteria;o__Micrococcales;f__Cellulomonadaceae;g__Cellulomonas;s__Cellulomonas sp. Root137
g__Cellulomonas;s__Cellulomonas sp. Root485	66.8011	12.0147	2.62784	268.435	110.874	83.2891	k__Bacteria;p__Actinobacteria;c__Actinobacteria;o__Micrococcales;f__Cellulomonadaceae;g__Cellulomonas;s__Cellulomonas sp. Root485
g__Cellulomonas;s__Cellulomonas sp. Root930	8.65097	19.2744	3.67168	74.444	27.3311	25.3758	k__Bacteria;p__Actinobacteria;c__Actinobacteria;o__Micrococcales;f__Cellulomonadaceae;g__Cellulomonas;s__Cellulomonas sp. Root930
g__Cellulomonas;s__Cellulomonas sp. SN7	221.595	132.064	129.787	2809.7	1186.17	831.34	k__Bacteria;p__Actinobacteria;c__Actinobacteria;o__Micrococcales;f__Cellulomonadaceae;g__Cellulomonas;s__Cellulomonas sp. SN7
g__Cellulomonas;s__Cellulomonas sp. URHD0024	56.076	123.038	43.1044	299.266	214.085	175.38	k__Bacteria;p__Actinobacteria;c__Actinobacteria;o__Micrococcales;f__Cellulomonadaceae;g__Cellulomonas;s__Cellulomonas sp. URHD0024
g__Cellulomonas;s__Cellulomonas sp. URHE0023	52.9594	70.4301	46.9423	235.625	168.661	139.767	k__Bacteria;p__Actinobacteria;c__Actinobacteria;o__Micrococcales;f__Cellulomonadaceae;g__Cellulomonas;s__Cellulomonas sp. URHE0023
g__Cellulomonas;s__uncultured Cellulomonas sp.	3.32679	0	0	7.54774	2.48474	1.68631	k__Bacteria;p__Actinobacteria;c__Actinobacteria;o__Micrococcales;f__Cellulomonadaceae;g__Cellulomonas;s__uncultured Cellulomonas sp.
g__Oerskovia;s__Oerskovia enterophila	0	0	2.87041	15.3996	19.1816	2.60359	k__Bacteria;p__Actinobacteria;c__Actinobacteria;o__Micrococcales;f__Cellulomonadaceae;g__Oerskovia;s__Oerskovia enterophila
g__Oerskovia;s__Oerskovia sp. Root22	1.11555	2.90284	11.0207	24.4145	16.3028	10.1305	k__Bacteria;p__Actinobacteria;c__Actinobacteria;o__Micrococcales;f__Cellulomonadaceae;g__Oerskovia;s__Oerskovia sp. Root22
g__Oerskovia;s__Oerskovia sp. Root918	21.6765	2.50499	18.7375	26.4422	22.5593	20.9509	k__Bacteria;p__Actinobacteria;c__Actinobacteria;o__Micrococcales;f__Cellulomonadaceae;g__Oerskovia;s__Oerskovia sp. Root918
g__Oerskovia;s__Oerskovia turbata	10.7593	0	15.7574	129.152	72.5615	36.2425	k__Bacteria;p__Actinobacteria;c__Actinobacteria;o__Micrococcales;f__Cellulomonadaceae;g__Oerskovia;s__Oerskovia turbata
g__Paraoerskovia;s__Paraoerskovia marina	7.06511	3.12331	4.511	82.9768	31.9712	40.7199	k__Bacteria;p__Actinobacteria;c__Actinobacteria;o__Micrococcales;f__Cellulomonadaceae;g__Paraoerskovia;s__Paraoerskovia marina
g__Sediminihabitans;s__Sediminihabitans luteus	50.2513	128.2	106.995	212.156	172.326	152.763	k__Bacteria;p__Actinobacteria;c__Actinobacteria;o__Micrococcales;f__Cellulomonadaceae;g__Sediminihabitans;s__Sediminihabitans luteus
g__Demequina;s__Demequina aestuarii	25.2864	1.8552	2.13045	57.9309	28.7852	39.6544	k__Bacteria;p__Actinobacteria;c__Actinobacteria;o__Micrococcales;f__Demequinaceae;g__Demequina;s__Demequina aestuarii
g__Demequina;s__Demequina aurantiaca	1.4516	4.74503	5.83889	16.4743	21.9963	14.9989	k__Bacteria;p__Actinobacteria;c__Actinobacteria;o__Micrococcales;f__Demequinaceae;g__Demequina;s__Demequina aurantiaca
g__Demequina;s__Demequina flava	7.02879	0	8.48175	41.0464	16.7301	23.932	k__Bacteria;p__Actinobacteria;c__Actinobacteria;o__Micrococcales;f__Demequinaceae;g__Demequina;s__Demequina flava
g__Demequina;s__Demequina globuliformis	1.29837	0	1.04451	18.8129	5.63372	13.8207	k__Bacteria;p__Actinobacteria;c__Actinobacteria;o__Micrococcales;f__Demequinaceae;g__Demequina;s__Demequina globuliformis
g__Demequina;s__Demequina lutea	8.09376	7.13781	2.95057	55.5908	19.7751	41.7359	k__Bacteria;p__Actinobacteria;c__Actinobacteria;o__Micrococcales;f__Demequinaceae;g__Demequina;s__Demequina lutea
g__Demequina;s__Demequina oxidasica	0	0	0	13.6591	3.32482	11.0002	k__Bacteria;p__Actinobacteria;c__Actinobacteria;o__Micrococcales;f__Demequinaceae;g__Demequina;s__Demequina oxidasica
g__Demequina;s__Demequina salsinemoris	4.5825	7.10048	2.70521	10.2701	11.2851	18.6783	k__Bacteria;p__Actinobacteria;c__Actinobacteria;o__Micrococcales;f__Demequinaceae;g__Demequina;s__Demequina salsinemoris
g__Demequina;s__Demequina sp. NBRC 110051	6.26561	1.32301	4.03243	0	0	0	k__Bacteria;p__Actinobacteria;c__Actinobacteria;o__Micrococcales;f__Demequinaceae;g__Demequina;s__Demequina sp. NBRC 110051
g__Demequina;s__Demequina sp. NBRC 110052	8.38618	5.53127	12.9329	79.0471	66.2683	62.7503	k__Bacteria;p__Actinobacteria;c__Actinobacteria;o__Micrococcales;f__Demequinaceae;g__Demequina;s__Demequina sp. NBRC 110052
g__Demequina;s__Demequina sp. NBRC 110053	32.2355	8.50834	0	24.9083	31.1224	40.839	k__Bacteria;p__Actinobacteria;c__Actinobacteria;o__Micrococcales;f__Demequinaceae;g__Demequina;s__Demequina sp. NBRC 110053
g__Demequina;s__Demequina sp. NBRC 110054	21.7871	33.0827	6.30208	44.4721	23.6625	15.8212	k__Bacteria;p__Actinobacteria;c__Actinobacteria;o__Micrococcales;f__Demequinaceae;g__Demequina;s__Demequina sp. NBRC 110054
g__Demequina;s__Demequina sp. NBRC 110055	8.97935	1.40995	0	13.5289	9.06239	11.4367	k__Bacteria;p__Actinobacteria;c__Actinobacteria;o__Micrococcales;f__Demequinaceae;g__Demequina;s__Demequina sp. NBRC 110055
g__Demequina;s__Demequina sp. NBRC 110056	2.17402	8.27399	12.1801	52.501	26.5602	46.5546	k__Bacteria;p__Actinobacteria;c__Actinobacteria;o__Micrococcales;f__Demequinaceae;g__Demequina;s__Demequina sp. NBRC 110056
g__Demequina;s__Demequina sp. NBRC 110057	4.32791	14.6579	1.74085	5.53321	11.5376	7.03742	k__Bacteria;p__Actinobacteria;c__Actinobacteria;o__Micrococcales;f__Demequinaceae;g__Demequina;s__Demequina sp. NBRC 110057
g__Lysinimicrobium;s__Lysinimicrobium aestuarii	5.32666	0	4.614	48.7682	34.1982	87.4948	k__Bacteria;p__Actinobacteria;c__Actinobacteria;o__Micrococcales;f__Demequinaceae;g__Lysinimicrobium;s__Lysinimicrobium aestuarii
g__Lysinimicrobium;s__Lysinimicrobium flavum	10.1063	16.0049	15.4271	6.83603	5.09112	3.94878	k__Bacteria;p__Actinobacteria;c__Actinobacteria;o__Micrococcales;f__Demequinaceae;g__Lysinimicrobium;s__Lysinimicrobium flavum
g__Lysinimicrobium;s__Lysinimicrobium gelatinilyticum	0	0	0	12.8054	0	0	k__Bacteria;p__Actinobacteria;c__Actinobacteria;o__Micrococcales;f__Demequinaceae;g__Lysinimicrobium;s__Lysinimicrobium gelatinilyticum
g__Lysinimicrobium;s__Lysinimicrobium iriomotense	0	0	0	9.85711	7.19805	9.77017	k__Bacteria;p__Actinobacteria;c__Actinobacteria;o__Micrococcales;f__Demequinaceae;g__Lysinimicrobium;s__Lysinimicrobium iriomotense
g__Lysinimicrobium;s__Lysinimicrobium luteum	0	28.4702	0	31.1378	22.0796	19.2572	k__Bacteria;p__Actinobacteria;c__Actinobacteria;o__Micrococcales;f__Demequinaceae;g__Lysinimicrobium;s__Lysinimicrobium luteum
g__Lysinimicrobium;s__Lysinimicrobium mangrovi	0	0	0	0	7.12461	7.25285	k__Bacteria;p__Actinobacteria;c__Actinobacteria;o__Micrococcales;f__Demequinaceae;g__Lysinimicrobium;s__Lysinimicrobium mangrovi
g__Lysinimicrobium;s__Lysinimicrobium pelophilum	0	0	0	5.28254	0	0	k__Bacteria;p__Actinobacteria;c__Actinobacteria;o__Micrococcales;f__Demequinaceae;g__Lysinimicrobium;s__Lysinimicrobium pelophilum
g__Lysinimicrobium;s__Lysinimicrobium rhizosphaerae	16.7682	7.63392	7.79335	68.6315	36.7478	71.39	k__Bacteria;p__Actinobacteria;c__Actinobacteria;o__Micrococcales;f__Demequinaceae;g__Lysinimicrobium;s__Lysinimicrobium rhizosphaerae
g__Lysinimicrobium;s__Lysinimicrobium soli	6.77413	2.68198	2.04361	23.6725	30.1462	5.72286	k__Bacteria;p__Actinobacteria;c__Actinobacteria;o__Micrococcales;f__Demequinaceae;g__Lysinimicrobium;s__Lysinimicrobium soli
g__Lysinimicrobium;s__Lysinimicrobium subtropicum	0	2.24311	5.99929	37.135	7.28005	5.53045	k__Bacteria;p__Actinobacteria;c__Actinobacteria;o__Micrococcales;f__Demequinaceae;g__Lysinimicrobium;s__Lysinimicrobium subtropicum
g__Brachybacterium;s__Brachybacterium alimentarium	7.79024	0	4.02165	17.0648	0	11.1389	k__Bacteria;p__Actinobacteria;c__Actinobacteria;o__Micrococcales;f__Dermabacteraceae;g__Brachybacterium;s__Brachybacterium alimentarium
g__Brachybacterium;s__Brachybacterium faecium	9.68735	6.28641	11.9753	7.61257	0	9.05452	k__Bacteria;p__Actinobacteria;c__Actinobacteria;o__Micrococcales;f__Dermabacteraceae;g__Brachybacterium;s__Brachybacterium faecium
g__Brachybacterium;s__Brachybacterium ginsengisoli	0	0	7.37303	1.56232	0	4.64562	k__Bacteria;p__Actinobacteria;c__Actinobacteria;o__Micrococcales;f__Dermabacteraceae;g__Brachybacterium;s__Brachybacterium ginsengisoli
g__Brachybacterium;s__Brachybacterium massiliense	0	0	0	18.0875	5.79261	11.0325	k__Bacteria;p__Actinobacteria;c__Actinobacteria;o__Micrococcales;f__Dermabacteraceae;g__Brachybacterium;s__Brachybacterium massiliense
g__Brachybacterium;s__Brachybacterium muris	0	16.8233	12.819	5.43261	0	13.4617	k__Bacteria;p__Actinobacteria;c__Actinobacteria;o__Micrococcales;f__Dermabacteraceae;g__Brachybacterium;s__Brachybacterium muris
g__Brachybacterium;s__Brachybacterium nesterenkovii	8.73239	2.97279	0	22.1099	29.4426	37.109	k__Bacteria;p__Actinobacteria;c__Actinobacteria;o__Micrococcales;f__Dermabacteraceae;g__Brachybacterium;s__Brachybacterium nesterenkovii
g__Brachybacterium;s__Brachybacterium phenoliresistens	19.5496	106.925	72.9902	47.0941	85.3997	87.2553	k__Bacteria;p__Actinobacteria;c__Actinobacteria;o__Micrococcales;f__Dermabacteraceae;g__Brachybacterium;s__Brachybacterium phenoliresistens
g__Brachybacterium;s__Brachybacterium sp. HMSC06H03	6.79822	7.17738	0	15.0286	3.27799	12.4535	k__Bacteria;p__Actinobacteria;c__Actinobacteria;o__Micrococcales;f__Dermabacteraceae;g__Brachybacterium;s__Brachybacterium sp. HMSC06H03
g__Brachybacterium;s__Brachybacterium sp. P6-10-X1	11.5741	0	4.17411	21.5708	44.8046	20.6198	k__Bacteria;p__Actinobacteria;c__Actinobacteria;o__Micrococcales;f__Dermabacteraceae;g__Brachybacterium;s__Brachybacterium sp. P6-10-X1
g__Brachybacterium;s__Brachybacterium sp. sponge	0	0	0	7.10004	0	2.34581	k__Bacteria;p__Actinobacteria;c__Actinobacteria;o__Micrococcales;f__Dermabacteraceae;g__Brachybacterium;s__Brachybacterium sp. sponge
g__Brachybacterium;s__Brachybacterium sp. SW0106-09	5.84867	29.129	32.0736	103.676	28.188	40.5127	k__Bacteria;p__Actinobacteria;c__Actinobacteria;o__Micrococcales;f__Dermabacteraceae;g__Brachybacterium;s__Brachybacterium sp. SW0106-09
g__Brachybacterium;s__Brachybacterium sp. VM2412	56.2056	4.64189	9.66614	27.4977	32.4419	32.356	k__Bacteria;p__Actinobacteria;c__Actinobacteria;o__Micrococcales;f__Dermabacteraceae;g__Brachybacterium;s__Brachybacterium sp. VM2412
g__Brachybacterium;s__Brachybacterium squillarum	21.5475	0	3.32297	11.6653	20.9522	33.3126	k__Bacteria;p__Actinobacteria;c__Actinobacteria;o__Micrococcales;f__Dermabacteraceae;g__Brachybacterium;s__Brachybacterium squillarum
g__Dermabacter;s__Dermabacter hominis	2.28007	3.61086	3.66853	5.24711	3.40591	2.88935	k__Bacteria;p__Actinobacteria;c__Actinobacteria;o__Micrococcales;f__Dermabacteraceae;g__Dermabacter;s__Dermabacter hominis
g__Dermabacter;s__Dermabacter sp. HMSC08H10	10.0881	0	0	15.4771	7.53465	1.70451	k__Bacteria;p__Actinobacteria;c__Actinobacteria;o__Micrococcales;f__Dermabacteraceae;g__Dermabacter;s__Dermabacter sp. HMSC08H10
g__Devriesea;s__Devriesea agamarum	5.43505	2.43095	0	19.57	6.73792	15.8647	k__Bacteria;p__Actinobacteria;c__Actinobacteria;o__Micrococcales;f__Dermabacteraceae;g__Devriesea;s__Devriesea agamarum
g__Helcobacillus;s__Helcobacillus massiliensis	0	28.5486	18.6458	0	0	0	k__Bacteria;p__Actinobacteria;c__Actinobacteria;o__Micrococcales;f__Dermabacteraceae;g__Helcobacillus;s__Helcobacillus massiliensis
g__Branchiibius;s__Branchiibius sp. NY16-3462-2	106.25	51.5914	26.5888	142.554	82.1055	94.7458	k__Bacteria;p__Actinobacteria;c__Actinobacteria;o__Micrococcales;f__Dermacoccaceae;g__Branchiibius;s__Branchiibius sp. NY16-3462-2
g__Demetria;s__Demetria terragena	13.3771	12.3264	36.6221	85.3672	48.8172	70.0943	k__Bacteria;p__Actinobacteria;c__Actinobacteria;o__Micrococcales;f__Dermacoccaceae;g__Demetria;s__Demetria terragena
g__Dermacoccus;s__Dermacoccus sp. Ellin185	0	0	0	9.19365	9.62814	18.7844	k__Bacteria;p__Actinobacteria;c__Actinobacteria;o__Micrococcales;f__Dermacoccaceae;g__Dermacoccus;s__Dermacoccus sp. Ellin185
g__Dermacoccus;s__Dermacoccus sp. PE3	13.0657	6.13935	3.70467	81.4364	97.3394	78.2115	k__Bacteria;p__Actinobacteria;c__Actinobacteria;o__Micrococcales;f__Dermacoccaceae;g__Dermacoccus;s__Dermacoccus sp. PE3
g__Kytococcus;s__Kytococcus aerolatus	16.9679	5.77174	9.69904	33.1144	15.1658	29.3749	k__Bacteria;p__Actinobacteria;c__Actinobacteria;o__Micrococcales;f__Dermacoccaceae;g__Kytococcus;s__Kytococcus aerolatus
g__Kytococcus;s__Kytococcus sedentarius	0	0	1.24925	16.1874	9.85429	1.3553	k__Bacteria;p__Actinobacteria;c__Actinobacteria;o__Micrococcales;f__Dermacoccaceae;g__Kytococcus;s__Kytococcus sedentarius
g__Kytococcus;s__Kytococcus sp. CUA-901	0	0	4.29742	11.3483	3.98978	10.9492	k__Bacteria;p__Actinobacteria;c__Actinobacteria;o__Micrococcales;f__Dermacoccaceae;g__Kytococcus;s__Kytococcus sp. CUA-901
g__Kytococcus;s__Kytococcus sp. HMSC28H12	3.73932	22.4461	5.16872	7.84626	8.5225	24.7568	k__Bacteria;p__Actinobacteria;c__Actinobacteria;o__Micrococcales;f__Dermacoccaceae;g__Kytococcus;s__Kytococcus sp. HMSC28H12
g__Luteipulveratus;s__Luteipulveratus halotolerans	140.232	111.718	112.512	270.373	209.194	268.395	k__Bacteria;p__Actinobacteria;c__Actinobacteria;o__Micrococcales;f__Dermacoccaceae;g__Luteipulveratus;s__Luteipulveratus halotolerans
g__Luteipulveratus;s__Luteipulveratus mongoliensis	201.689	163.719	224.915	421.6	367.037	374.32	k__Bacteria;p__Actinobacteria;c__Actinobacteria;o__Micrococcales;f__Dermacoccaceae;g__Luteipulveratus;s__Luteipulveratus mongoliensis
g__Austwickia;s__Austwickia chelonae	9.7605	5.1764	18.4068	15.0303	31.7425	16.7471	k__Bacteria;p__Actinobacteria;c__Actinobacteria;o__Micrococcales;f__Dermatophilaceae;g__Austwickia;s__Austwickia chelonae
g__Dermatophilus;s__Dermatophilus congolensis	0	0	0	5.23434	0	0	k__Bacteria;p__Actinobacteria;c__Actinobacteria;o__Micrococcales;f__Dermatophilaceae;g__Dermatophilus;s__Dermatophilus congolensis
g__Kineosphaera;s__Kineosphaera limosa	137.853	132.407	183.338	305.259	190.893	222.474	k__Bacteria;p__Actinobacteria;c__Actinobacteria;o__Micrococcales;f__Dermatophilaceae;g__Kineosphaera;s__Kineosphaera limosa
g__Mobilicoccus;s__Mobilicoccus massiliensis	56.4187	23.066	15.6778	119.339	49.49	90.9169	k__Bacteria;p__Actinobacteria;c__Actinobacteria;o__Micrococcales;f__Dermatophilaceae;g__Mobilicoccus;s__Mobilicoccus massiliensis
g__Mobilicoccus;s__Mobilicoccus pelagius	31.6584	19.9679	32.2252	79.4491	59.414	69.2554	k__Bacteria;p__Actinobacteria;c__Actinobacteria;o__Micrococcales;f__Dermatophilaceae;g__Mobilicoccus;s__Mobilicoccus pelagius
g__Piscicoccus;s__Piscicoccus intestinalis	66.17	53.6105	52.5092	78.1749	63.3776	81.4892	k__Bacteria;p__Actinobacteria;c__Actinobacteria;o__Micrococcales;f__Dermatophilaceae;g__Piscicoccus;s__Piscicoccus intestinalis
g__Arsenicicoccus;s__Arsenicicoccus bolidensis	65.3983	34.4299	53.6715	275.333	168.006	257.904	k__Bacteria;p__Actinobacteria;c__Actinobacteria;o__Micrococcales;f__Intrasporangiaceae;g__Arsenicicoccus;s__Arsenicicoccus bolidensis
g__Arsenicicoccus;s__Arsenicicoccus sp. oral taxon 190	31.5613	30.2749	49.9357	168.003	138.942	148.775	k__Bacteria;p__Actinobacteria;c__Actinobacteria;o__Micrococcales;f__Intrasporangiaceae;g__Arsenicicoccus;s__Arsenicicoccus sp. oral taxon 190
g__Humibacillus;s__Humibacillus sp. DSM 29435	48.1155	86.0554	42.4429	279.983	203.314	217.135	k__Bacteria;p__Actinobacteria;c__Actinobacteria;o__Micrococcales;f__Intrasporangiaceae;g__Humibacillus;s__Humibacillus sp. DSM 29435
g__Intrasporangium;s__Intrasporangium calvum	347.947	97.6492	50.3694	996.233	870.245	947.814	k__Bacteria;p__Actinobacteria;c__Actinobacteria;o__Micrococcales;f__Intrasporangiaceae;g__Intrasporangium;s__Intrasporangium calvum
g__Intrasporangium;s__Intrasporangium chromatireducens	490.543	220.063	173.25	1205.22	1025.35	1127.96	k__Bacteria;p__Actinobacteria;c__Actinobacteria;o__Micrococcales;f__Intrasporangiaceae;g__Intrasporangium;s__Intrasporangium chromatireducens
g__Intrasporangium;s__Intrasporangium oryzae	312.675	176.077	150.561	1079.57	965.919	884.861	k__Bacteria;p__Actinobacteria;c__Actinobacteria;o__Micrococcales;f__Intrasporangiaceae;g__Intrasporangium;s__Intrasporangium oryzae
g__Janibacter;s__Janibacter anophelis	13.0599	7.95941	4.4476	56.5711	47.4034	56.1074	k__Bacteria;p__Actinobacteria;c__Actinobacteria;o__Micrococcales;f__Intrasporangiaceae;g__Janibacter;s__Janibacter anophelis
g__Janibacter;s__Janibacter corallicola	49.7843	34.618	22.8373	59.2211	84.0938	59.2147	k__Bacteria;p__Actinobacteria;c__Actinobacteria;o__Micrococcales;f__Intrasporangiaceae;g__Janibacter;s__Janibacter corallicola
g__Janibacter;s__Janibacter hoylei	19.9212	7.5341	16.5835	148.497	118.556	98.8417	k__Bacteria;p__Actinobacteria;c__Actinobacteria;o__Micrococcales;f__Intrasporangiaceae;g__Janibacter;s__Janibacter hoylei
g__Janibacter;s__Janibacter indicus	31.0767	24.5177	41.731	229.413	239.682	173.764	k__Bacteria;p__Actinobacteria;c__Actinobacteria;o__Micrococcales;f__Intrasporangiaceae;g__Janibacter;s__Janibacter indicus
g__Janibacter;s__Janibacter limosus	9.74458	0	0	23.5999	9.61915	27.8082	k__Bacteria;p__Actinobacteria;c__Actinobacteria;o__Micrococcales;f__Intrasporangiaceae;g__Janibacter;s__Janibacter limosus
g__Janibacter;s__Janibacter melonis	84.1793	197.895	258.08	115.503	101.152	116.737	k__Bacteria;p__Actinobacteria;c__Actinobacteria;o__Micrococcales;f__Intrasporangiaceae;g__Janibacter;s__Janibacter melonis
g__Janibacter;s__Janibacter sp. HTCC2649	75.4009	47.9008	58.4744	163.315	148.573	192.125	k__Bacteria;p__Actinobacteria;c__Actinobacteria;o__Micrococcales;f__Intrasporangiaceae;g__Janibacter;s__Janibacter sp. HTCC2649
g__Janibacter;s__Janibacter sp. Soil728	35.1816	10.893	14.4689	42.7037	43.7947	54.5933	k__Bacteria;p__Actinobacteria;c__Actinobacteria;o__Micrococcales;f__Intrasporangiaceae;g__Janibacter;s__Janibacter sp. Soil728
g__Janibacter;s__Janibacter terrae	85.848	33.9822	74.1242	362.2	288.467	231.09	k__Bacteria;p__Actinobacteria;c__Actinobacteria;o__Micrococcales;f__Intrasporangiaceae;g__Janibacter;s__Janibacter terrae
g__Knoellia;s__Knoellia aerolata	221.78	130.466	110.461	611.249	623.278	588.348	k__Bacteria;p__Actinobacteria;c__Actinobacteria;o__Micrococcales;f__Intrasporangiaceae;g__Knoellia;s__Knoellia aerolata
g__Knoellia;s__Knoellia flava	81.3514	34.804	39.8671	235.604	230.429	263.88	k__Bacteria;p__Actinobacteria;c__Actinobacteria;o__Micrococcales;f__Intrasporangiaceae;g__Knoellia;s__Knoellia flava
g__Knoellia;s__Knoellia sinensis	233.562	95.1293	134.969	507.664	483.41	582.352	k__Bacteria;p__Actinobacteria;c__Actinobacteria;o__Micrococcales;f__Intrasporangiaceae;g__Knoellia;s__Knoellia sinensis
g__Knoellia;s__Knoellia sp. Soil729	118.61	42.5256	33.7159	287.286	255.941	293.944	k__Bacteria;p__Actinobacteria;c__Actinobacteria;o__Micrococcales;f__Intrasporangiaceae;g__Knoellia;s__Knoellia sp. Soil729
g__Knoellia;s__Knoellia subterranea	35.609	91.4879	74.2347	247.127	256.111	205.944	k__Bacteria;p__Actinobacteria;c__Actinobacteria;o__Micrococcales;f__Intrasporangiaceae;g__Knoellia;s__Knoellia subterranea
g__Kribbia;s__Kribbia dieselivorans	64.8954	158.363	85.4404	180.993	176.693	177.629	k__Bacteria;p__Actinobacteria;c__Actinobacteria;o__Micrococcales;f__Intrasporangiaceae;g__Kribbia;s__Kribbia dieselivorans
g__Monashia;s__Monashia flava	157.046	38.118	40.4327	368.916	308.28	446.465	k__Bacteria;p__Actinobacteria;c__Actinobacteria;o__Micrococcales;f__Intrasporangiaceae;g__Monashia;s__Monashia flava
g__Ornithinimicrobium;s__Ornithinimicrobium pekingense	4012.48	12258.5	19384.5	9350.48	11560.6	7301.37	k__Bacteria;p__Actinobacteria;c__Actinobacteria;o__Micrococcales;f__Intrasporangiaceae;g__Ornithinimicrobium;s__Ornithinimicrobium pekingense
g__Ornithinimicrobium;s__Ornithinimicrobium sp. CNJ-824	263.013	400.772	568.475	612.244	681.436	437.611	k__Bacteria;p__Actinobacteria;c__Actinobacteria;o__Micrococcales;f__Intrasporangiaceae;g__Ornithinimicrobium;s__Ornithinimicrobium sp. CNJ-824
g__Phycicoccus;s__Phycicoccus cremeus	1217.07	428.126	425.988	3254.48	2514.59	2847.55	k__Bacteria;p__Actinobacteria;c__Actinobacteria;o__Micrococcales;f__Intrasporangiaceae;g__Phycicoccus;s__Phycicoccus cremeus
g__Phycicoccus;s__Phycicoccus dokdonensis	131.663	62.8231	52.1733	348.902	396.94	383.374	k__Bacteria;p__Actinobacteria;c__Actinobacteria;o__Micrococcales;f__Intrasporangiaceae;g__Phycicoccus;s__Phycicoccus dokdonensis
g__Phycicoccus;s__Phycicoccus jejuensis	262.254	86.1454	119.972	526.635	388.283	486.477	k__Bacteria;p__Actinobacteria;c__Actinobacteria;o__Micrococcales;f__Intrasporangiaceae;g__Phycicoccus;s__Phycicoccus jejuensis
g__Phycicoccus;s__Phycicoccus sp. Root101	40.8918	14.7166	13.3716	114.066	96.7678	113.515	k__Bacteria;p__Actinobacteria;c__Actinobacteria;o__Micrococcales;f__Intrasporangiaceae;g__Phycicoccus;s__Phycicoccus sp. Root101
g__Phycicoccus;s__Phycicoccus sp. Root563	25.5722	17.6241	11.7156	86.486	55.5002	81.9915	k__Bacteria;p__Actinobacteria;c__Actinobacteria;o__Micrococcales;f__Intrasporangiaceae;g__Phycicoccus;s__Phycicoccus sp. Root563
g__Phycicoccus;s__Phycicoccus sp. Soil748	254.165	126.285	102.79	471.267	507.07	520.629	k__Bacteria;p__Actinobacteria;c__Actinobacteria;o__Micrococcales;f__Intrasporangiaceae;g__Phycicoccus;s__Phycicoccus sp. Soil748
g__Phycicoccus;s__Phycicoccus sp. Soil802	116.397	169.452	65.642	70.6055	71.4203	101.774	k__Bacteria;p__Actinobacteria;c__Actinobacteria;o__Micrococcales;f__Intrasporangiaceae;g__Phycicoccus;s__Phycicoccus sp. Soil802
g__Phycicoccus;s__Phycicoccus sp. Soil803	88.2622	169.388	143.095	86.0907	111.528	118.758	k__Bacteria;p__Actinobacteria;c__Actinobacteria;o__Micrococcales;f__Intrasporangiaceae;g__Phycicoccus;s__Phycicoccus sp. Soil803
g__Serinicoccus;s__Serinicoccus chungangensis	65.6256	79.0077	72.993	149.157	163.612	91.4038	k__Bacteria;p__Actinobacteria;c__Actinobacteria;o__Micrococcales;f__Intrasporangiaceae;g__Serinicoccus;s__Serinicoccus chungangensis
g__Serinicoccus;s__Serinicoccus marinus	13.4364	3.45093	4.47243	24.0394	33.5771	26.2704	k__Bacteria;p__Actinobacteria;c__Actinobacteria;o__Micrococcales;f__Intrasporangiaceae;g__Serinicoccus;s__Serinicoccus marinus
g__Serinicoccus;s__Serinicoccus profundi	40.3957	51.1805	154.969	220.774	132.797	126.462	k__Bacteria;p__Actinobacteria;c__Actinobacteria;o__Micrococcales;f__Intrasporangiaceae;g__Serinicoccus;s__Serinicoccus profundi
g__Serinicoccus;s__Serinicoccus sp. CNJ-927	73.8612	72.9193	138.827	112.307	95.6416	78.5321	k__Bacteria;p__Actinobacteria;c__Actinobacteria;o__Micrococcales;f__Intrasporangiaceae;g__Serinicoccus;s__Serinicoccus sp. CNJ-927
g__Serinicoccus;s__Serinicoccus sp. CUA-874	57.3498	34.1308	48.8101	155.298	91.1051	103.061	k__Bacteria;p__Actinobacteria;c__Actinobacteria;o__Micrococcales;f__Intrasporangiaceae;g__Serinicoccus;s__Serinicoccus sp. CUA-874
g__Serinicoccus;s__Serinicoccus sp. JLT9	68.3509	70.9121	107.553	139.184	139.301	117.399	k__Bacteria;p__Actinobacteria;c__Actinobacteria;o__Micrococcales;f__Intrasporangiaceae;g__Serinicoccus;s__Serinicoccus sp. JLT9
g__Terrabacter;s__Terrabacter sp. 28	239.724	207.705	101.525	312.17	299.365	451.938	k__Bacteria;p__Actinobacteria;c__Actinobacteria;o__Micrococcales;f__Intrasporangiaceae;g__Terrabacter;s__Terrabacter sp. 28
g__Terrabacter;s__Terrabacter sp. DBF63	0	0	0	24.4467	19.0705	9.50518	k__Bacteria;p__Actinobacteria;c__Actinobacteria;o__Micrococcales;f__Intrasporangiaceae;g__Terrabacter;s__Terrabacter sp. DBF63
g__Terrabacter;s__Terrabacter sp. Root181	5.01969	6.32671	14.4625	11.3728	5.63166	12.6756	k__Bacteria;p__Actinobacteria;c__Actinobacteria;o__Micrococcales;f__Intrasporangiaceae;g__Terrabacter;s__Terrabacter sp. Root181
g__Terrabacter;s__Terrabacter sp. Root85	12.9792	32.3683	7.98496	64.5862	76.1627	77.1994	k__Bacteria;p__Actinobacteria;c__Actinobacteria;o__Micrococcales;f__Intrasporangiaceae;g__Terrabacter;s__Terrabacter sp. Root85
g__Terrabacter;s__Terrabacter sp. Soil810	0	6.42975	1.52237	17.4657	11.8918	18.4822	k__Bacteria;p__Actinobacteria;c__Actinobacteria;o__Micrococcales;f__Intrasporangiaceae;g__Terrabacter;s__Terrabacter sp. Soil810
g__Terrabacter;s__Terrabacter sp. Soil811	3.44119	1.12925	7.81604	60.0697	35.2413	43.0352	k__Bacteria;p__Actinobacteria;c__Actinobacteria;o__Micrococcales;f__Intrasporangiaceae;g__Terrabacter;s__Terrabacter sp. Soil811
g__Terracoccus;s__Terracoccus sp. 273MFTsu3.1	48.1401	26.5459	56.1353	231.652	171.674	225.106	k__Bacteria;p__Actinobacteria;c__Actinobacteria;o__Micrococcales;f__Intrasporangiaceae;g__Terracoccus;s__Terracoccus sp. 273MFTsu3.1
g__Tetrasphaera;s__Tetrasphaera australiensis	81.9995	187.794	182.493	842.69	784.036	593.773	k__Bacteria;p__Actinobacteria;c__Actinobacteria;o__Micrococcales;f__Intrasporangiaceae;g__Tetrasphaera;s__Tetrasphaera australiensis
g__Tetrasphaera;s__Tetrasphaera elongata	8.0899	46.5897	20.0846	71.8911	79.3862	80.2018	k__Bacteria;p__Actinobacteria;c__Actinobacteria;o__Micrococcales;f__Intrasporangiaceae;g__Tetrasphaera;s__Tetrasphaera elongata
g__Tetrasphaera;s__Tetrasphaera japonica	300.084	226.897	137.984	719.54	685.008	720.03	k__Bacteria;p__Actinobacteria;c__Actinobacteria;o__Micrococcales;f__Intrasporangiaceae;g__Tetrasphaera;s__Tetrasphaera japonica
g__Tetrasphaera;s__Tetrasphaera jenkinsii	130.773	28.2706	57.5374	399.781	284.059	240.741	k__Bacteria;p__Actinobacteria;c__Actinobacteria;o__Micrococcales;f__Intrasporangiaceae;g__Tetrasphaera;s__Tetrasphaera jenkinsii
g__Tetrasphaera;s__Tetrasphaera sp. Soil756	162.035	78.4919	78.3985	468.88	419.1	496.88	k__Bacteria;p__Actinobacteria;c__Actinobacteria;o__Micrococcales;f__Intrasporangiaceae;g__Tetrasphaera;s__Tetrasphaera sp. Soil756
g__Unclassified;s__Intrasporangiaceae bacterium URHB0013	296.897	226.103	146.002	877.775	818.232	849.3	k__Bacteria;p__Actinobacteria;c__Actinobacteria;o__Micrococcales;f__Intrasporangiaceae;g__Unclassified;s__Intrasporangiaceae bacterium URHB0013
g__Jonesia;s__Jonesia denitrificans	10.9527	9.23115	7.18655	26.1153	43.9673	18.6111	k__Bacteria;p__Actinobacteria;c__Actinobacteria;o__Micrococcales;f__Jonesiaceae;g__Jonesia;s__Jonesia denitrificans
g__Jonesia;s__Jonesia quinghaiensis	17.4006	3.14321	2.79763	3.30094	5.94222	8.49361	k__Bacteria;p__Actinobacteria;c__Actinobacteria;o__Micrococcales;f__Jonesiaceae;g__Jonesia;s__Jonesia quinghaiensis
g__Agreia;s__Agreia bicolorata	41.4308	12.3423	14.7238	0	0	0	k__Bacteria;p__Actinobacteria;c__Actinobacteria;o__Micrococcales;f__Microbacteriaceae;g__Agreia;s__Agreia bicolorata
g__Agreia;s__Agreia pratensis	4.10124	0	3.70082	76.6102	47.7207	26.1756	k__Bacteria;p__Actinobacteria;c__Actinobacteria;o__Micrococcales;f__Microbacteriaceae;g__Agreia;s__Agreia pratensis
g__Agreia;s__Agreia sp. Leaf210	0	0	0	4.42657	12.9298	4.38753	k__Bacteria;p__Actinobacteria;c__Actinobacteria;o__Micrococcales;f__Microbacteriaceae;g__Agreia;s__Agreia sp. Leaf210
g__Agreia;s__Agreia sp. Leaf244	22.0736	9.95761	14.9849	11.5255	26.2531	17.0837	k__Bacteria;p__Actinobacteria;c__Actinobacteria;o__Micrococcales;f__Microbacteriaceae;g__Agreia;s__Agreia sp. Leaf244
g__Agreia;s__Agreia sp. Leaf283	3.22355	13.9665	9.16524	63.1721	40.3583	23.7481	k__Bacteria;p__Actinobacteria;c__Actinobacteria;o__Micrococcales;f__Microbacteriaceae;g__Agreia;s__Agreia sp. Leaf283
g__Agreia;s__Agreia sp. Leaf335	0	0	9.85217	3.12464	1.52448	6.19416	k__Bacteria;p__Actinobacteria;c__Actinobacteria;o__Micrococcales;f__Microbacteriaceae;g__Agreia;s__Agreia sp. Leaf335
g__Agreia;s__Agreia sp. VKM Ac-1783	1.18935	0	0.956805	32.1323	6.97488	26.077	k__Bacteria;p__Actinobacteria;c__Actinobacteria;o__Micrococcales;f__Microbacteriaceae;g__Agreia;s__Agreia sp. VKM Ac-1783
g__Agreia;s__Agreia sp. VKM Ac-2052	0	0	0	12.4556	10.2197	3.2945	k__Bacteria;p__Actinobacteria;c__Actinobacteria;o__Micrococcales;f__Microbacteriaceae;g__Agreia;s__Agreia sp. VKM Ac-2052
g__Agrococcus;s__Agrococcus baldri	38.1974	18.8371	52.0219	84.6877	70.4873	51.0243	k__Bacteria;p__Actinobacteria;c__Actinobacteria;o__Micrococcales;f__Microbacteriaceae;g__Agrococcus;s__Agrococcus baldri
g__Agrococcus;s__Agrococcus carbonis	21.7964	13.4396	50.6749	72.4584	41.3594	58.2409	k__Bacteria;p__Actinobacteria;c__Actinobacteria;o__Micrococcales;f__Microbacteriaceae;g__Agrococcus;s__Agrococcus carbonis
g__Agrococcus;s__Agrococcus casei	0	0	0	0	18.619	0	k__Bacteria;p__Actinobacteria;c__Actinobacteria;o__Micrococcales;f__Microbacteriaceae;g__Agrococcus;s__Agrococcus casei
g__Agrococcus;s__Agrococcus jejuensis	0	15.2624	13.5679	42.0222	51.4112	23.7465	k__Bacteria;p__Actinobacteria;c__Actinobacteria;o__Micrococcales;f__Microbacteriaceae;g__Agrococcus;s__Agrococcus jejuensis
g__Agrococcus;s__Agrococcus lahaulensis	47.2999	92.4008	199.202	258.093	237.592	78.0897	k__Bacteria;p__Actinobacteria;c__Actinobacteria;o__Micrococcales;f__Microbacteriaceae;g__Agrococcus;s__Agrococcus lahaulensis
g__Agrococcus;s__Agrococcus pavilionensis	39.2881	45.4992	91.9419	103.979	102.317	22.7047	k__Bacteria;p__Actinobacteria;c__Actinobacteria;o__Micrococcales;f__Microbacteriaceae;g__Agrococcus;s__Agrococcus pavilionensis
g__Agrococcus;s__Agrococcus sp. Marseille-P2731	16.0386	4.84569	53.8031	50.8161	10.4907	31.0801	k__Bacteria;p__Actinobacteria;c__Actinobacteria;o__Micrococcales;f__Microbacteriaceae;g__Agrococcus;s__Agrococcus sp. Marseille-P2731
g__Agromyces;s__Agromyces aureus	54.1132	107.004	155.359	130.677	106.731	83.7116	k__Bacteria;p__Actinobacteria;c__Actinobacteria;o__Micrococcales;f__Microbacteriaceae;g__Agromyces;s__Agromyces aureus
g__Agromyces;s__Agromyces cerinus	13.7891	94.904	77.215	48.9802	31.1241	22.3062	k__Bacteria;p__Actinobacteria;c__Actinobacteria;o__Micrococcales;f__Microbacteriaceae;g__Agromyces;s__Agromyces cerinus
g__Agromyces;s__Agromyces flavus	359.451	685.528	804.305	772.915	1528.97	568.96	k__Bacteria;p__Actinobacteria;c__Actinobacteria;o__Micrococcales;f__Microbacteriaceae;g__Agromyces;s__Agromyces flavus
g__Agromyces;s__Agromyces italicus	33.07	61.1844	56.4744	75.6997	74.3559	74.7371	k__Bacteria;p__Actinobacteria;c__Actinobacteria;o__Micrococcales;f__Microbacteriaceae;g__Agromyces;s__Agromyces italicus
g__Agromyces;s__Agromyces sp. CF514	17.1639	15.8517	55.891	98.7008	95.4238	61.9364	k__Bacteria;p__Actinobacteria;c__Actinobacteria;o__Micrococcales;f__Microbacteriaceae;g__Agromyces;s__Agromyces sp. CF514
g__Agromyces;s__Agromyces sp. Leaf222	14.5367	10.3344	24.2614	56.9942	60.7558	46.2529	k__Bacteria;p__Actinobacteria;c__Actinobacteria;o__Micrococcales;f__Microbacteriaceae;g__Agromyces;s__Agromyces sp. Leaf222
g__Agromyces;s__Agromyces sp. NDB4Y10	380.234	507.066	911.671	1351.4	1746.84	899.777	k__Bacteria;p__Actinobacteria;c__Actinobacteria;o__Micrococcales;f__Microbacteriaceae;g__Agromyces;s__Agromyces sp. NDB4Y10
g__Agromyces;s__Agromyces sp. Root1464	19.6215	88.2526	73.8502	67.8726	44.2643	58.3494	k__Bacteria;p__Actinobacteria;c__Actinobacteria;o__Micrococcales;f__Microbacteriaceae;g__Agromyces;s__Agromyces sp. Root1464
g__Agromyces;s__Agromyces sp. Root81	15.907	24.8632	65.044	117.99	90.8929	71.054	k__Bacteria;p__Actinobacteria;c__Actinobacteria;o__Micrococcales;f__Microbacteriaceae;g__Agromyces;s__Agromyces sp. Root81
g__Agromyces;s__Agromyces sp. Soil535	178.899	188.781	226.024	479.682	412.611	326.286	k__Bacteria;p__Actinobacteria;c__Actinobacteria;o__Micrococcales;f__Microbacteriaceae;g__Agromyces;s__Agromyces sp. Soil535
g__Agromyces;s__Agromyces subbeticus	45.9102	178.106	190.947	221.538	262.69	184.878	k__Bacteria;p__Actinobacteria;c__Actinobacteria;o__Micrococcales;f__Microbacteriaceae;g__Agromyces;s__Agromyces subbeticus
g__Aurantimicrobium;s__Aurantimicrobium minutum	13.17	3.97971	22.229	109.752	59.3302	55.4856	k__Bacteria;p__Actinobacteria;c__Actinobacteria;o__Micrococcales;f__Microbacteriaceae;g__Aurantimicrobium;s__Aurantimicrobium minutum
g__Candidatus Aquiluna;s__Candidatus Aquiluna sp. IMCC13023	0	0	0	0	0	8.88475	k__Bacteria;p__Actinobacteria;c__Actinobacteria;o__Micrococcales;f__Microbacteriaceae;g__Candidatus Aquiluna;s__Candidatus Aquiluna sp. IMCC13023
g__Candidatus Aquiluna;s__Candidatus Aquiluna sp. UB-MaderosW2red	3.76947	0	0	17.8648	1.40768	7.64279	k__Bacteria;p__Actinobacteria;c__Actinobacteria;o__Micrococcales;f__Microbacteriaceae;g__Candidatus Aquiluna;s__Candidatus Aquiluna sp. UB-MaderosW2red
g__Clavibacter;s__Clavibacter cf. michiganensis LMG 26808	8.57642	3.53228	2.69153	35.2728	14.7996	21.3968	k__Bacteria;p__Actinobacteria;c__Actinobacteria;o__Micrococcales;f__Microbacteriaceae;g__Clavibacter;s__Clavibacter cf. michiganensis LMG 26808
g__Clavibacter;s__Clavibacter insidiosus	0	0	0	12.4497	10.9096	2.46799	k__Bacteria;p__Actinobacteria;c__Actinobacteria;o__Micrococcales;f__Microbacteriaceae;g__Clavibacter;s__Clavibacter insidiosus
g__Clavibacter;s__Clavibacter michiganensis	165.583	104.653	147.19	1115.15	600.207	549.408	k__Bacteria;p__Actinobacteria;c__Actinobacteria;o__Micrococcales;f__Microbacteriaceae;g__Clavibacter;s__Clavibacter michiganensis
g__Clavibacter;s__Clavibacter nebraskensis	13.5729	2.50499	3.28406	17.5084	24.8104	26.0345	k__Bacteria;p__Actinobacteria;c__Actinobacteria;o__Micrococcales;f__Microbacteriaceae;g__Clavibacter;s__Clavibacter nebraskensis
g__Clavibacter;s__Clavibacter sepedonicus	0	0	0.956805	29.4123	13.5361	14.0095	k__Bacteria;p__Actinobacteria;c__Actinobacteria;o__Micrococcales;f__Microbacteriaceae;g__Clavibacter;s__Clavibacter sepedonicus
g__Clavibacter;s__Clavibacter tessellarius	3.80883	14.6002	17.3843	98.2592	28.1115	29.1329	k__Bacteria;p__Actinobacteria;c__Actinobacteria;o__Micrococcales;f__Microbacteriaceae;g__Clavibacter;s__Clavibacter tessellarius
g__Cnuibacter;s__Cnuibacter physcomitrellae	108.923	128.019	201.139	797.41	417.64	355.246	k__Bacteria;p__Actinobacteria;c__Actinobacteria;o__Micrococcales;f__Microbacteriaceae;g__Cnuibacter;s__Cnuibacter physcomitrellae
g__Compostimonas;s__Compostimonas suwonensis	145.987	99.1962	104.626	825.861	602.128	540.727	k__Bacteria;p__Actinobacteria;c__Actinobacteria;o__Micrococcales;f__Microbacteriaceae;g__Compostimonas;s__Compostimonas suwonensis
g__Cryobacterium;s__Cryobacterium arcticum	19.0817	21.8682	26.6451	235.106	140.225	110.723	k__Bacteria;p__Actinobacteria;c__Actinobacteria;o__Micrococcales;f__Microbacteriaceae;g__Cryobacterium;s__Cryobacterium arcticum
g__Cryobacterium;s__Cryobacterium flavum	90.4767	27.5905	47.3708	186.98	156.225	152.545	k__Bacteria;p__Actinobacteria;c__Actinobacteria;o__Micrococcales;f__Microbacteriaceae;g__Cryobacterium;s__Cryobacterium flavum
g__Cryobacterium;s__Cryobacterium levicorallinum	50.0571	26.3526	16.5778	124.818	73.6104	80.612	k__Bacteria;p__Actinobacteria;c__Actinobacteria;o__Micrococcales;f__Microbacteriaceae;g__Cryobacterium;s__Cryobacterium levicorallinum
g__Cryobacterium;s__Cryobacterium luteum	1.16854	4.59054	10.6931	79.3557	37.1253	40.2582	k__Bacteria;p__Actinobacteria;c__Actinobacteria;o__Micrococcales;f__Microbacteriaceae;g__Cryobacterium;s__Cryobacterium luteum
g__Cryobacterium;s__Cryobacterium psychrotolerans	54.9382	60.0536	62.1268	480.296	287.339	314.77	k__Bacteria;p__Actinobacteria;c__Actinobacteria;o__Micrococcales;f__Microbacteriaceae;g__Cryobacterium;s__Cryobacterium psychrotolerans
g__Cryobacterium;s__Cryobacterium roopkundense	30.8321	6.3515	26.1554	106.14	85.2677	59.9882	k__Bacteria;p__Actinobacteria;c__Actinobacteria;o__Micrococcales;f__Microbacteriaceae;g__Cryobacterium;s__Cryobacterium roopkundense
g__Cryobacterium;s__Cryobacterium sp. LW097	24.0297	10.7592	15.4293	109.579	47.1496	70.3918	k__Bacteria;p__Actinobacteria;c__Actinobacteria;o__Micrococcales;f__Microbacteriaceae;g__Cryobacterium;s__Cryobacterium sp. LW097
g__Cryobacterium;s__Cryobacterium sp. MLB-32	33.5965	25.7962	35.2793	221.292	184.363	217.883	k__Bacteria;p__Actinobacteria;c__Actinobacteria;o__Micrococcales;f__Microbacteriaceae;g__Cryobacterium;s__Cryobacterium sp. MLB-32
g__Cryocola;s__Cryocola sp. 340MFSha3.1	16.5192	9.93514	9.79035	49.6503	25.6197	33.3376	k__Bacteria;p__Actinobacteria;c__Actinobacteria;o__Micrococcales;f__Microbacteriaceae;g__Cryocola;s__Cryocola sp. 340MFSha3.1
g__Curtobacterium;s__Curtobacterium ammoniigenes	26.7995	11.0153	5.27241	199.301	94.1723	93.2385	k__Bacteria;p__Actinobacteria;c__Actinobacteria;o__Micrococcales;f__Microbacteriaceae;g__Curtobacterium;s__Curtobacterium ammoniigenes
g__Curtobacterium;s__Curtobacterium citreum	1.54773	3.76705	6.98594	17.7636	14.9307	19.223	k__Bacteria;p__Actinobacteria;c__Actinobacteria;o__Micrococcales;f__Microbacteriaceae;g__Curtobacterium;s__Curtobacterium citreum
g__Curtobacterium;s__Curtobacterium flaccumfaciens	0	0	0	45.3454	29.3287	14.1257	k__Bacteria;p__Actinobacteria;c__Actinobacteria;o__Micrococcales;f__Microbacteriaceae;g__Curtobacterium;s__Curtobacterium flaccumfaciens
g__Curtobacterium;s__Curtobacterium luteum	0	2.97279	1.86151	12.09	13.2221	8.30925	k__Bacteria;p__Actinobacteria;c__Actinobacteria;o__Micrococcales;f__Microbacteriaceae;g__Curtobacterium;s__Curtobacterium luteum
g__Curtobacterium;s__Curtobacterium oceanosedimentum	0	1.81428	0	28.4635	2.56695	3.33222	k__Bacteria;p__Actinobacteria;c__Actinobacteria;o__Micrococcales;f__Microbacteriaceae;g__Curtobacterium;s__Curtobacterium oceanosedimentum
g__Curtobacterium;s__Curtobacterium sp. _Ferrero_	2.5824	1.64495	2.76488	100.58	41.7853	72.5436	k__Bacteria;p__Actinobacteria;c__Actinobacteria;o__Micrococcales;f__Microbacteriaceae;g__Curtobacterium;s__Curtobacterium sp. _Ferrero_
g__Curtobacterium;s__Curtobacterium sp. 314Chir4.1	0	16.4234	37.6332	36.1876	17.9407	22.7551	k__Bacteria;p__Actinobacteria;c__Actinobacteria;o__Micrococcales;f__Microbacteriaceae;g__Curtobacterium;s__Curtobacterium sp. 314Chir4.1
g__Curtobacterium;s__Curtobacterium sp. 9128	0	12.3371	2.35015	11.4967	8.28461	12.3268	k__Bacteria;p__Actinobacteria;c__Actinobacteria;o__Micrococcales;f__Microbacteriaceae;g__Curtobacterium;s__Curtobacterium sp. 9128
g__Curtobacterium;s__Curtobacterium sp. B18	6.52206	11.3444	6.9958	13.7026	5.4711	10.4162	k__Bacteria;p__Actinobacteria;c__Actinobacteria;o__Micrococcales;f__Microbacteriaceae;g__Curtobacterium;s__Curtobacterium sp. B18
g__Curtobacterium;s__Curtobacterium sp. B8	3.25999	0	5.04665	9.01439	8.44719	0.62679	k__Bacteria;p__Actinobacteria;c__Actinobacteria;o__Micrococcales;f__Microbacteriaceae;g__Curtobacterium;s__Curtobacterium sp. B8
g__Curtobacterium;s__Curtobacterium sp. ER1_6	200.103	110.508	152.892	643.224	403.679	356.726	k__Bacteria;p__Actinobacteria;c__Actinobacteria;o__Micrococcales;f__Microbacteriaceae;g__Curtobacterium;s__Curtobacterium sp. ER1_6
g__Curtobacterium;s__Curtobacterium sp. Leaf183	0	0	0	23.678	6.5869	3.35273	k__Bacteria;p__Actinobacteria;c__Actinobacteria;o__Micrococcales;f__Microbacteriaceae;g__Curtobacterium;s__Curtobacterium sp. Leaf183
g__Curtobacterium;s__Curtobacterium sp. Leaf261	0	5.73818	8.74475	35.2684	18.6071	12.1415	k__Bacteria;p__Actinobacteria;c__Actinobacteria;o__Micrococcales;f__Microbacteriaceae;g__Curtobacterium;s__Curtobacterium sp. Leaf261
g__Curtobacterium;s__Curtobacterium sp. MCBA15_004	0	0	0	0	9.02859	0	k__Bacteria;p__Actinobacteria;c__Actinobacteria;o__Micrococcales;f__Microbacteriaceae;g__Curtobacterium;s__Curtobacterium sp. MCBA15_004
g__Curtobacterium;s__Curtobacterium sp. MCBA15_008	11.5973	21.8368	16.0051	16.1793	6.86633	2.83798	k__Bacteria;p__Actinobacteria;c__Actinobacteria;o__Micrococcales;f__Microbacteriaceae;g__Curtobacterium;s__Curtobacterium sp. MCBA15_008
g__Curtobacterium;s__Curtobacterium sp. MMLR14_010	0	4.74758	0	6.89893	2.72739	2.77648	k__Bacteria;p__Actinobacteria;c__Actinobacteria;o__Micrococcales;f__Microbacteriaceae;g__Curtobacterium;s__Curtobacterium sp. MMLR14_010
g__Curtobacterium;s__Curtobacterium sp. MR_MD2014	1.4294	0	0	35.9183	41.7321	6.2708	k__Bacteria;p__Actinobacteria;c__Actinobacteria;o__Micrococcales;f__Microbacteriaceae;g__Curtobacterium;s__Curtobacterium sp. MR_MD2014
g__Curtobacterium;s__Curtobacterium sp. S6	1.79775	0	0	7.35492	8.05628	6.37879	k__Bacteria;p__Actinobacteria;c__Actinobacteria;o__Micrococcales;f__Microbacteriaceae;g__Curtobacterium;s__Curtobacterium sp. S6
g__Curtobacterium;s__Curtobacterium sp. UCD-KPL2560	0	0	0	24.8917	16.7844	15.4316	k__Bacteria;p__Actinobacteria;c__Actinobacteria;o__Micrococcales;f__Microbacteriaceae;g__Curtobacterium;s__Curtobacterium sp. UCD-KPL2560
g__Curtobacterium;s__Curtobacterium sp. UNCCL20	2.65576	0	2.69371	24.5873	1.30751	10.8597	k__Bacteria;p__Actinobacteria;c__Actinobacteria;o__Micrococcales;f__Microbacteriaceae;g__Curtobacterium;s__Curtobacterium sp. UNCCL20
g__Diaminobutyricimonas;s__Diaminobutyricimonas aerilata	854.177	1047.03	1732.58	10050.6	5545.17	4557.27	k__Bacteria;p__Actinobacteria;c__Actinobacteria;o__Micrococcales;f__Microbacteriaceae;g__Diaminobutyricimonas;s__Diaminobutyricimonas aerilata
g__Frigoribacterium;s__Frigoribacterium sp. JB110	41.5338	21.1257	44.6439	10.96	24.2919	15.8293	k__Bacteria;p__Actinobacteria;c__Actinobacteria;o__Micrococcales;f__Microbacteriaceae;g__Frigoribacterium;s__Frigoribacterium sp. JB110
g__Frigoribacterium;s__Frigoribacterium sp. Leaf164	16.3843	20.5842	25.4577	457.317	194.735	207.671	k__Bacteria;p__Actinobacteria;c__Actinobacteria;o__Micrococcales;f__Microbacteriaceae;g__Frigoribacterium;s__Frigoribacterium sp. Leaf164
g__Frigoribacterium;s__Frigoribacterium sp. Leaf172	2.46008	0	0	22.5943	7.12123	2.31524	k__Bacteria;p__Actinobacteria;c__Actinobacteria;o__Micrococcales;f__Microbacteriaceae;g__Frigoribacterium;s__Frigoribacterium sp. Leaf172
g__Frigoribacterium;s__Frigoribacterium sp. Leaf186	5.11768	6.91404	20.3502	170.676	69.4274	77.4878	k__Bacteria;p__Actinobacteria;c__Actinobacteria;o__Micrococcales;f__Microbacteriaceae;g__Frigoribacterium;s__Frigoribacterium sp. Leaf186
g__Frigoribacterium;s__Frigoribacterium sp. Leaf263	23.97	0	2.41041	40.7157	6.62592	17.442	k__Bacteria;p__Actinobacteria;c__Actinobacteria;o__Micrococcales;f__Microbacteriaceae;g__Frigoribacterium;s__Frigoribacterium sp. Leaf263
g__Frigoribacterium;s__Frigoribacterium sp. Leaf415	0	12.3371	0	11.9517	13.0915	11.8463	k__Bacteria;p__Actinobacteria;c__Actinobacteria;o__Micrococcales;f__Microbacteriaceae;g__Frigoribacterium;s__Frigoribacterium sp. Leaf415
g__Frigoribacterium;s__Frigoribacterium sp. Leaf8	2.32545	2.45514	11.7337	10.7778	4.62293	9.67142	k__Bacteria;p__Actinobacteria;c__Actinobacteria;o__Micrococcales;f__Microbacteriaceae;g__Frigoribacterium;s__Frigoribacterium sp. Leaf8
g__Frigoribacterium;s__Frigoribacterium sp. MCBA15_019	0	0	0	23.167	8.06381	11.1699	k__Bacteria;p__Actinobacteria;c__Actinobacteria;o__Micrococcales;f__Microbacteriaceae;g__Frigoribacterium;s__Frigoribacterium sp. MCBA15_019
g__Frigoribacterium;s__Frigoribacterium sp. RIT-PI-h	10.5037	0	5.77554	57.7052	39.4291	23.2124	k__Bacteria;p__Actinobacteria;c__Actinobacteria;o__Micrococcales;f__Microbacteriaceae;g__Frigoribacterium;s__Frigoribacterium sp. RIT-PI-h
g__Frondihabitans;s__Frondihabitans sp. Leaf304	34.6952	8.6039	21.531	345.372	170.596	204.552	k__Bacteria;p__Actinobacteria;c__Actinobacteria;o__Micrococcales;f__Microbacteriaceae;g__Frondihabitans;s__Frondihabitans sp. Leaf304
g__Frondihabitans;s__Frondihabitans sp. PAMC 28766	12.0013	13.6672	22.4196	230.14	97.2969	133.289	k__Bacteria;p__Actinobacteria;c__Actinobacteria;o__Micrococcales;f__Microbacteriaceae;g__Frondihabitans;s__Frondihabitans sp. PAMC 28766
g__Glaciibacter;s__Glaciibacter superstes	170.931	124.927	205.183	793.758	424.586	422.559	k__Bacteria;p__Actinobacteria;c__Actinobacteria;o__Micrococcales;f__Microbacteriaceae;g__Glaciibacter;s__Glaciibacter superstes
g__Gryllotalpicola;s__Gryllotalpicola ginsengisoli	56.4974	41.9834	27.3746	238.639	138.998	138.211	k__Bacteria;p__Actinobacteria;c__Actinobacteria;o__Micrococcales;f__Microbacteriaceae;g__Gryllotalpicola;s__Gryllotalpicola ginsengisoli
g__Gulosibacter;s__Gulosibacter molinativorax	6.87374	2.41904	3.68651	6.65043	11.7077	5.17872	k__Bacteria;p__Actinobacteria;c__Actinobacteria;o__Micrococcales;f__Microbacteriaceae;g__Gulosibacter;s__Gulosibacter molinativorax
g__Gulosibacter;s__Gulosibacter sp. 10	13.8244	14.7309	22.6944	25.7399	43.4829	27.5757	k__Bacteria;p__Actinobacteria;c__Actinobacteria;o__Micrococcales;f__Microbacteriaceae;g__Gulosibacter;s__Gulosibacter sp. 10
g__Herbiconiux;s__Herbiconiux ginsengi	118.012	96.7676	119.084	346.307	161.438	132.612	k__Bacteria;p__Actinobacteria;c__Actinobacteria;o__Micrococcales;f__Microbacteriaceae;g__Herbiconiux;s__Herbiconiux ginsengi
g__Herbiconiux;s__Herbiconiux solani	95.4108	40.2623	77.9848	514.457	302.633	298.918	k__Bacteria;p__Actinobacteria;c__Actinobacteria;o__Micrococcales;f__Microbacteriaceae;g__Herbiconiux;s__Herbiconiux solani
g__Herbiconiux;s__Herbiconiux sp. YR403	1.70589	0	1.10595	53.7324	8.05197	24.0133	k__Bacteria;p__Actinobacteria;c__Actinobacteria;o__Micrococcales;f__Microbacteriaceae;g__Herbiconiux;s__Herbiconiux sp. YR403
g__Humibacter;s__Humibacter albus	14.8581	31.9319	37.5789	155.948	73.0014	83.42	k__Bacteria;p__Actinobacteria;c__Actinobacteria;o__Micrococcales;f__Microbacteriaceae;g__Humibacter;s__Humibacter albus
g__Leifsonia;s__Leifsonia aquatica	121.027	87.2836	165.473	248.958	183.217	149.807	k__Bacteria;p__Actinobacteria;c__Actinobacteria;o__Micrococcales;f__Microbacteriaceae;g__Leifsonia;s__Leifsonia aquatica
g__Leifsonia;s__Leifsonia rubra	42.8484	18.879	47.1321	146.327	101.307	103.423	k__Bacteria;p__Actinobacteria;c__Actinobacteria;o__Micrococcales;f__Microbacteriaceae;g__Leifsonia;s__Leifsonia rubra
g__Leifsonia;s__Leifsonia sp. 109	0	3.04619	0	26.6222	6.9782	8.54443	k__Bacteria;p__Actinobacteria;c__Actinobacteria;o__Micrococcales;f__Microbacteriaceae;g__Leifsonia;s__Leifsonia sp. 109
g__Leifsonia;s__Leifsonia sp. 21MFCrub1.1	15.7594	12.6662	22.1366	111.168	74.9533	48.2719	k__Bacteria;p__Actinobacteria;c__Actinobacteria;o__Micrococcales;f__Microbacteriaceae;g__Leifsonia;s__Leifsonia sp. 21MFCrub1.1
g__Leifsonia;s__Leifsonia sp. 71-9	20.324	4.97468	21.4434	128.126	42.4467	59.0619	k__Bacteria;p__Actinobacteria;c__Actinobacteria;o__Micrococcales;f__Microbacteriaceae;g__Leifsonia;s__Leifsonia sp. 71-9
g__Leifsonia;s__Leifsonia sp. ALI-44-B	23.6237	8.06453	23.6552	37.6563	59.642	19.5095	k__Bacteria;p__Actinobacteria;c__Actinobacteria;o__Micrococcales;f__Microbacteriaceae;g__Leifsonia;s__Leifsonia sp. ALI-44-B
g__Leifsonia;s__Leifsonia sp. Leaf264	17.5798	46.034	60.546	71.4801	48.2711	32.0129	k__Bacteria;p__Actinobacteria;c__Actinobacteria;o__Micrococcales;f__Microbacteriaceae;g__Leifsonia;s__Leifsonia sp. Leaf264
g__Leifsonia;s__Leifsonia sp. Leaf325	16.5559	9.07361	36.997	78.0808	61.2127	52.4262	k__Bacteria;p__Actinobacteria;c__Actinobacteria;o__Micrococcales;f__Microbacteriaceae;g__Leifsonia;s__Leifsonia sp. Leaf325
g__Leifsonia;s__Leifsonia sp. Leaf336	8.25336	37.2125	41.3424	167.534	91.1347	56.6008	k__Bacteria;p__Actinobacteria;c__Actinobacteria;o__Micrococcales;f__Microbacteriaceae;g__Leifsonia;s__Leifsonia sp. Leaf336
g__Leifsonia;s__Leifsonia sp. NCR5	20.9909	13.6744	26.9616	178.547	100.232	93.002	k__Bacteria;p__Actinobacteria;c__Actinobacteria;o__Micrococcales;f__Microbacteriaceae;g__Leifsonia;s__Leifsonia sp. NCR5
g__Leifsonia;s__Leifsonia sp. Root112D2	77.5073	53.5693	114.691	497.303	307.369	247.142	k__Bacteria;p__Actinobacteria;c__Actinobacteria;o__Micrococcales;f__Microbacteriaceae;g__Leifsonia;s__Leifsonia sp. Root112D2
g__Leifsonia;s__Leifsonia sp. Root227	3.04313	7.08111	23.6217	235.381	120.308	91.4353	k__Bacteria;p__Actinobacteria;c__Actinobacteria;o__Micrococcales;f__Microbacteriaceae;g__Leifsonia;s__Leifsonia sp. Root227
g__Leifsonia;s__Leifsonia sp. Root4	2.78223	28.4242	12.5047	81.8214	100.739	47.7469	k__Bacteria;p__Actinobacteria;c__Actinobacteria;o__Micrococcales;f__Microbacteriaceae;g__Leifsonia;s__Leifsonia sp. Root4
g__Leifsonia;s__Leifsonia xyli	67.1574	111.25	141.226	264.459	262.998	170.75	k__Bacteria;p__Actinobacteria;c__Actinobacteria;o__Micrococcales;f__Microbacteriaceae;g__Leifsonia;s__Leifsonia xyli
g__Leifsonia;s__uncultured Leifsonia sp.	0	28.2725	33.2938	0	0	0	k__Bacteria;p__Actinobacteria;c__Actinobacteria;o__Micrococcales;f__Microbacteriaceae;g__Leifsonia;s__uncultured Leifsonia sp.
g__Leucobacter;s__Leucobacter celer	2.42184	2.58368	10.8678	26.3666	25.3114	27.2647	k__Bacteria;p__Actinobacteria;c__Actinobacteria;o__Micrococcales;f__Microbacteriaceae;g__Leucobacter;s__Leucobacter celer
g__Leucobacter;s__Leucobacter chironomi	0	0	2.08902	0	5.81843	0	k__Bacteria;p__Actinobacteria;c__Actinobacteria;o__Micrococcales;f__Microbacteriaceae;g__Leucobacter;s__Leucobacter chironomi
g__Leucobacter;s__Leucobacter chromiiresistens	30.8433	8.58146	24.6009	35.8511	46.2906	39.5208	k__Bacteria;p__Actinobacteria;c__Actinobacteria;o__Micrococcales;f__Microbacteriaceae;g__Leucobacter;s__Leucobacter chromiiresistens
g__Leucobacter;s__Leucobacter komagatae	3.03516	0	0	6.26997	9.09751	0	k__Bacteria;p__Actinobacteria;c__Actinobacteria;o__Micrococcales;f__Microbacteriaceae;g__Leucobacter;s__Leucobacter komagatae
g__Leucobacter;s__Leucobacter musarum	11.7614	0	3.60407	8.4721	18.1912	16.5826	k__Bacteria;p__Actinobacteria;c__Actinobacteria;o__Micrococcales;f__Microbacteriaceae;g__Leucobacter;s__Leucobacter musarum
g__Leucobacter;s__Leucobacter salsicius	0	0	0	9.82238	13.0507	1.88037	k__Bacteria;p__Actinobacteria;c__Actinobacteria;o__Micrococcales;f__Microbacteriaceae;g__Leucobacter;s__Leucobacter salsicius
g__Leucobacter;s__Leucobacter sp. Ag1	0.830221	39.4436	32.7268	29.3922	10.9313	34.3257	k__Bacteria;p__Actinobacteria;c__Actinobacteria;o__Micrococcales;f__Microbacteriaceae;g__Leucobacter;s__Leucobacter sp. Ag1
g__Leucobacter;s__Leucobacter sp. G161	31.3931	7.92745	18.5728	3.4147	7.84982	5.94795	k__Bacteria;p__Actinobacteria;c__Actinobacteria;o__Micrococcales;f__Microbacteriaceae;g__Leucobacter;s__Leucobacter sp. G161
g__Leucobacter;s__Leucobacter sp. OLCALW19	0	0	0	1.94337	0	5.7787	k__Bacteria;p__Actinobacteria;c__Actinobacteria;o__Micrococcales;f__Microbacteriaceae;g__Leucobacter;s__Leucobacter sp. OLCALW19
g__Leucobacter;s__Leucobacter sp. OLES1	10.8058	24.4438	6.43052	93.7145	83.2885	61.2116	k__Bacteria;p__Actinobacteria;c__Actinobacteria;o__Micrococcales;f__Microbacteriaceae;g__Leucobacter;s__Leucobacter sp. OLES1
g__Leucobacter;s__Leucobacter sp. PH1c	93.1105	5.36253	0	10.0554	6.20257	25.5805	k__Bacteria;p__Actinobacteria;c__Actinobacteria;o__Micrococcales;f__Microbacteriaceae;g__Leucobacter;s__Leucobacter sp. PH1c
g__Leucobacter;s__Leucobacter sp. UCD-THU	2.42184	0	3.38761	18.7581	17.4862	20.0619	k__Bacteria;p__Actinobacteria;c__Actinobacteria;o__Micrococcales;f__Microbacteriaceae;g__Leucobacter;s__Leucobacter sp. UCD-THU
g__Microbacterium;s__Microbacterium agarici	11.8687	9.62769	30.9076	196.141	101.834	95.6591	k__Bacteria;p__Actinobacteria;c__Actinobacteria;o__Micrococcales;f__Microbacteriaceae;g__Microbacterium;s__Microbacterium agarici
g__Microbacterium;s__Microbacterium arborescens	4.23	0	6.80587	0	0	0	k__Bacteria;p__Actinobacteria;c__Actinobacteria;o__Micrococcales;f__Microbacteriaceae;g__Microbacterium;s__Microbacterium arborescens
g__Microbacterium;s__Microbacterium aurum	5.62754	5.89874	41.9846	33.0329	28.1603	6.98913	k__Bacteria;p__Actinobacteria;c__Actinobacteria;o__Micrococcales;f__Microbacteriaceae;g__Microbacterium;s__Microbacterium aurum
g__Microbacterium;s__Microbacterium azadirachtae	10.1172	0	11.0595	21.6405	16.631	4.94529	k__Bacteria;p__Actinobacteria;c__Actinobacteria;o__Micrococcales;f__Microbacteriaceae;g__Microbacterium;s__Microbacterium azadirachtae
g__Microbacterium;s__Microbacterium barkeri	10.8424	6.97622	11.8914	11.5851	22.1377	3.30626	k__Bacteria;p__Actinobacteria;c__Actinobacteria;o__Micrococcales;f__Microbacteriaceae;g__Microbacterium;s__Microbacterium barkeri
g__Microbacterium;s__Microbacterium chocolatum	11.0729	51.435	77.8947	31.0428	22.2026	19.4206	k__Bacteria;p__Actinobacteria;c__Actinobacteria;o__Micrococcales;f__Microbacteriaceae;g__Microbacterium;s__Microbacterium chocolatum
g__Microbacterium;s__Microbacterium enclense	10.3144	31.4124	14.763	48.4137	18.798	7.52446	k__Bacteria;p__Actinobacteria;c__Actinobacteria;o__Micrococcales;f__Microbacteriaceae;g__Microbacterium;s__Microbacterium enclense
g__Microbacterium;s__Microbacterium esteraromaticum	49.4731	81.2339	74.8583	57.9825	47.131	52.7146	k__Bacteria;p__Actinobacteria;c__Actinobacteria;o__Micrococcales;f__Microbacteriaceae;g__Microbacterium;s__Microbacterium esteraromaticum
g__Microbacterium;s__Microbacterium foliorum	0	2.75689	34.2084	0	11.9207	0	k__Bacteria;p__Actinobacteria;c__Actinobacteria;o__Micrococcales;f__Microbacteriaceae;g__Microbacterium;s__Microbacterium foliorum
g__Microbacterium;s__Microbacterium gorillae	18.071	26.3795	16.1573	12.6457	3.98978	11.227	k__Bacteria;p__Actinobacteria;c__Actinobacteria;o__Micrococcales;f__Microbacteriaceae;g__Microbacterium;s__Microbacterium gorillae
g__Microbacterium;s__Microbacterium gubbeenense	84.1047	110.919	69.692	42.4051	26.5837	4.83215	k__Bacteria;p__Actinobacteria;c__Actinobacteria;o__Micrococcales;f__Microbacteriaceae;g__Microbacterium;s__Microbacterium gubbeenense
g__Microbacterium;s__Microbacterium hominis	29.48	7.84122	23.4112	37.4368	35.1965	44.8613	k__Bacteria;p__Actinobacteria;c__Actinobacteria;o__Micrococcales;f__Microbacteriaceae;g__Microbacterium;s__Microbacterium hominis
g__Microbacterium;s__Microbacterium humi	62.7658	34.9132	50.257	272.895	183.631	169.842	k__Bacteria;p__Actinobacteria;c__Actinobacteria;o__Micrococcales;f__Microbacteriaceae;g__Microbacterium;s__Microbacterium humi
g__Microbacterium;s__Microbacterium hydrocarbonoxydans	47.0421	119.565	127.145	48.1812	25.7732	18.8764	k__Bacteria;p__Actinobacteria;c__Actinobacteria;o__Micrococcales;f__Microbacteriaceae;g__Microbacterium;s__Microbacterium hydrocarbonoxydans
g__Microbacterium;s__Microbacterium indicum	241.046	24.9019	70.1062	30.399	39.0909	17.7457	k__Bacteria;p__Actinobacteria;c__Actinobacteria;o__Micrococcales;f__Microbacteriaceae;g__Microbacterium;s__Microbacterium indicum
g__Microbacterium;s__Microbacterium ketosireducens	148.617	482.002	578.176	105.669	49.3935	56.0941	k__Bacteria;p__Actinobacteria;c__Actinobacteria;o__Micrococcales;f__Microbacteriaceae;g__Microbacterium;s__Microbacterium ketosireducens
g__Microbacterium;s__Microbacterium laevaniformans	118.855	31.8857	46.2853	46.6657	20.5843	73.2403	k__Bacteria;p__Actinobacteria;c__Actinobacteria;o__Micrococcales;f__Microbacteriaceae;g__Microbacterium;s__Microbacterium laevaniformans
g__Microbacterium;s__Microbacterium luticocti	46.6174	5.01869	16.2628	95.1986	43.7409	53.2468	k__Bacteria;p__Actinobacteria;c__Actinobacteria;o__Micrococcales;f__Microbacteriaceae;g__Microbacterium;s__Microbacterium luticocti
g__Microbacterium;s__Microbacterium mangrovi	55.7748	52.7308	73.3755	32.5634	36.6484	21.055	k__Bacteria;p__Actinobacteria;c__Actinobacteria;o__Micrococcales;f__Microbacteriaceae;g__Microbacterium;s__Microbacterium mangrovi
g__Microbacterium;s__Microbacterium maritypicum	8.34587	1.22757	4.67692	5.80747	6.89932	10.3012	k__Bacteria;p__Actinobacteria;c__Actinobacteria;o__Micrococcales;f__Microbacteriaceae;g__Microbacterium;s__Microbacterium maritypicum
g__Microbacterium;s__Microbacterium oleivorans	52.0821	113.298	107.341	86.4697	65.9423	49.2491	k__Bacteria;p__Actinobacteria;c__Actinobacteria;o__Micrococcales;f__Microbacteriaceae;g__Microbacterium;s__Microbacterium oleivorans
g__Microbacterium;s__Microbacterium oxydans	7.90368	46.1243	48.1564	73.1926	42.5724	51.5168	k__Bacteria;p__Actinobacteria;c__Actinobacteria;o__Micrococcales;f__Microbacteriaceae;g__Microbacterium;s__Microbacterium oxydans
g__Microbacterium;s__Microbacterium paraoxydans	3.7513	0	3.33128	36.4057	17.6971	9.49879	k__Bacteria;p__Actinobacteria;c__Actinobacteria;o__Micrococcales;f__Microbacteriaceae;g__Microbacterium;s__Microbacterium paraoxydans
g__Microbacterium;s__Microbacterium profundi	50.5284	35.2337	42.4078	50.7369	37.1603	29.044	k__Bacteria;p__Actinobacteria;c__Actinobacteria;o__Micrococcales;f__Microbacteriaceae;g__Microbacterium;s__Microbacterium profundi
g__Microbacterium;s__Microbacterium pygmaeum	46.7046	166.637	196.239	103.763	82.6163	53.3544	k__Bacteria;p__Actinobacteria;c__Actinobacteria;o__Micrococcales;f__Microbacteriaceae;g__Microbacterium;s__Microbacterium pygmaeum
g__Microbacterium;s__Microbacterium resistens	82.1784	43.76	115.881	60.6515	35.4485	41.2184	k__Bacteria;p__Actinobacteria;c__Actinobacteria;o__Micrococcales;f__Microbacteriaceae;g__Microbacterium;s__Microbacterium resistens
g__Microbacterium;s__Microbacterium sediminis	359.304	262.352	458.046	151.057	65.0879	74.3588	k__Bacteria;p__Actinobacteria;c__Actinobacteria;o__Micrococcales;f__Microbacteriaceae;g__Microbacterium;s__Microbacterium sediminis
g__Microbacterium;s__Microbacterium sp. 11MF	10.0075	10.3103	6.76303	15.5967	10.7361	6.51641	k__Bacteria;p__Actinobacteria;c__Actinobacteria;o__Micrococcales;f__Microbacteriaceae;g__Microbacterium;s__Microbacterium sp. 11MF
g__Microbacterium;s__Microbacterium sp. 13-71-7	0	3.52488	10.7436	0	0	0	k__Bacteria;p__Actinobacteria;c__Actinobacteria;o__Micrococcales;f__Microbacteriaceae;g__Microbacterium;s__Microbacterium sp. 13-71-7
g__Microbacterium;s__Microbacterium sp. 14-71-5	35.2653	38.741	39.8741	149.648	145.089	127.208	k__Bacteria;p__Actinobacteria;c__Actinobacteria;o__Micrococcales;f__Microbacteriaceae;g__Microbacterium;s__Microbacterium sp. 14-71-5
g__Microbacterium;s__Microbacterium sp. 292MF	674.957	2597.2	3093.94	155.799	229.839	135.154	k__Bacteria;p__Actinobacteria;c__Actinobacteria;o__Micrococcales;f__Microbacteriaceae;g__Microbacterium;s__Microbacterium sp. 292MF
g__Microbacterium;s__Microbacterium sp. 3J1	0	12.2859	6.24107	19.2072	14.1712	4.82321	k__Bacteria;p__Actinobacteria;c__Actinobacteria;o__Micrococcales;f__Microbacteriaceae;g__Microbacterium;s__Microbacterium sp. 3J1
g__Microbacterium;s__Microbacterium sp. 67-17	30.8201	126.266	139.867	56.2952	34.4897	52.5816	k__Bacteria;p__Actinobacteria;c__Actinobacteria;o__Micrococcales;f__Microbacteriaceae;g__Microbacterium;s__Microbacterium sp. 67-17
g__Microbacterium;s__Microbacterium sp. 69-10	37.2938	34.1139	32.4812	83.3599	74.1248	62.9385	k__Bacteria;p__Actinobacteria;c__Actinobacteria;o__Micrococcales;f__Microbacteriaceae;g__Microbacterium;s__Microbacterium sp. 69-10
g__Microbacterium;s__Microbacterium sp. 70-16	0	0	4.86763	10.8301	4.51917	8.43428	k__Bacteria;p__Actinobacteria;c__Actinobacteria;o__Micrococcales;f__Microbacteriaceae;g__Microbacterium;s__Microbacterium sp. 70-16
g__Microbacterium;s__Microbacterium sp. 70-38	32.054	51.9436	64.7569	46.9687	58.7944	26.7215	k__Bacteria;p__Actinobacteria;c__Actinobacteria;o__Micrococcales;f__Microbacteriaceae;g__Microbacterium;s__Microbacterium sp. 70-38
g__Microbacterium;s__Microbacterium sp. AISO3	6.3831	24.6847	38.7057	22.8807	32.8133	32.611	k__Bacteria;p__Actinobacteria;c__Actinobacteria;o__Micrococcales;f__Microbacteriaceae;g__Microbacterium;s__Microbacterium sp. AISO3
g__Microbacterium;s__Microbacterium sp. AR7-10	59.717	35.4651	49.0793	93.5812	70.5591	51.2429	k__Bacteria;p__Actinobacteria;c__Actinobacteria;o__Micrococcales;f__Microbacteriaceae;g__Microbacterium;s__Microbacterium sp. AR7-10
g__Microbacterium;s__Microbacterium sp. B19	17.4482	23.794	23.4244	19.4591	5.97784	37.778	k__Bacteria;p__Actinobacteria;c__Actinobacteria;o__Micrococcales;f__Microbacteriaceae;g__Microbacterium;s__Microbacterium sp. B19
g__Microbacterium;s__Microbacterium sp. C448	96.7608	188.49	261.675	105.904	111.292	78.967	k__Bacteria;p__Actinobacteria;c__Actinobacteria;o__Micrococcales;f__Microbacteriaceae;g__Microbacterium;s__Microbacterium sp. C448
g__Microbacterium;s__Microbacterium sp. CCH5-D1	0	0	0	4.21826	0	8.36211	k__Bacteria;p__Actinobacteria;c__Actinobacteria;o__Micrococcales;f__Microbacteriaceae;g__Microbacterium;s__Microbacterium sp. CCH5-D1
g__Microbacterium;s__Microbacterium sp. cf046	188.291	291.063	488.098	176.728	174.344	122.451	k__Bacteria;p__Actinobacteria;c__Actinobacteria;o__Micrococcales;f__Microbacteriaceae;g__Microbacterium;s__Microbacterium sp. cf046
g__Microbacterium;s__Microbacterium sp. cf332	46.2937	112.923	122.073	14.2199	21.8744	15.759	k__Bacteria;p__Actinobacteria;c__Actinobacteria;o__Micrococcales;f__Microbacteriaceae;g__Microbacterium;s__Microbacterium sp. cf332
g__Microbacterium;s__Microbacterium sp. CF335	49.5429	121.874	106.702	109.38	65.7283	77.9502	k__Bacteria;p__Actinobacteria;c__Actinobacteria;o__Micrococcales;f__Microbacteriaceae;g__Microbacterium;s__Microbacterium sp. CF335
g__Microbacterium;s__Microbacterium sp. CGR1	70.6615	28.4702	10.9473	0	0	0	k__Bacteria;p__Actinobacteria;c__Actinobacteria;o__Micrococcales;f__Microbacteriaceae;g__Microbacterium;s__Microbacterium sp. CGR1
g__Microbacterium;s__Microbacterium sp. CH12i	23.4732	21.2305	48.3569	71.9431	33.3092	44.0815	k__Bacteria;p__Actinobacteria;c__Actinobacteria;o__Micrococcales;f__Microbacteriaceae;g__Microbacterium;s__Microbacterium sp. CH12i
g__Microbacterium;s__Microbacterium sp. cl127	5.45651	7.3016	6.59692	10.8933	1.53117	7.13634	k__Bacteria;p__Actinobacteria;c__Actinobacteria;o__Micrococcales;f__Microbacteriaceae;g__Microbacterium;s__Microbacterium sp. cl127
g__Microbacterium;s__Microbacterium sp. CQ0110Y	705.607	486.806	349.777	0	0	0	k__Bacteria;p__Actinobacteria;c__Actinobacteria;o__Micrococcales;f__Microbacteriaceae;g__Microbacterium;s__Microbacterium sp. CQ0110Y
g__Microbacterium;s__Microbacterium sp. CSI-V	10.2728	11.5183	19.1849	4.91718	1.02377	12.0704	k__Bacteria;p__Actinobacteria;c__Actinobacteria;o__Micrococcales;f__Microbacteriaceae;g__Microbacterium;s__Microbacterium sp. CSI-V
g__Microbacterium;s__Microbacterium sp. GCS4	30.7881	8.8119	31.947	15.2811	1.69469	3.45039	k__Bacteria;p__Actinobacteria;c__Actinobacteria;o__Micrococcales;f__Microbacteriaceae;g__Microbacterium;s__Microbacterium sp. GCS4
g__Microbacterium;s__Microbacterium sp. H83	8.98874	5.67222	13.9652	27.8057	34.9044	15.3153	k__Bacteria;p__Actinobacteria;c__Actinobacteria;o__Micrococcales;f__Microbacteriaceae;g__Microbacterium;s__Microbacterium sp. H83
g__Microbacterium;s__Microbacterium sp. HM58-2	50.6652	86.6408	136.672	68.467	38.4351	52.9719	k__Bacteria;p__Actinobacteria;c__Actinobacteria;o__Micrococcales;f__Microbacteriaceae;g__Microbacterium;s__Microbacterium sp. HM58-2
g__Microbacterium;s__Microbacterium sp. KROCY2	0	0	0	4.24322	0	5.60773	k__Bacteria;p__Actinobacteria;c__Actinobacteria;o__Micrococcales;f__Microbacteriaceae;g__Microbacterium;s__Microbacterium sp. KROCY2
g__Microbacterium;s__Microbacterium sp. Leaf151	11.8146	38.2431	19.4539	9.2729	2.25715	1.02124	k__Bacteria;p__Actinobacteria;c__Actinobacteria;o__Micrococcales;f__Microbacteriaceae;g__Microbacterium;s__Microbacterium sp. Leaf151
g__Microbacterium;s__Microbacterium sp. Leaf159	0	0	0	4.7807	0	1.57951	k__Bacteria;p__Actinobacteria;c__Actinobacteria;o__Micrococcales;f__Microbacteriaceae;g__Microbacterium;s__Microbacterium sp. Leaf159
g__Microbacterium;s__Microbacterium sp. Leaf161	0	0	0	6.63986	0	0	k__Bacteria;p__Actinobacteria;c__Actinobacteria;o__Micrococcales;f__Microbacteriaceae;g__Microbacterium;s__Microbacterium sp. Leaf161
g__Microbacterium;s__Microbacterium sp. Leaf288	769.089	2561.36	3300.5	295.377	239.496	160.759	k__Bacteria;p__Actinobacteria;c__Actinobacteria;o__Micrococcales;f__Microbacteriaceae;g__Microbacterium;s__Microbacterium sp. Leaf288
g__Microbacterium;s__Microbacterium sp. Leaf347	0	0	0	9.25296	0	0	k__Bacteria;p__Actinobacteria;c__Actinobacteria;o__Micrococcales;f__Microbacteriaceae;g__Microbacterium;s__Microbacterium sp. Leaf347
g__Microbacterium;s__Microbacterium sp. Leaf351	23.8416	0	0	0	0	0	k__Bacteria;p__Actinobacteria;c__Actinobacteria;o__Micrococcales;f__Microbacteriaceae;g__Microbacterium;s__Microbacterium sp. Leaf351
g__Microbacterium;s__Microbacterium sp. Leaf436	0	0	18.1529	0	0	0	k__Bacteria;p__Actinobacteria;c__Actinobacteria;o__Micrococcales;f__Microbacteriaceae;g__Microbacterium;s__Microbacterium sp. Leaf436
g__Microbacterium;s__Microbacterium sp. LEMMJ01	2.73342	2.88587	9.89538	0.698932	0	0	k__Bacteria;p__Actinobacteria;c__Actinobacteria;o__Micrococcales;f__Microbacteriaceae;g__Microbacterium;s__Microbacterium sp. LEMMJ01
g__Microbacterium;s__Microbacterium sp. LKL04	2.5403	1.12155	16.5744	16.4098	5.38147	4.22091	k__Bacteria;p__Actinobacteria;c__Actinobacteria;o__Micrococcales;f__Microbacteriaceae;g__Microbacterium;s__Microbacterium sp. LKL04
g__Microbacterium;s__Microbacterium sp. MA1	0	9.67615	0	11.9551	10.6086	19.8592	k__Bacteria;p__Actinobacteria;c__Actinobacteria;o__Micrococcales;f__Microbacteriaceae;g__Microbacterium;s__Microbacterium sp. MA1
g__Microbacterium;s__Microbacterium sp. MRS-1	3.73932	11.8436	3.00819	0	0	0	k__Bacteria;p__Actinobacteria;c__Actinobacteria;o__Micrococcales;f__Microbacteriaceae;g__Microbacterium;s__Microbacterium sp. MRS-1
g__Microbacterium;s__Microbacterium sp. No. 7	46.139	175.397	95.4824	125.109	38.724	45.7814	k__Bacteria;p__Actinobacteria;c__Actinobacteria;o__Micrococcales;f__Microbacteriaceae;g__Microbacterium;s__Microbacterium sp. No. 7
g__Microbacterium;s__Microbacterium sp. oral taxon 186	0	0	0	11.428	1.39086	7.55144	k__Bacteria;p__Actinobacteria;c__Actinobacteria;o__Micrococcales;f__Microbacteriaceae;g__Microbacterium;s__Microbacterium sp. oral taxon 186
g__Microbacterium;s__Microbacterium sp. PAMC 28756	0	0	0	1.05768	6.17886	0	k__Bacteria;p__Actinobacteria;c__Actinobacteria;o__Micrococcales;f__Microbacteriaceae;g__Microbacterium;s__Microbacterium sp. PAMC 28756
g__Microbacterium;s__Microbacterium sp. Root166	360.115	1259.84	1399.64	202.079	150.037	117.448	k__Bacteria;p__Actinobacteria;c__Actinobacteria;o__Micrococcales;f__Microbacteriaceae;g__Microbacterium;s__Microbacterium sp. Root166
g__Microbacterium;s__Microbacterium sp. Root180	387.545	1019.14	1485.84	58.8261	102.087	37.8537	k__Bacteria;p__Actinobacteria;c__Actinobacteria;o__Micrococcales;f__Microbacteriaceae;g__Microbacterium;s__Microbacterium sp. Root180
g__Microbacterium;s__Microbacterium sp. Root53	1203.91	623.293	3177.66	398.369	230.52	266.564	k__Bacteria;p__Actinobacteria;c__Actinobacteria;o__Micrococcales;f__Microbacteriaceae;g__Microbacterium;s__Microbacterium sp. Root53
g__Microbacterium;s__Microbacterium sp. Root553	4.65089	0	5.7	1.18923	19.875	7.4416	k__Bacteria;p__Actinobacteria;c__Actinobacteria;o__Micrococcales;f__Microbacteriaceae;g__Microbacterium;s__Microbacterium sp. Root553
g__Microbacterium;s__Microbacterium sp. Root61	71.7636	167.605	158.745	95.7469	75.4014	57.4565	k__Bacteria;p__Actinobacteria;c__Actinobacteria;o__Micrococcales;f__Microbacteriaceae;g__Microbacterium;s__Microbacterium sp. Root61
g__Microbacterium;s__Microbacterium sp. RU33B	35.0816	124.431	147.934	70.3723	55.4628	51.1693	k__Bacteria;p__Actinobacteria;c__Actinobacteria;o__Micrococcales;f__Microbacteriaceae;g__Microbacterium;s__Microbacterium sp. RU33B
g__Microbacterium;s__Microbacterium sp. ru370.1	4.84367	5.11382	19.4831	0	0	0	k__Bacteria;p__Actinobacteria;c__Actinobacteria;o__Micrococcales;f__Microbacteriaceae;g__Microbacterium;s__Microbacterium sp. ru370.1
g__Microbacterium;s__Microbacterium sp. RURRCA19A	119.007	0	31.7771	20.7611	9.33286	23.6546	k__Bacteria;p__Actinobacteria;c__Actinobacteria;o__Micrococcales;f__Microbacteriaceae;g__Microbacterium;s__Microbacterium sp. RURRCA19A
g__Microbacterium;s__Microbacterium sp. SA39	25.649	82.015	89.6599	59.1633	72.0709	60.7615	k__Bacteria;p__Actinobacteria;c__Actinobacteria;o__Micrococcales;f__Microbacteriaceae;g__Microbacterium;s__Microbacterium sp. SA39
g__Microbacterium;s__Microbacterium sp. SCN 69-37	19.0781	0	1.91849	5.15902	7.53465	3.40902	k__Bacteria;p__Actinobacteria;c__Actinobacteria;o__Micrococcales;f__Microbacteriaceae;g__Microbacterium;s__Microbacterium sp. SCN 69-37
g__Microbacterium;s__Microbacterium sp. SCN 70-18	0	3.37215	6.49163	52.975	25.1543	9.20103	k__Bacteria;p__Actinobacteria;c__Actinobacteria;o__Micrococcales;f__Microbacteriaceae;g__Microbacterium;s__Microbacterium sp. SCN 70-18
g__Microbacterium;s__Microbacterium sp. SCN 70-27	0	0	0	0	13.0263	1.76811	k__Bacteria;p__Actinobacteria;c__Actinobacteria;o__Micrococcales;f__Microbacteriaceae;g__Microbacterium;s__Microbacterium sp. SCN 70-27
g__Microbacterium;s__Microbacterium sp. SUBG005	13.8867	51.0361	32.5128	105.556	54.9449	65.9678	k__Bacteria;p__Actinobacteria;c__Actinobacteria;o__Micrococcales;f__Microbacteriaceae;g__Microbacterium;s__Microbacterium sp. SUBG005
g__Microbacterium;s__Microbacterium sp. SZ1	17.4087	24.5774	14.4246	27.3183	13.2993	2.25644	k__Bacteria;p__Actinobacteria;c__Actinobacteria;o__Micrococcales;f__Microbacteriaceae;g__Microbacterium;s__Microbacterium sp. SZ1
g__Microbacterium;s__Microbacterium sp. T32	26.3347	101.807	48.6059	79.875	43.8777	59.2134	k__Bacteria;p__Actinobacteria;c__Actinobacteria;o__Micrococcales;f__Microbacteriaceae;g__Microbacterium;s__Microbacterium sp. T32
g__Microbacterium;s__Microbacterium sp. TNHR37B	28.0045	78.4066	103.928	87.4261	41.361	35.3986	k__Bacteria;p__Actinobacteria;c__Actinobacteria;o__Micrococcales;f__Microbacteriaceae;g__Microbacterium;s__Microbacterium sp. TNHR37B
g__Microbacterium;s__Microbacterium sp. UCD-TDU	0	0	0	6.70191	0	0	k__Bacteria;p__Actinobacteria;c__Actinobacteria;o__Micrococcales;f__Microbacteriaceae;g__Microbacterium;s__Microbacterium sp. UCD-TDU
g__Microbacterium;s__Microbacterium sp. URHA0036	11.0413	0	0	1.88216	2.74886	1.86556	k__Bacteria;p__Actinobacteria;c__Actinobacteria;o__Micrococcales;f__Microbacteriaceae;g__Microbacterium;s__Microbacterium sp. URHA0036
g__Microbacterium;s__Microbacterium sp. XT11	15.5291	40.3198	47.3472	18.5022	22.0277	2.55737	k__Bacteria;p__Actinobacteria;c__Actinobacteria;o__Micrococcales;f__Microbacteriaceae;g__Microbacterium;s__Microbacterium sp. XT11
g__Microbacterium;s__Microbacterium sp. Yaish 1	7.56287	8.65761	10.4821	21.9685	23.5551	3.18735	k__Bacteria;p__Actinobacteria;c__Actinobacteria;o__Micrococcales;f__Microbacteriaceae;g__Microbacterium;s__Microbacterium sp. Yaish 1
g__Microbacterium;s__Microbacterium sp. ZOR0019	6.95111	5.1557	18.5421	7.37096	7.1538	1.26699	k__Bacteria;p__Actinobacteria;c__Actinobacteria;o__Micrococcales;f__Microbacteriaceae;g__Microbacterium;s__Microbacterium sp. ZOR0019
g__Microbacterium;s__Microbacterium testaceum	68.3868	167.008	118.995	82.8766	105.198	64.0001	k__Bacteria;p__Actinobacteria;c__Actinobacteria;o__Micrococcales;f__Microbacteriaceae;g__Microbacterium;s__Microbacterium testaceum
g__Microbacterium;s__Microbacterium trichothecenolyticum	749.923	2247.72	2631.97	146.69	159.445	133.17	k__Bacteria;p__Actinobacteria;c__Actinobacteria;o__Micrococcales;f__Microbacteriaceae;g__Microbacterium;s__Microbacterium trichothecenolyticum
g__Microbacterium;s__Microbacterium yannicii	1950.6	7689.18	9343.54	596.509	560.469	293.361	k__Bacteria;p__Actinobacteria;c__Actinobacteria;o__Micrococcales;f__Microbacteriaceae;g__Microbacterium;s__Microbacterium yannicii
g__Microbacterium;s__uncultured Microbacterium sp.	57.6213	47.1263	73.405	65.0225	80.9316	56.5816	k__Bacteria;p__Actinobacteria;c__Actinobacteria;o__Micrococcales;f__Microbacteriaceae;g__Microbacterium;s__uncultured Microbacterium sp.
g__Microcella;s__Microcella alkaliphila	55.7483	42.5957	48.3686	420.987	220.444	154.727	k__Bacteria;p__Actinobacteria;c__Actinobacteria;o__Micrococcales;f__Microbacteriaceae;g__Microcella;s__Microcella alkaliphila
g__Microterricola;s__Microterricola viridarii	68.3046	135.629	98.4752	402.98	271.21	203.893	k__Bacteria;p__Actinobacteria;c__Actinobacteria;o__Micrococcales;f__Microbacteriaceae;g__Microterricola;s__Microterricola viridarii
g__Mycetocola;s__Mycetocola miduiensis	95.6124	72.47	105.499	653.433	413.703	340.433	k__Bacteria;p__Actinobacteria;c__Actinobacteria;o__Micrococcales;f__Microbacteriaceae;g__Mycetocola;s__Mycetocola miduiensis
g__Mycetocola;s__Mycetocola reblochoni	11.4106	0	7.83005	50.4006	9.348	22.3214	k__Bacteria;p__Actinobacteria;c__Actinobacteria;o__Micrococcales;f__Microbacteriaceae;g__Mycetocola;s__Mycetocola reblochoni
g__Mycetocola;s__Mycetocola saprophilus	6.14051	4.60879	30.7417	54.4936	55.1998	26.0946	k__Bacteria;p__Actinobacteria;c__Actinobacteria;o__Micrococcales;f__Microbacteriaceae;g__Mycetocola;s__Mycetocola saprophilus
g__Okibacterium;s__Okibacterium fritillariae	44.4496	3.13323	15.6488	57.9865	30.4072	16.7304	k__Bacteria;p__Actinobacteria;c__Actinobacteria;o__Micrococcales;f__Microbacteriaceae;g__Okibacterium;s__Okibacterium fritillariae
g__Plantibacter;s__Plantibacter cousiniae	3.5955	20.9883	29.3634	14.3425	3.83971	15.1748	k__Bacteria;p__Actinobacteria;c__Actinobacteria;o__Micrococcales;f__Microbacteriaceae;g__Plantibacter;s__Plantibacter cousiniae
g__Plantibacter;s__Plantibacter elymi	15.9346	5.60777	4.273	2.7163	0	0	k__Bacteria;p__Actinobacteria;c__Actinobacteria;o__Micrococcales;f__Microbacteriaceae;g__Plantibacter;s__Plantibacter elymi
g__Plantibacter;s__Plantibacter flavus	2.73342	0	0	44.3799	29.493	16.6664	k__Bacteria;p__Actinobacteria;c__Actinobacteria;o__Micrococcales;f__Microbacteriaceae;g__Plantibacter;s__Plantibacter flavus
g__Plantibacter;s__Plantibacter sp. H53	0	6.20734	0	4.51009	0	0	k__Bacteria;p__Actinobacteria;c__Actinobacteria;o__Micrococcales;f__Microbacteriaceae;g__Plantibacter;s__Plantibacter sp. H53
g__Plantibacter;s__Plantibacter sp. MMLR14_011	14.6067	15.4214	10.2819	0	0	0	k__Bacteria;p__Actinobacteria;c__Actinobacteria;o__Micrococcales;f__Microbacteriaceae;g__Plantibacter;s__Plantibacter sp. MMLR14_011
g__Pseudoclavibacter;s__Pseudoclavibacter faecalis	2.36068	0	5.69734	18.0623	1.76316	4.55628	k__Bacteria;p__Actinobacteria;c__Actinobacteria;o__Micrococcales;f__Microbacteriaceae;g__Pseudoclavibacter;s__Pseudoclavibacter faecalis
g__Pseudoclavibacter;s__Pseudoclavibacter helvolus	7.91295	18.885	17.7208	145.74	104.142	77.6399	k__Bacteria;p__Actinobacteria;c__Actinobacteria;o__Micrococcales;f__Microbacteriaceae;g__Pseudoclavibacter;s__Pseudoclavibacter helvolus
g__Pseudoclavibacter;s__Pseudoclavibacter soli	2.79889	0	0	1.43135	8.36181	0	k__Bacteria;p__Actinobacteria;c__Actinobacteria;o__Micrococcales;f__Microbacteriaceae;g__Pseudoclavibacter;s__Pseudoclavibacter soli
g__Rathayibacter;s__Rathayibacter rathayi	8.77634	14.134	6.18792	55.5646	41.1199	37.1639	k__Bacteria;p__Actinobacteria;c__Actinobacteria;o__Micrococcales;f__Microbacteriaceae;g__Rathayibacter;s__Rathayibacter rathayi
g__Rathayibacter;s__Rathayibacter sp. Leaf185	0	0	0	17.1419	4.17258	12.2711	k__Bacteria;p__Actinobacteria;c__Actinobacteria;o__Micrococcales;f__Microbacteriaceae;g__Rathayibacter;s__Rathayibacter sp. Leaf185
g__Rathayibacter;s__Rathayibacter sp. Leaf296	14.6076	2.18356	3.75285	68.4828	49.5624	48.0577	k__Bacteria;p__Actinobacteria;c__Actinobacteria;o__Micrococcales;f__Microbacteriaceae;g__Rathayibacter;s__Rathayibacter sp. Leaf296
g__Rathayibacter;s__Rathayibacter sp. Leaf299	20.8681	31.4595	10.4868	112.365	51.7887	62.8237	k__Bacteria;p__Actinobacteria;c__Actinobacteria;o__Micrococcales;f__Microbacteriaceae;g__Rathayibacter;s__Rathayibacter sp. Leaf299
g__Rathayibacter;s__Rathayibacter sp. VKM Ac-2121	23.8902	36.1026	25.4744	222.878	64.3585	111.784	k__Bacteria;p__Actinobacteria;c__Actinobacteria;o__Micrococcales;f__Microbacteriaceae;g__Rathayibacter;s__Rathayibacter sp. VKM Ac-2121
g__Rathayibacter;s__Rathayibacter sp. VKM Ac-2630	7.33011	4.05935	13.1954	186.588	113.102	74.3769	k__Bacteria;p__Actinobacteria;c__Actinobacteria;o__Micrococcales;f__Microbacteriaceae;g__Rathayibacter;s__Rathayibacter sp. VKM Ac-2630
g__Rathayibacter;s__Rathayibacter tanaceti	24.1273	56.5778	63.8488	246.914	145.036	124.326	k__Bacteria;p__Actinobacteria;c__Actinobacteria;o__Micrococcales;f__Microbacteriaceae;g__Rathayibacter;s__Rathayibacter tanaceti
g__Rathayibacter;s__Rathayibacter toxicus	0	0	0	39.3702	11.4701	23.9834	k__Bacteria;p__Actinobacteria;c__Actinobacteria;o__Micrococcales;f__Microbacteriaceae;g__Rathayibacter;s__Rathayibacter toxicus
g__Rathayibacter;s__Rathayibacter tritici	5.38458	0	45.099	38.0432	18.0749	24.7881	k__Bacteria;p__Actinobacteria;c__Actinobacteria;o__Micrococcales;f__Microbacteriaceae;g__Rathayibacter;s__Rathayibacter tritici
g__Rhodoluna;s__Candidatus Rhodoluna planktonica	4.95493	5.23127	2.65742	0.844646	0	0	k__Bacteria;p__Actinobacteria;c__Actinobacteria;o__Micrococcales;f__Microbacteriaceae;g__Rhodoluna;s__Candidatus Rhodoluna planktonica
g__Salinibacterium;s__Salinibacterium amurskyense	7.11814	20.2035	36.8584	211.742	133.767	95.4545	k__Bacteria;p__Actinobacteria;c__Actinobacteria;o__Micrococcales;f__Microbacteriaceae;g__Salinibacterium;s__Salinibacterium amurskyense
g__Salinibacterium;s__Salinibacterium sp. PAMC 21357	0	0	2.337	94.3209	66.5306	45.7332	k__Bacteria;p__Actinobacteria;c__Actinobacteria;o__Micrococcales;f__Microbacteriaceae;g__Salinibacterium;s__Salinibacterium sp. PAMC 21357
g__Salinibacterium;s__Salinibacterium xinjiangense	70.2127	62.6503	100.576	730.109	404.619	331.937	k__Bacteria;p__Actinobacteria;c__Actinobacteria;o__Micrococcales;f__Microbacteriaceae;g__Salinibacterium;s__Salinibacterium xinjiangense
g__Unclassified;s__Microbacteriaceae bacterium	69.0078	247.219	226.967	196.324	128.344	88.3873	k__Bacteria;p__Actinobacteria;c__Actinobacteria;o__Micrococcales;f__Microbacteriaceae;g__Unclassified;s__Microbacteriaceae bacterium
g__Unclassified;s__Microbacteriaceae bacterium BACL25 MAG-120322-bin65	0	0	0	26.073	44.2738	28.2199	k__Bacteria;p__Actinobacteria;c__Actinobacteria;o__Micrococcales;f__Microbacteriaceae;g__Unclassified;s__Microbacteriaceae bacterium BACL25 MAG-120322-bin65
g__Unclassified;s__Microbacteriaceae bacterium BACL28 MAG-120531-bin53	0	0	0	30.9631	27.1326	25.7796	k__Bacteria;p__Actinobacteria;c__Actinobacteria;o__Micrococcales;f__Microbacteriaceae;g__Unclassified;s__Microbacteriaceae bacterium BACL28 MAG-120531-bin53
g__Unclassified;s__Microbacteriaceae bacterium EaCA-K	9.48185	0	3.40293	10.2206	15.6928	5.87829	k__Bacteria;p__Actinobacteria;c__Actinobacteria;o__Micrococcales;f__Microbacteriaceae;g__Unclassified;s__Microbacteriaceae bacterium EaCA-K
g__Yonghaparkia;s__Yonghaparkia sp. Root332	3.44955	0	12.2475	22.6418	15.8898	11.6952	k__Bacteria;p__Actinobacteria;c__Actinobacteria;o__Micrococcales;f__Microbacteriaceae;g__Yonghaparkia;s__Yonghaparkia sp. Root332
g__Yonghaparkia;s__Yonghaparkia sp. Soil809	0	6.84166	8.3561	54.2161	21.8379	8.48271	k__Bacteria;p__Actinobacteria;c__Actinobacteria;o__Micrococcales;f__Microbacteriaceae;g__Yonghaparkia;s__Yonghaparkia sp. Soil809
g__Acaricomes;s__Acaricomes phytoseiuli	33.2096	6.05501	0	23.381	21.2275	13.1029	k__Bacteria;p__Actinobacteria;c__Actinobacteria;o__Micrococcales;f__Micrococcaceae;g__Acaricomes;s__Acaricomes phytoseiuli
g__Arthrobacter;s__Arthrobacter agilis	145.822	123.549	191.393	1270.97	843.138	830.053	k__Bacteria;p__Actinobacteria;c__Actinobacteria;o__Micrococcales;f__Micrococcaceae;g__Arthrobacter;s__Arthrobacter agilis
g__Arthrobacter;s__Arthrobacter alpinus	56.9345	92.6238	78.0253	112.284	104.971	108.274	k__Bacteria;p__Actinobacteria;c__Actinobacteria;o__Micrococcales;f__Micrococcaceae;g__Arthrobacter;s__Arthrobacter alpinus
g__Arthrobacter;s__Arthrobacter castelli	442.676	70.5804	88.5702	400.147	357.951	335.083	k__Bacteria;p__Actinobacteria;c__Actinobacteria;o__Micrococcales;f__Micrococcaceae;g__Arthrobacter;s__Arthrobacter castelli
g__Arthrobacter;s__Arthrobacter crystallopoietes	7484.39	9700.56	9076.61	36045.9	35973	34262.4	k__Bacteria;p__Actinobacteria;c__Actinobacteria;o__Micrococcales;f__Micrococcaceae;g__Arthrobacter;s__Arthrobacter crystallopoietes
g__Arthrobacter;s__Arthrobacter cupressi	41.3197	38.9675	74.4467	264.802	220.646	157.376	k__Bacteria;p__Actinobacteria;c__Actinobacteria;o__Micrococcales;f__Micrococcaceae;g__Arthrobacter;s__Arthrobacter cupressi
g__Arthrobacter;s__Arthrobacter enclensis	36.1416	73.9085	107.224	667.869	272.029	351.19	k__Bacteria;p__Actinobacteria;c__Actinobacteria;o__Micrococcales;f__Micrococcaceae;g__Arthrobacter;s__Arthrobacter enclensis
g__Arthrobacter;s__Arthrobacter globiformis	99.9586	161.15	83.6657	552.561	483.096	423.19	k__Bacteria;p__Actinobacteria;c__Actinobacteria;o__Micrococcales;f__Micrococcaceae;g__Arthrobacter;s__Arthrobacter globiformis
g__Arthrobacter;s__Arthrobacter koreensis	30.8381	48.3966	44.2532	264.538	238.48	213.146	k__Bacteria;p__Actinobacteria;c__Actinobacteria;o__Micrococcales;f__Micrococcaceae;g__Arthrobacter;s__Arthrobacter koreensis
g__Arthrobacter;s__Arthrobacter luteolus	114.418	62.1758	87.9004	446.484	384.45	343.331	k__Bacteria;p__Actinobacteria;c__Actinobacteria;o__Micrococcales;f__Micrococcaceae;g__Arthrobacter;s__Arthrobacter luteolus
g__Arthrobacter;s__Arthrobacter nitrophenolicus	306.778	774.809	904.863	4714.65	1837.73	2807.78	k__Bacteria;p__Actinobacteria;c__Actinobacteria;o__Micrococcales;f__Micrococcaceae;g__Arthrobacter;s__Arthrobacter nitrophenolicus
g__Arthrobacter;s__Arthrobacter rhombi	9.88932	9.67615	1.84326	26.8878	36.1168	41.7471	k__Bacteria;p__Actinobacteria;c__Actinobacteria;o__Micrococcales;f__Micrococcaceae;g__Arthrobacter;s__Arthrobacter rhombi
g__Arthrobacter;s__Arthrobacter saudimassiliensis	165.408	138.096	141.288	705.938	695.617	601.375	k__Bacteria;p__Actinobacteria;c__Actinobacteria;o__Micrococcales;f__Micrococcaceae;g__Arthrobacter;s__Arthrobacter saudimassiliensis
g__Arthrobacter;s__Arthrobacter sp. 131MFCol6.1	17.8206	6.01809	7.17002	12.0461	12.1167	14.7167	k__Bacteria;p__Actinobacteria;c__Actinobacteria;o__Micrococcales;f__Micrococcaceae;g__Arthrobacter;s__Arthrobacter sp. 131MFCol6.1
g__Arthrobacter;s__Arthrobacter sp. 135MFCol5.1	46.8295	16.1769	47.6338	249.057	114.957	145.972	k__Bacteria;p__Actinobacteria;c__Actinobacteria;o__Micrococcales;f__Micrococcaceae;g__Arthrobacter;s__Arthrobacter sp. 135MFCol5.1
g__Arthrobacter;s__Arthrobacter sp. 161MFSha2.1	2.28007	0.802412	0	7.38482	8.51477	3.85246	k__Bacteria;p__Actinobacteria;c__Actinobacteria;o__Micrococcales;f__Micrococcaceae;g__Arthrobacter;s__Arthrobacter sp. 161MFSha2.1
g__Arthrobacter;s__Arthrobacter sp. 162MFSha1.1	1.18333	12.7594	3.73819	50.3508	16.8095	43.6823	k__Bacteria;p__Actinobacteria;c__Actinobacteria;o__Micrococcales;f__Micrococcaceae;g__Arthrobacter;s__Arthrobacter sp. 162MFSha1.1
g__Arthrobacter;s__Arthrobacter sp. 31Cvi3.1E	4.1548	0	1.67122	3.18713	3.10316	2.10601	k__Bacteria;p__Actinobacteria;c__Actinobacteria;o__Micrococcales;f__Micrococcaceae;g__Arthrobacter;s__Arthrobacter sp. 31Cvi3.1E
g__Arthrobacter;s__Arthrobacter sp. 31Y	0	0	0	0	5.81843	19.7439	k__Bacteria;p__Actinobacteria;c__Actinobacteria;o__Micrococcales;f__Micrococcaceae;g__Arthrobacter;s__Arthrobacter sp. 31Y
g__Arthrobacter;s__Arthrobacter sp. 35_47	168.291	194.792	262.656	1602.27	1411.54	1120.38	k__Bacteria;p__Actinobacteria;c__Actinobacteria;o__Micrococcales;f__Micrococcaceae;g__Arthrobacter;s__Arthrobacter sp. 35_47
g__Arthrobacter;s__Arthrobacter sp. 35W	95.6713	44.4413	58.0765	229.949	240.819	216.105	k__Bacteria;p__Actinobacteria;c__Actinobacteria;o__Micrococcales;f__Micrococcaceae;g__Arthrobacter;s__Arthrobacter sp. 35W
g__Arthrobacter;s__Arthrobacter sp. 49Tsu3.1M3	20.8085	3.8456	11.8553	60.4177	50.9487	48.4653	k__Bacteria;p__Actinobacteria;c__Actinobacteria;o__Micrococcales;f__Micrococcaceae;g__Arthrobacter;s__Arthrobacter sp. 49Tsu3.1M3
g__Arthrobacter;s__Arthrobacter sp. 7749	41.657	22.6938	34.1448	118.529	76.9033	111.7	k__Bacteria;p__Actinobacteria;c__Actinobacteria;o__Micrococcales;f__Micrococcaceae;g__Arthrobacter;s__Arthrobacter sp. 7749
g__Arthrobacter;s__Arthrobacter sp. 9MFCol3.1	13.8559	1.09663	14.23	49.155	60.6539	33.5675	k__Bacteria;p__Actinobacteria;c__Actinobacteria;o__Micrococcales;f__Micrococcaceae;g__Arthrobacter;s__Arthrobacter sp. 9MFCol3.1
g__Arthrobacter;s__Arthrobacter sp. A3	9.1044	13.3833	13.415	92.9995	55.3652	74.8844	k__Bacteria;p__Actinobacteria;c__Actinobacteria;o__Micrococcales;f__Micrococcaceae;g__Arthrobacter;s__Arthrobacter sp. A3
g__Arthrobacter;s__Arthrobacter sp. AK-1	0	0	0	1.33539	0	5.29445	k__Bacteria;p__Actinobacteria;c__Actinobacteria;o__Micrococcales;f__Micrococcaceae;g__Arthrobacter;s__Arthrobacter sp. AK-1
g__Arthrobacter;s__Arthrobacter sp. AK-YN10	0	3.96372	0	14.7828	27.7624	3.51871	k__Bacteria;p__Actinobacteria;c__Actinobacteria;o__Micrococcales;f__Micrococcaceae;g__Arthrobacter;s__Arthrobacter sp. AK-YN10
g__Arthrobacter;s__Arthrobacter sp. ATCC 21022	16.8513	4.99605	18.3311	84.2334	85.8631	87.4876	k__Bacteria;p__Actinobacteria;c__Actinobacteria;o__Micrococcales;f__Micrococcaceae;g__Arthrobacter;s__Arthrobacter sp. ATCC 21022
g__Arthrobacter;s__Arthrobacter sp. B6	38.8434	88.4769	98.2979	518.619	348.298	353.852	k__Bacteria;p__Actinobacteria;c__Actinobacteria;o__Micrococcales;f__Micrococcaceae;g__Arthrobacter;s__Arthrobacter sp. B6
g__Arthrobacter;s__Arthrobacter sp. Br18	69.7795	26.3267	60.671	243.042	209.21	214.579	k__Bacteria;p__Actinobacteria;c__Actinobacteria;o__Micrococcales;f__Micrococcaceae;g__Arthrobacter;s__Arthrobacter sp. Br18
g__Arthrobacter;s__Arthrobacter sp. CAL618	10.2315	8.27927	15.47	88.7345	113.744	56.5984	k__Bacteria;p__Actinobacteria;c__Actinobacteria;o__Micrococcales;f__Micrococcaceae;g__Arthrobacter;s__Arthrobacter sp. CAL618
g__Arthrobacter;s__Arthrobacter sp. cf158	14.9138	5.07952	6.22064	43.2966	31.7284	48.9345	k__Bacteria;p__Actinobacteria;c__Actinobacteria;o__Micrococcales;f__Micrococcaceae;g__Arthrobacter;s__Arthrobacter sp. cf158
g__Arthrobacter;s__Arthrobacter sp. Cjts	3.65168	0	0	12.1385	15.0006	7.8667	k__Bacteria;p__Actinobacteria;c__Actinobacteria;o__Micrococcales;f__Micrococcaceae;g__Arthrobacter;s__Arthrobacter sp. Cjts
g__Arthrobacter;s__Arthrobacter sp. D2	0	8.22473	16.7122	0	0	0	k__Bacteria;p__Actinobacteria;c__Actinobacteria;o__Micrococcales;f__Micrococcaceae;g__Arthrobacter;s__Arthrobacter sp. D2
g__Arthrobacter;s__Arthrobacter sp. Edens01	97.4313	80.7158	61.4264	241.007	259.611	174.564	k__Bacteria;p__Actinobacteria;c__Actinobacteria;o__Micrococcales;f__Micrococcaceae;g__Arthrobacter;s__Arthrobacter sp. Edens01
g__Arthrobacter;s__Arthrobacter sp. EpRS66	4.02944	1.41806	0	4.19488	21.7116	20.7114	k__Bacteria;p__Actinobacteria;c__Actinobacteria;o__Micrococcales;f__Micrococcaceae;g__Arthrobacter;s__Arthrobacter sp. EpRS66
g__Arthrobacter;s__Arthrobacter sp. EpRS71	0	0	14.6029	7.70102	1.29298	9.86894	k__Bacteria;p__Actinobacteria;c__Actinobacteria;o__Micrococcales;f__Micrococcaceae;g__Arthrobacter;s__Arthrobacter sp. EpRS71
g__Arthrobacter;s__Arthrobacter sp. EPSL27	25.6604	57.6781	8.27219	138.832	129.265	104.999	k__Bacteria;p__Actinobacteria;c__Actinobacteria;o__Micrococcales;f__Micrococcaceae;g__Arthrobacter;s__Arthrobacter sp. EPSL27
g__Arthrobacter;s__Arthrobacter sp. ERGS1:01	66.1504	17.0205	3.42706	87.1885	134.839	98.9259	k__Bacteria;p__Actinobacteria;c__Actinobacteria;o__Micrococcales;f__Micrococcaceae;g__Arthrobacter;s__Arthrobacter sp. ERGS1:01
g__Arthrobacter;s__Arthrobacter sp. FB24	27.2162	30.6148	7.71044	215.828	159.837	179.66	k__Bacteria;p__Actinobacteria;c__Actinobacteria;o__Micrococcales;f__Micrococcaceae;g__Arthrobacter;s__Arthrobacter sp. FB24
g__Arthrobacter;s__Arthrobacter sp. GBD-1	0	29.8047	30.8597	0	0	0	k__Bacteria;p__Actinobacteria;c__Actinobacteria;o__Micrococcales;f__Micrococcaceae;g__Arthrobacter;s__Arthrobacter sp. GBD-1
g__Arthrobacter;s__Arthrobacter sp. H14	541.4	263.156	253.055	1121.75	1355.73	1135.88	k__Bacteria;p__Actinobacteria;c__Actinobacteria;o__Micrococcales;f__Micrococcaceae;g__Arthrobacter;s__Arthrobacter sp. H14
g__Arthrobacter;s__Arthrobacter sp. H20	58.9414	33.9103	65.9937	334.268	253.706	242.886	k__Bacteria;p__Actinobacteria;c__Actinobacteria;o__Micrococcales;f__Micrococcaceae;g__Arthrobacter;s__Arthrobacter sp. H20
g__Arthrobacter;s__Arthrobacter sp. H41	157.676	87.7497	93.5169	358.424	372.749	391.155	k__Bacteria;p__Actinobacteria;c__Actinobacteria;o__Micrococcales;f__Micrococcaceae;g__Arthrobacter;s__Arthrobacter sp. H41
g__Arthrobacter;s__Arthrobacter sp. H5	365.854	241.413	332.098	1223.81	979.437	908.403	k__Bacteria;p__Actinobacteria;c__Actinobacteria;o__Micrococcales;f__Micrococcaceae;g__Arthrobacter;s__Arthrobacter sp. H5
g__Arthrobacter;s__Arthrobacter sp. HG	2.15398	2.27412	1.73283	12.6844	10.774	9.62793	k__Bacteria;p__Actinobacteria;c__Actinobacteria;o__Micrococcales;f__Micrococcaceae;g__Arthrobacter;s__Arthrobacter sp. HG
g__Arthrobacter;s__Arthrobacter sp. Hiyo1	79.0447	97.0695	75.7701	283.495	187.905	275.857	k__Bacteria;p__Actinobacteria;c__Actinobacteria;o__Micrococcales;f__Micrococcaceae;g__Arthrobacter;s__Arthrobacter sp. Hiyo1
g__Arthrobacter;s__Arthrobacter sp. Hiyo4	161.524	157.116	184.105	573.678	484.312	501.285	k__Bacteria;p__Actinobacteria;c__Actinobacteria;o__Micrococcales;f__Micrococcaceae;g__Arthrobacter;s__Arthrobacter sp. Hiyo4
g__Arthrobacter;s__Arthrobacter sp. Hiyo6	103.938	45.8057	35.6441	214.724	186.498	194.261	k__Bacteria;p__Actinobacteria;c__Actinobacteria;o__Micrococcales;f__Micrococcaceae;g__Arthrobacter;s__Arthrobacter sp. Hiyo6
g__Arthrobacter;s__Arthrobacter sp. Hiyo8	232.707	173.597	130.718	743.012	696.84	692.113	k__Bacteria;p__Actinobacteria;c__Actinobacteria;o__Micrococcales;f__Micrococcaceae;g__Arthrobacter;s__Arthrobacter sp. Hiyo8
g__Arthrobacter;s__Arthrobacter sp. HMSC08H08	2.78223	0	0	7.11413	0	2.82055	k__Bacteria;p__Actinobacteria;c__Actinobacteria;o__Micrococcales;f__Micrococcaceae;g__Arthrobacter;s__Arthrobacter sp. HMSC08H08
g__Arthrobacter;s__Arthrobacter sp. I3	28.1714	7.64779	12.8718	78.3515	53.0402	81.9402	k__Bacteria;p__Actinobacteria;c__Actinobacteria;o__Micrococcales;f__Micrococcaceae;g__Arthrobacter;s__Arthrobacter sp. I3
g__Arthrobacter;s__Arthrobacter sp. IF1	0	0	1.35261	25.8137	15.0784	4.26127	k__Bacteria;p__Actinobacteria;c__Actinobacteria;o__Micrococcales;f__Micrococcaceae;g__Arthrobacter;s__Arthrobacter sp. IF1
g__Arthrobacter;s__Arthrobacter sp. IHBB 11108	9.65497	32.4799	12.314	91.4316	57.7597	95.485	k__Bacteria;p__Actinobacteria;c__Actinobacteria;o__Micrococcales;f__Micrococcaceae;g__Arthrobacter;s__Arthrobacter sp. IHBB 11108
g__Arthrobacter;s__Arthrobacter sp. JBH1	7.15431	0	0	10.9761	5.34345	0	k__Bacteria;p__Actinobacteria;c__Actinobacteria;o__Micrococcales;f__Micrococcaceae;g__Arthrobacter;s__Arthrobacter sp. JBH1
g__Arthrobacter;s__Arthrobacter sp. KBS0703	40.6814	33.4988	19.0314	142.923	116.858	124.283	k__Bacteria;p__Actinobacteria;c__Actinobacteria;o__Micrococcales;f__Micrococcaceae;g__Arthrobacter;s__Arthrobacter sp. KBS0703
g__Arthrobacter;s__Arthrobacter sp. KI72	0	0	1.62079	21.2246	2.18191	7.6082	k__Bacteria;p__Actinobacteria;c__Actinobacteria;o__Micrococcales;f__Micrococcaceae;g__Arthrobacter;s__Arthrobacter sp. KI72
g__Arthrobacter;s__Arthrobacter sp. KW	0	4.80666	0	12.4174	0	3.84621	k__Bacteria;p__Actinobacteria;c__Actinobacteria;o__Micrococcales;f__Micrococcaceae;g__Arthrobacter;s__Arthrobacter sp. KW
g__Arthrobacter;s__Arthrobacter sp. L77	41.286	29.1789	66.9833	306.889	220.423	206.895	k__Bacteria;p__Actinobacteria;c__Actinobacteria;o__Micrococcales;f__Micrococcaceae;g__Arthrobacter;s__Arthrobacter sp. L77
g__Arthrobacter;s__Arthrobacter sp. Leaf137	11.001	33.2698	49.1324	221.993	104.486	120.299	k__Bacteria;p__Actinobacteria;c__Actinobacteria;o__Micrococcales;f__Micrococcaceae;g__Arthrobacter;s__Arthrobacter sp. Leaf137
g__Arthrobacter;s__Arthrobacter sp. Leaf141	5.56446	28.1199	31.3308	23.0584	14.1889	10.279	k__Bacteria;p__Actinobacteria;c__Actinobacteria;o__Micrococcales;f__Micrococcaceae;g__Arthrobacter;s__Arthrobacter sp. Leaf141
g__Arthrobacter;s__Arthrobacter sp. Leaf145	13.1074	40.2032	30.5061	6.53423	8.92292	4.33722	k__Bacteria;p__Actinobacteria;c__Actinobacteria;o__Micrococcales;f__Micrococcaceae;g__Arthrobacter;s__Arthrobacter sp. Leaf145
g__Arthrobacter;s__Arthrobacter sp. Leaf234	22.378	31.4702	18.7609	163.141	179.213	120.001	k__Bacteria;p__Actinobacteria;c__Actinobacteria;o__Micrococcales;f__Micrococcaceae;g__Arthrobacter;s__Arthrobacter sp. Leaf234
g__Arthrobacter;s__Arthrobacter sp. Leaf337	23.5034	31.575	34.1586	230.125	195.212	158.389	k__Bacteria;p__Actinobacteria;c__Actinobacteria;o__Micrococcales;f__Micrococcaceae;g__Arthrobacter;s__Arthrobacter sp. Leaf337
g__Arthrobacter;s__Arthrobacter sp. Leaf69	29.0778	32.2193	8.4807	76.1535	72.268	74.7131	k__Bacteria;p__Actinobacteria;c__Actinobacteria;o__Micrococcales;f__Micrococcaceae;g__Arthrobacter;s__Arthrobacter sp. Leaf69
g__Arthrobacter;s__Arthrobacter sp. M2012083	15.5796	4.71471	0	49.7253	10.7851	28.3953	k__Bacteria;p__Actinobacteria;c__Actinobacteria;o__Micrococcales;f__Micrococcaceae;g__Arthrobacter;s__Arthrobacter sp. M2012083
g__Arthrobacter;s__Arthrobacter sp. MA-N2	53.917	16.0461	34.0884	84.9083	133.552	93.9459	k__Bacteria;p__Actinobacteria;c__Actinobacteria;o__Micrococcales;f__Micrococcaceae;g__Arthrobacter;s__Arthrobacter sp. MA-N2
g__Arthrobacter;s__Arthrobacter sp. ok362	74.6628	24.3566	5.3894	58.7597	55.1445	47.2494	k__Bacteria;p__Actinobacteria;c__Actinobacteria;o__Micrococcales;f__Micrococcaceae;g__Arthrobacter;s__Arthrobacter sp. ok362
g__Arthrobacter;s__Arthrobacter sp. ok909	28.6218	45.5816	63.8745	224.33	226.92	158.41	k__Bacteria;p__Actinobacteria;c__Actinobacteria;o__Micrococcales;f__Micrococcaceae;g__Arthrobacter;s__Arthrobacter sp. ok909
g__Arthrobacter;s__Arthrobacter sp. ov118	46.2528	28.6321	79.2291	253.923	193.367	201.09	k__Bacteria;p__Actinobacteria;c__Actinobacteria;o__Micrococcales;f__Micrococcaceae;g__Arthrobacter;s__Arthrobacter sp. ov118
g__Arthrobacter;s__Arthrobacter sp. ov407	14.3911	62.4995	16.5904	64.7215	71.3149	81.7749	k__Bacteria;p__Actinobacteria;c__Actinobacteria;o__Micrococcales;f__Micrococcaceae;g__Arthrobacter;s__Arthrobacter sp. ov407
g__Arthrobacter;s__Arthrobacter sp. OV608	31.6181	57.0302	68.8195	428.637	188.481	248.457	k__Bacteria;p__Actinobacteria;c__Actinobacteria;o__Micrococcales;f__Micrococcaceae;g__Arthrobacter;s__Arthrobacter sp. OV608
g__Arthrobacter;s__Arthrobacter sp. OY3WO11	52.7606	64.0146	88.1207	512.186	238.262	324.781	k__Bacteria;p__Actinobacteria;c__Actinobacteria;o__Micrococcales;f__Micrococcaceae;g__Arthrobacter;s__Arthrobacter sp. OY3WO11
g__Arthrobacter;s__Arthrobacter sp. P2b	225.033	768.711	954.851	4973.61	2173.15	3358.27	k__Bacteria;p__Actinobacteria;c__Actinobacteria;o__Micrococcales;f__Micrococcaceae;g__Arthrobacter;s__Arthrobacter sp. P2b
g__Arthrobacter;s__Arthrobacter sp. PAMC 25486	19.0134	9.47573	16.493	29.8794	18.9144	14.9817	k__Bacteria;p__Actinobacteria;c__Actinobacteria;o__Micrococcales;f__Micrococcaceae;g__Arthrobacter;s__Arthrobacter sp. PAMC 25486
g__Arthrobacter;s__Arthrobacter sp. PAO19	0	0	0	5.05894	0	0	k__Bacteria;p__Actinobacteria;c__Actinobacteria;o__Micrococcales;f__Micrococcaceae;g__Arthrobacter;s__Arthrobacter sp. PAO19
g__Arthrobacter;s__Arthrobacter sp. QXT-31	163.559	122.328	143.174	690.238	543.43	472.464	k__Bacteria;p__Actinobacteria;c__Actinobacteria;o__Micrococcales;f__Micrococcaceae;g__Arthrobacter;s__Arthrobacter sp. QXT-31
g__Arthrobacter;s__Arthrobacter sp. RC100	2.59675	0	0	3.98391	0	1.31626	k__Bacteria;p__Actinobacteria;c__Actinobacteria;o__Micrococcales;f__Micrococcaceae;g__Arthrobacter;s__Arthrobacter sp. RC100
g__Arthrobacter;s__Arthrobacter sp. RIT-PI-e	73.8669	60.9184	41.7657	296.068	200.305	181.709	k__Bacteria;p__Actinobacteria;c__Actinobacteria;o__Micrococcales;f__Micrococcaceae;g__Arthrobacter;s__Arthrobacter sp. RIT-PI-e
g__Arthrobacter;s__Arthrobacter sp. Rue61a	9.13011	8.65974	23.0609	35.7585	31.5512	22.0957	k__Bacteria;p__Actinobacteria;c__Actinobacteria;o__Micrococcales;f__Micrococcaceae;g__Arthrobacter;s__Arthrobacter sp. Rue61a
g__Arthrobacter;s__Arthrobacter sp. Soil736	84.953	69.0753	98.7564	273.26	309.236	249.062	k__Bacteria;p__Actinobacteria;c__Actinobacteria;o__Micrococcales;f__Micrococcaceae;g__Arthrobacter;s__Arthrobacter sp. Soil736
g__Arthrobacter;s__Arthrobacter sp. Soil761	25.6617	14.6582	28.1492	101.395	68.7988	75.3167	k__Bacteria;p__Actinobacteria;c__Actinobacteria;o__Micrococcales;f__Micrococcaceae;g__Arthrobacter;s__Arthrobacter sp. Soil761
g__Arthrobacter;s__Arthrobacter sp. Soil762	24.6965	135.841	120.631	69.3708	42.6291	52.8205	k__Bacteria;p__Actinobacteria;c__Actinobacteria;o__Micrococcales;f__Micrococcaceae;g__Arthrobacter;s__Arthrobacter sp. Soil762
g__Arthrobacter;s__Arthrobacter sp. Soil763	41.6395	24.7031	20.4535	129.235	145.182	133.332	k__Bacteria;p__Actinobacteria;c__Actinobacteria;o__Micrococcales;f__Micrococcaceae;g__Arthrobacter;s__Arthrobacter sp. Soil763
g__Arthrobacter;s__Arthrobacter sp. Soil764	23.784	46.1889	19.4323	221.083	88.7735	155.714	k__Bacteria;p__Actinobacteria;c__Actinobacteria;o__Micrococcales;f__Micrococcaceae;g__Arthrobacter;s__Arthrobacter sp. Soil764
g__Arthrobacter;s__Arthrobacter sp. Soil782	462.431	882.11	1413.08	8930.35	6798.03	5645.55	k__Bacteria;p__Actinobacteria;c__Actinobacteria;o__Micrococcales;f__Micrococcaceae;g__Arthrobacter;s__Arthrobacter sp. Soil782
g__Arthrobacter;s__Arthrobacter sp. SPG23	32.7572	11.0719	18.9915	154.762	146.224	98.6689	k__Bacteria;p__Actinobacteria;c__Actinobacteria;o__Micrococcales;f__Micrococcaceae;g__Arthrobacter;s__Arthrobacter sp. SPG23
g__Arthrobacter;s__Arthrobacter sp. SRS-W-1-2016	17.6306	17.1168	17.7116	98.7539	60.3201	78.3506	k__Bacteria;p__Actinobacteria;c__Actinobacteria;o__Micrococcales;f__Micrococcaceae;g__Arthrobacter;s__Arthrobacter sp. SRS-W-1-2016
g__Arthrobacter;s__Arthrobacter sp. SW1	42.0597	28.3655	18.5634	188.065	159.16	148.878	k__Bacteria;p__Actinobacteria;c__Actinobacteria;o__Micrococcales;f__Micrococcaceae;g__Arthrobacter;s__Arthrobacter sp. SW1
g__Arthrobacter;s__Arthrobacter sp. TB 23	28.2962	60.317	29.7708	49.1475	70.2322	59.4678	k__Bacteria;p__Actinobacteria;c__Actinobacteria;o__Micrococcales;f__Micrococcaceae;g__Arthrobacter;s__Arthrobacter sp. TB 23
g__Arthrobacter;s__Arthrobacter sp. TB 26	17.4572	5.48818	15.6225	73.8578	84.1136	91.5458	k__Bacteria;p__Actinobacteria;c__Actinobacteria;o__Micrococcales;f__Micrococcaceae;g__Arthrobacter;s__Arthrobacter sp. TB 26
g__Arthrobacter;s__Arthrobacter sp. U41	101.745	25.8789	31.5842	187.443	166.16	189.735	k__Bacteria;p__Actinobacteria;c__Actinobacteria;o__Micrococcales;f__Micrococcaceae;g__Arthrobacter;s__Arthrobacter sp. U41
g__Arthrobacter;s__Arthrobacter sp. UCD-GKA	19.4523	39.6355	47.9242	199.196	238.197	162.837	k__Bacteria;p__Actinobacteria;c__Actinobacteria;o__Micrococcales;f__Micrococcaceae;g__Arthrobacter;s__Arthrobacter sp. UCD-GKA
g__Arthrobacter;s__Arthrobacter sp. UNC362MFTsu5.1	35.3901	27.5156	34.267	162.764	136.511	137.493	k__Bacteria;p__Actinobacteria;c__Actinobacteria;o__Micrococcales;f__Micrococcaceae;g__Arthrobacter;s__Arthrobacter sp. UNC362MFTsu5.1
g__Arthrobacter;s__Arthrobacter sp. UNCCL28	23.5145	27.7238	21.002	29.5101	33.0666	30.4662	k__Bacteria;p__Actinobacteria;c__Actinobacteria;o__Micrococcales;f__Micrococcaceae;g__Arthrobacter;s__Arthrobacter sp. UNCCL28
g__Arthrobacter;s__Arthrobacter sp. W1	0	0	0	0	6.12466	2.77107	k__Bacteria;p__Actinobacteria;c__Actinobacteria;o__Micrococcales;f__Micrococcaceae;g__Arthrobacter;s__Arthrobacter sp. W1
g__Arthrobacter;s__Arthrobacter sp. YC-RL1	2.65576	9.52837	3.50181	28.231	38.3052	29.6607	k__Bacteria;p__Actinobacteria;c__Actinobacteria;o__Micrococcales;f__Micrococcaceae;g__Arthrobacter;s__Arthrobacter sp. YC-RL1
g__Arthrobacter;s__Arthrobacter sp. YN	2.76577	2.63895	5.47274	27.6125	3.21409	12.6915	k__Bacteria;p__Actinobacteria;c__Actinobacteria;o__Micrococcales;f__Micrococcaceae;g__Arthrobacter;s__Arthrobacter sp. YN
g__Arthrobacter;s__Arthrobacter sp. yr096	0	0	0	11.5612	13.8045	13.7046	k__Bacteria;p__Actinobacteria;c__Actinobacteria;o__Micrococcales;f__Micrococcaceae;g__Arthrobacter;s__Arthrobacter sp. yr096
g__Arthrobacter;s__Arthrobacter sp. ZBG10	0	0	1.53479	11.7596	2.84984	13.1724	k__Bacteria;p__Actinobacteria;c__Actinobacteria;o__Micrococcales;f__Micrococcaceae;g__Arthrobacter;s__Arthrobacter sp. ZBG10
g__Arthrobacter;s__Arthrobacter sp. ZXY-2	2.91224	0	1.63489	6.5465	7.15896	2.95236	k__Bacteria;p__Actinobacteria;c__Actinobacteria;o__Micrococcales;f__Micrococcaceae;g__Arthrobacter;s__Arthrobacter sp. ZXY-2
g__Arthrobacter;s__Arthrobacter subterraneus	300.899	349.715	464.233	2918.59	2258.4	1991.89	k__Bacteria;p__Actinobacteria;c__Actinobacteria;o__Micrococcales;f__Micrococcaceae;g__Arthrobacter;s__Arthrobacter subterraneus
g__Arthrobacter;s__Arthrobacter woluwensis	20.2489	6.01294	22.1814	77.6421	80.0032	72.0139	k__Bacteria;p__Actinobacteria;c__Actinobacteria;o__Micrococcales;f__Micrococcaceae;g__Arthrobacter;s__Arthrobacter woluwensis
g__Arthrobacter;s__uncultured Arthrobacter sp.	20.3279	21.9713	16.0636	67.9192	94.7684	58.9818	k__Bacteria;p__Actinobacteria;c__Actinobacteria;o__Micrococcales;f__Micrococcaceae;g__Arthrobacter;s__uncultured Arthrobacter sp.
g__Citricoccus;s__Citricoccus sp. CH26A	17.9306	19.1657	57.2387	177.756	86.8166	86.0179	k__Bacteria;p__Actinobacteria;c__Actinobacteria;o__Micrococcales;f__Micrococcaceae;g__Citricoccus;s__Citricoccus sp. CH26A
g__Glutamicibacter;s__Glutamicibacter arilaitensis	0	0	5.14617	2.43416	8.33282	12.3523	k__Bacteria;p__Actinobacteria;c__Actinobacteria;o__Micrococcales;f__Micrococcaceae;g__Glutamicibacter;s__Glutamicibacter arilaitensis
g__Glutamicibacter;s__Glutamicibacter halophytocola	0	0	3.22768	1.0259	1.49831	3.05056	k__Bacteria;p__Actinobacteria;c__Actinobacteria;o__Micrococcales;f__Micrococcaceae;g__Glutamicibacter;s__Glutamicibacter halophytocola
g__Glutamicibacter;s__Glutamicibacter mysorens	2.62592	2.77238	7.4608	21.0173	8.07856	14.0183	k__Bacteria;p__Actinobacteria;c__Actinobacteria;o__Micrococcales;f__Micrococcaceae;g__Glutamicibacter;s__Glutamicibacter mysorens
g__Glutamicibacter;s__Glutamicibacter sp. 0426	0	0	2.39506	21.0333	6.67081	4.43411	k__Bacteria;p__Actinobacteria;c__Actinobacteria;o__Micrococcales;f__Micrococcaceae;g__Glutamicibacter;s__Glutamicibacter sp. 0426
g__Glutamicibacter;s__Glutamicibacter sp. BW77	0	2.26369	7.26727	20.0875	19.2168	14.9549	k__Bacteria;p__Actinobacteria;c__Actinobacteria;o__Micrococcales;f__Micrococcaceae;g__Glutamicibacter;s__Glutamicibacter sp. BW77
g__Glutamicibacter;s__Glutamicibacter sp. BW78	3.10188	1.82772	3.5981	19.1917	8.24325	10.6965	k__Bacteria;p__Actinobacteria;c__Actinobacteria;o__Micrococcales;f__Micrococcaceae;g__Glutamicibacter;s__Glutamicibacter sp. BW78
g__Glutamicibacter;s__Glutamicibacter sp. BW80	0	0	13.4294	0	0	0	k__Bacteria;p__Actinobacteria;c__Actinobacteria;o__Micrococcales;f__Micrococcaceae;g__Glutamicibacter;s__Glutamicibacter sp. BW80
g__Haematomicrobium;s__Haematomicrobium sanguinis	6.67735	3.52488	7.73319	21.7836	2.49361	15.6857	k__Bacteria;p__Actinobacteria;c__Actinobacteria;o__Micrococcales;f__Micrococcaceae;g__Haematomicrobium;s__Haematomicrobium sanguinis
g__Kocuria;s__Kocuria flava	419.143	831.988	1870.08	8549.69	3328.4	2523.81	k__Bacteria;p__Actinobacteria;c__Actinobacteria;o__Micrococcales;f__Micrococcaceae;g__Kocuria;s__Kocuria flava
g__Kocuria;s__Kocuria indica	0	8.81221	4.81964	26.8558	23.091	17.7352	k__Bacteria;p__Actinobacteria;c__Actinobacteria;o__Micrococcales;f__Micrococcaceae;g__Kocuria;s__Kocuria indica
g__Kocuria;s__Kocuria kristinae	9.53907	0	6.83319	39.2653	11.4179	12.041	k__Bacteria;p__Actinobacteria;c__Actinobacteria;o__Micrococcales;f__Micrococcaceae;g__Kocuria;s__Kocuria kristinae
g__Kocuria;s__Kocuria marina	1.74408	16.6384	7.38486	97.8575	29.0967	50.4038	k__Bacteria;p__Actinobacteria;c__Actinobacteria;o__Micrococcales;f__Micrococcaceae;g__Kocuria;s__Kocuria marina
g__Kocuria;s__Kocuria palustris	9.77056	13.9009	18.0012	107.984	42.2053	22.8659	k__Bacteria;p__Actinobacteria;c__Actinobacteria;o__Micrococcales;f__Micrococcaceae;g__Kocuria;s__Kocuria palustris
g__Kocuria;s__Kocuria polaris	277.259	316.285	622.329	4130.28	1522.69	1584.92	k__Bacteria;p__Actinobacteria;c__Actinobacteria;o__Micrococcales;f__Micrococcaceae;g__Kocuria;s__Kocuria polaris
g__Kocuria;s__Kocuria rhizophila	9.3816	40.1131	50.3361	148.137	94.632	60.2394	k__Bacteria;p__Actinobacteria;c__Actinobacteria;o__Micrococcales;f__Micrococcaceae;g__Kocuria;s__Kocuria rhizophila
g__Kocuria;s__Kocuria salsicia	0	0	2.27205	2.16648	1.0547	2.14737	k__Bacteria;p__Actinobacteria;c__Actinobacteria;o__Micrococcales;f__Micrococcaceae;g__Kocuria;s__Kocuria salsicia
g__Kocuria;s__Kocuria sp. CNJ-770	42.1993	86.6834	150.255	974.776	331.143	384.42	k__Bacteria;p__Actinobacteria;c__Actinobacteria;o__Micrococcales;f__Micrococcaceae;g__Kocuria;s__Kocuria sp. CNJ-770
g__Kocuria;s__Kocuria sp. ICS0012	37.0229	4.88598	5.5136	29.7146	7.29155	9.27921	k__Bacteria;p__Actinobacteria;c__Actinobacteria;o__Micrococcales;f__Micrococcaceae;g__Kocuria;s__Kocuria sp. ICS0012
g__Kocuria;s__Kocuria sp. Marseille-P3598	0	0	0	6.89523	6.71357	0	k__Bacteria;p__Actinobacteria;c__Actinobacteria;o__Micrococcales;f__Micrococcaceae;g__Kocuria;s__Kocuria sp. Marseille-P3598
g__Kocuria;s__Kocuria sp. SM24M-10	95.362	135.352	274.145	1605.12	484.279	448.358	k__Bacteria;p__Actinobacteria;c__Actinobacteria;o__Micrococcales;f__Micrococcaceae;g__Kocuria;s__Kocuria sp. SM24M-10
g__Kocuria;s__Kocuria sp. UCD-OTCP	16.7064	38.5367	80.5914	507.114	220.736	206.624	k__Bacteria;p__Actinobacteria;c__Actinobacteria;o__Micrococcales;f__Micrococcaceae;g__Kocuria;s__Kocuria sp. UCD-OTCP
g__Kocuria;s__Kocuria sp. WN036	39.6616	32.1284	76.0089	402.701	194.64	140.185	k__Bacteria;p__Actinobacteria;c__Actinobacteria;o__Micrococcales;f__Micrococcaceae;g__Kocuria;s__Kocuria sp. WN036
g__Kocuria;s__Kocuria sp. WRN011	4.57292	13.7743	56.566	174.494	87.9771	84.3512	k__Bacteria;p__Actinobacteria;c__Actinobacteria;o__Micrococcales;f__Micrococcaceae;g__Kocuria;s__Kocuria sp. WRN011
g__Kocuria;s__Kocuria sp. ZOR0020	7.18894	13.4586	2.225	30.142	29.906	20.8903	k__Bacteria;p__Actinobacteria;c__Actinobacteria;o__Micrococcales;f__Micrococcaceae;g__Kocuria;s__Kocuria sp. ZOR0020
g__Kocuria;s__Kocuria turfanensis	281.191	906.872	2241.48	7795.5	3020.11	2486	k__Bacteria;p__Actinobacteria;c__Actinobacteria;o__Micrococcales;f__Micrococcaceae;g__Kocuria;s__Kocuria turfanensis
g__Kocuria;s__Kocuria varians	10.4057	0	0	10.4124	7.89429	15.7967	k__Bacteria;p__Actinobacteria;c__Actinobacteria;o__Micrococcales;f__Micrococcaceae;g__Kocuria;s__Kocuria varians
g__Micrococcus;s__Micrococcus luteus	88.1629	14.01	28.1685	132.056	82.2772	74.74	k__Bacteria;p__Actinobacteria;c__Actinobacteria;o__Micrococcales;f__Micrococcaceae;g__Micrococcus;s__Micrococcus luteus
g__Micrococcus;s__Micrococcus sp. CH3	0	0	0	6.10905	8.12759	2.13447	k__Bacteria;p__Actinobacteria;c__Actinobacteria;o__Micrococcales;f__Micrococcaceae;g__Micrococcus;s__Micrococcus sp. CH3
g__Micrococcus;s__Micrococcus sp. FDAARGOS_333	3.89512	0	0	0	0	7.89755	k__Bacteria;p__Actinobacteria;c__Actinobacteria;o__Micrococcales;f__Micrococcaceae;g__Micrococcus;s__Micrococcus sp. FDAARGOS_333
g__Micrococcus;s__Micrococcus sp. HMSC067E09	6.5833	3.47524	1.32403	4.20836	1.22925	2.50275	k__Bacteria;p__Actinobacteria;c__Actinobacteria;o__Micrococcales;f__Micrococcaceae;g__Micrococcus;s__Micrococcus sp. HMSC067E09
g__Micrococcus;s__Micrococcus sp. MS-ASIII-49	0	0	0	15.726	0	6.23491	k__Bacteria;p__Actinobacteria;c__Actinobacteria;o__Micrococcales;f__Micrococcaceae;g__Micrococcus;s__Micrococcus sp. MS-ASIII-49
g__Micrococcus;s__Micrococcus terreus	4.08575	14.8839	22.9333	47.3584	27.4076	22.9931	k__Bacteria;p__Actinobacteria;c__Actinobacteria;o__Micrococcales;f__Micrococcaceae;g__Micrococcus;s__Micrococcus terreus
g__Neomicrococcus;s__Neomicrococcus aestuarii	3.82148	1.46434	1.92351	77.6829	33.7792	37.5245	k__Bacteria;p__Actinobacteria;c__Actinobacteria;o__Micrococcales;f__Micrococcaceae;g__Neomicrococcus;s__Neomicrococcus aestuarii
g__Nesterenkonia;s__Nesterenkonia alba	5.967	11.549	8.90449	25.9112	68.3777	16.4561	k__Bacteria;p__Actinobacteria;c__Actinobacteria;o__Micrococcales;f__Micrococcaceae;g__Nesterenkonia;s__Nesterenkonia alba
g__Nesterenkonia;s__Nesterenkonia jeotgali	0	5.23127	14.1844	12.8287	1.23359	7.26295	k__Bacteria;p__Actinobacteria;c__Actinobacteria;o__Micrococcales;f__Micrococcaceae;g__Nesterenkonia;s__Nesterenkonia jeotgali
g__Nesterenkonia;s__Nesterenkonia massiliensis	9.72582	0	0	16.4976	56.6161	19.9921	k__Bacteria;p__Actinobacteria;c__Actinobacteria;o__Micrococcales;f__Micrococcaceae;g__Nesterenkonia;s__Nesterenkonia massiliensis
g__Nesterenkonia;s__Nesterenkonia sp. AN1	0	0	0	15.7741	3.24749	0	k__Bacteria;p__Actinobacteria;c__Actinobacteria;o__Micrococcales;f__Micrococcaceae;g__Nesterenkonia;s__Nesterenkonia sp. AN1
g__Nesterenkonia;s__Nesterenkonia sp. F	22.02	29.7001	22.3496	3.98391	10.5978	8.2648	k__Bacteria;p__Actinobacteria;c__Actinobacteria;o__Micrococcales;f__Micrococcaceae;g__Nesterenkonia;s__Nesterenkonia sp. F
g__Nesterenkonia;s__Nesterenkonia sp. PF2B19	33.5881	29.4401	16.1137	31.1822	42.1269	45.6902	k__Bacteria;p__Actinobacteria;c__Actinobacteria;o__Micrococcales;f__Micrococcaceae;g__Nesterenkonia;s__Nesterenkonia sp. PF2B19
g__Paenarthrobacter;s__Paenarthrobacter aurescens	33.6611	53.4171	58.4084	152.601	132.343	151.797	k__Bacteria;p__Actinobacteria;c__Actinobacteria;o__Micrococcales;f__Micrococcaceae;g__Paenarthrobacter;s__Paenarthrobacter aurescens
g__Paenarthrobacter;s__Paenarthrobacter nicotinovorans	6056.72	3161.17	1892.39	66.6546	48.1635	173.823	k__Bacteria;p__Actinobacteria;c__Actinobacteria;o__Micrococcales;f__Micrococcaceae;g__Paenarthrobacter;s__Paenarthrobacter nicotinovorans
g__Paeniglutamicibacter;s__Paeniglutamicibacter antarcticus	10.5252	32.199	18.5365	72.5144	70.2336	56.5695	k__Bacteria;p__Actinobacteria;c__Actinobacteria;o__Micrococcales;f__Micrococcaceae;g__Paeniglutamicibacter;s__Paeniglutamicibacter antarcticus
g__Paeniglutamicibacter;s__Paeniglutamicibacter gangotriensis	24.1017	24.4776	6.26978	54.7424	42.2101	52.9023	k__Bacteria;p__Actinobacteria;c__Actinobacteria;o__Micrococcales;f__Micrococcaceae;g__Paeniglutamicibacter;s__Paeniglutamicibacter gangotriensis
g__Pseudarthrobacter;s__Pseudarthrobacter chlorophenolicus	14.3505	93.3539	76.2766	213.856	128.551	160.996	k__Bacteria;p__Actinobacteria;c__Actinobacteria;o__Micrococcales;f__Micrococcaceae;g__Pseudarthrobacter;s__Pseudarthrobacter chlorophenolicus
g__Pseudarthrobacter;s__Pseudarthrobacter equi	7.74716	32.2957	25.9836	129.606	65.1861	113.7	k__Bacteria;p__Actinobacteria;c__Actinobacteria;o__Micrococcales;f__Micrococcaceae;g__Pseudarthrobacter;s__Pseudarthrobacter equi
g__Pseudarthrobacter;s__Pseudarthrobacter phenanthrenivorans	109.479	171.478	261.88	1132.77	542.544	790.747	k__Bacteria;p__Actinobacteria;c__Actinobacteria;o__Micrococcales;f__Micrococcaceae;g__Pseudarthrobacter;s__Pseudarthrobacter phenanthrenivorans
g__Pseudarthrobacter;s__Pseudarthrobacter siccitolerans	46.0813	73.6973	124.231	518.346	199.862	244.685	k__Bacteria;p__Actinobacteria;c__Actinobacteria;o__Micrococcales;f__Micrococcaceae;g__Pseudarthrobacter;s__Pseudarthrobacter siccitolerans
g__Pseudarthrobacter;s__Pseudarthrobacter sulfonivorans	57.9391	124.346	124.574	345.933	259.109	284.135	k__Bacteria;p__Actinobacteria;c__Actinobacteria;o__Micrococcales;f__Micrococcaceae;g__Pseudarthrobacter;s__Pseudarthrobacter sulfonivorans
g__Renibacterium;s__Renibacterium salmoninarum	17.6912	8.29384	4.10208	51.4953	83.6148	22.3239	k__Bacteria;p__Actinobacteria;c__Actinobacteria;o__Micrococcales;f__Micrococcaceae;g__Renibacterium;s__Renibacterium salmoninarum
g__Rothia;s__Rothia aeria	0	0	0	5.49505	18.0572	4.08494	k__Bacteria;p__Actinobacteria;c__Actinobacteria;o__Micrococcales;f__Micrococcaceae;g__Rothia;s__Rothia aeria
g__Rothia;s__Rothia mucilaginosa	5.80241	10.8286	5.15102	44.271	26.3796	27.0495	k__Bacteria;p__Actinobacteria;c__Actinobacteria;o__Micrococcales;f__Micrococcaceae;g__Rothia;s__Rothia mucilaginosa
g__Rothia;s__Rothia nasimurium	0	0	0	3.28947	1.6014	3.26046	k__Bacteria;p__Actinobacteria;c__Actinobacteria;o__Micrococcales;f__Micrococcaceae;g__Rothia;s__Rothia nasimurium
g__Rothia;s__Rothia sp. HMSC069D01	2.98667	0	2.40271	12.9827	6.69212	10.5974	k__Bacteria;p__Actinobacteria;c__Actinobacteria;o__Micrococcales;f__Micrococcaceae;g__Rothia;s__Rothia sp. HMSC069D01
g__Sinomonas;s__Sinomonas atrocyanea	85.5777	44.9034	29.7768	196.698	157.527	197.832	k__Bacteria;p__Actinobacteria;c__Actinobacteria;o__Micrococcales;f__Micrococcaceae;g__Sinomonas;s__Sinomonas atrocyanea
g__Sinomonas;s__Sinomonas humi	51.7162	32.4812	41.9535	167.145	145.27	137.976	k__Bacteria;p__Actinobacteria;c__Actinobacteria;o__Micrococcales;f__Micrococcaceae;g__Sinomonas;s__Sinomonas humi
g__Sinomonas;s__Sinomonas mesophila	136.984	184.043	118.951	464.531	449.42	390.673	k__Bacteria;p__Actinobacteria;c__Actinobacteria;o__Micrococcales;f__Micrococcaceae;g__Sinomonas;s__Sinomonas mesophila
g__Sinomonas;s__Sinomonas sp. R1AF57	71.3822	51.6607	51.2562	311.914	268.16	270.445	k__Bacteria;p__Actinobacteria;c__Actinobacteria;o__Micrococcales;f__Micrococcaceae;g__Sinomonas;s__Sinomonas sp. R1AF57
g__Tersicoccus;s__Tersicoccus phoenicis	9.0752	16.8301	27.2077	133.856	63.5398	79.487	k__Bacteria;p__Actinobacteria;c__Actinobacteria;o__Micrococcales;f__Micrococcaceae;g__Tersicoccus;s__Tersicoccus phoenicis
g__Tersicoccus;s__Tersicoccus sp. Bi-70	18.7237	16.6747	30.5726	126.882	127.201	87.5597	k__Bacteria;p__Actinobacteria;c__Actinobacteria;o__Micrococcales;f__Micrococcaceae;g__Tersicoccus;s__Tersicoccus sp. Bi-70
g__Cellulosimicrobium;s__Cellulosimicrobium aquatile	0	0	1.82536	18.5231	15.7731	12.9462	k__Bacteria;p__Actinobacteria;c__Actinobacteria;o__Micrococcales;f__Promicromonosporaceae;g__Cellulosimicrobium;s__Cellulosimicrobium aquatile
g__Cellulosimicrobium;s__Cellulosimicrobium cellulans	1895.13	1053.78	3324.85	1441.9	1291.31	692.667	k__Bacteria;p__Actinobacteria;c__Actinobacteria;o__Micrococcales;f__Promicromonosporaceae;g__Cellulosimicrobium;s__Cellulosimicrobium cellulans
g__Cellulosimicrobium;s__Cellulosimicrobium funkei	11.0013	0	15.5775	78.4906	28.7452	37.2636	k__Bacteria;p__Actinobacteria;c__Actinobacteria;o__Micrococcales;f__Promicromonosporaceae;g__Cellulosimicrobium;s__Cellulosimicrobium funkei
g__Cellulosimicrobium;s__Cellulosimicrobium sp. CUA-896	161.371	105.755	231.482	328.215	230.464	238.375	k__Bacteria;p__Actinobacteria;c__Actinobacteria;o__Micrococcales;f__Promicromonosporaceae;g__Cellulosimicrobium;s__Cellulosimicrobium sp. CUA-896
g__Cellulosimicrobium;s__Cellulosimicrobium sp. I38E	0	0	0	5.40803	0	6.03388	k__Bacteria;p__Actinobacteria;c__Actinobacteria;o__Micrococcales;f__Promicromonosporaceae;g__Cellulosimicrobium;s__Cellulosimicrobium sp. I38E
g__Cellulosimicrobium;s__Cellulosimicrobium sp. KWT-B	3.06501	0	0	20.3084	20.8318	12.3929	k__Bacteria;p__Actinobacteria;c__Actinobacteria;o__Micrococcales;f__Promicromonosporaceae;g__Cellulosimicrobium;s__Cellulosimicrobium sp. KWT-B
g__Cellulosimicrobium;s__Cellulosimicrobium sp. MM	17.1336	15.9215	10.2579	66.8862	21.129	39.6763	k__Bacteria;p__Actinobacteria;c__Actinobacteria;o__Micrococcales;f__Promicromonosporaceae;g__Cellulosimicrobium;s__Cellulosimicrobium sp. MM
g__Isoptericola;s__Isoptericola dokdonensis	45.1057	67.0778	43.8257	127.87	33.8229	85.6009	k__Bacteria;p__Actinobacteria;c__Actinobacteria;o__Micrococcales;f__Promicromonosporaceae;g__Isoptericola;s__Isoptericola dokdonensis
g__Isoptericola;s__Isoptericola jiangsuensis	92.145	9.82781	39.0456	118.273	139.361	102.449	k__Bacteria;p__Actinobacteria;c__Actinobacteria;o__Micrococcales;f__Promicromonosporaceae;g__Isoptericola;s__Isoptericola jiangsuensis
g__Isoptericola;s__Isoptericola variabilis	5795.59	1653.96	5581.95	16500.9	15696.7	8744.44	k__Bacteria;p__Actinobacteria;c__Actinobacteria;o__Micrococcales;f__Promicromonosporaceae;g__Isoptericola;s__Isoptericola variabilis
g__Krasilnikoviella;s__Krasilnikoviella flava	110.738	108.466	98.119	392.943	319.019	214.705	k__Bacteria;p__Actinobacteria;c__Actinobacteria;o__Micrococcales;f__Promicromonosporaceae;g__Krasilnikoviella;s__Krasilnikoviella flava
g__Promicromonospora;s__Promicromonospora kroppenstedtii	105.137	235.58	216.827	163.08	132.439	83.1099	k__Bacteria;p__Actinobacteria;c__Actinobacteria;o__Micrococcales;f__Promicromonosporaceae;g__Promicromonospora;s__Promicromonospora kroppenstedtii
g__Promicromonospora;s__Promicromonospora sukumoe	64.091	431.595	284.193	287.242	239.767	181.807	k__Bacteria;p__Actinobacteria;c__Actinobacteria;o__Micrococcales;f__Promicromonosporaceae;g__Promicromonospora;s__Promicromonospora sukumoe
g__Unclassified;s__Promicromonosporaceae bacterium W15	35.8235	16.8541	22.0425	155.429	94.1548	77.0409	k__Bacteria;p__Actinobacteria;c__Actinobacteria;o__Micrococcales;f__Promicromonosporaceae;g__Unclassified;s__Promicromonosporaceae bacterium W15
g__Xylanimonas;s__uncultured Xylanimonas sp.	16.0655	0	3.66853	10.4942	33.5437	19.6476	k__Bacteria;p__Actinobacteria;c__Actinobacteria;o__Micrococcales;f__Promicromonosporaceae;g__Xylanimonas;s__uncultured Xylanimonas sp.
g__Xylanimonas;s__Xylanimonas cellulosilytica	171.315	99.5859	134.788	584.382	421.619	464.717	k__Bacteria;p__Actinobacteria;c__Actinobacteria;o__Micrococcales;f__Promicromonosporaceae;g__Xylanimonas;s__Xylanimonas cellulosilytica
g__Haloactinobacterium;s__Haloactinobacterium album	211.506	214.548	264.543	278.325	233.206	224.033	k__Bacteria;p__Actinobacteria;c__Actinobacteria;o__Micrococcales;f__Ruaniaceae;g__Haloactinobacterium;s__Haloactinobacterium album
g__Ruania;s__Ruania albidiflava	68.4572	43.1592	41.0238	178.918	166.951	158.116	k__Bacteria;p__Actinobacteria;c__Actinobacteria;o__Micrococcales;f__Ruaniaceae;g__Ruania;s__Ruania albidiflava
g__Unclassified;s__Ruaniaceae bacterium KH17	7.94472	21.1012	13.193	75.0314	87.9912	100.535	k__Bacteria;p__Actinobacteria;c__Actinobacteria;o__Micrococcales;f__Ruaniaceae;g__Unclassified;s__Ruaniaceae bacterium KH17
g__Sanguibacter;s__Sanguibacter antarcticus	26.9286	26.1664	37.0043	182.198	138.505	88.2054	k__Bacteria;p__Actinobacteria;c__Actinobacteria;o__Micrococcales;f__Sanguibacteraceae;g__Sanguibacter;s__Sanguibacter antarcticus
g__Sanguibacter;s__Sanguibacter gelidistatuariae	18.752	24.2275	16.1715	150.547	120.332	55.7348	k__Bacteria;p__Actinobacteria;c__Actinobacteria;o__Micrococcales;f__Sanguibacteraceae;g__Sanguibacter;s__Sanguibacter gelidistatuariae
g__Sanguibacter;s__Sanguibacter keddieii	41.4616	25.1436	20.0062	144.466	86.3434	55.4657	k__Bacteria;p__Actinobacteria;c__Actinobacteria;o__Micrococcales;f__Sanguibacteraceae;g__Sanguibacter;s__Sanguibacter keddieii
g__Sanguibacter;s__Sanguibacter marinus	66.8115	52.0201	32.1076	540.283	305.026	245.686	k__Bacteria;p__Actinobacteria;c__Actinobacteria;o__Micrococcales;f__Sanguibacteraceae;g__Sanguibacter;s__Sanguibacter marinus
g__Sanguibacter;s__Sanguibacter soli	74.781	26.2705	33.192	289.968	154.163	146.328	k__Bacteria;p__Actinobacteria;c__Actinobacteria;o__Micrococcales;f__Sanguibacteraceae;g__Sanguibacter;s__Sanguibacter soli
g__Sanguibacter;s__Sanguibacter sp. Leaf3	16.3469	5.65365	16.0743	146.94	71.8314	80.4192	k__Bacteria;p__Actinobacteria;c__Actinobacteria;o__Micrococcales;f__Sanguibacteraceae;g__Sanguibacter;s__Sanguibacter sp. Leaf3
g__Sanguibacter;s__Sanguibacter suarezii	21.9864	6.9199	9.1268	113.981	76.5737	67.4664	k__Bacteria;p__Actinobacteria;c__Actinobacteria;o__Micrococcales;f__Sanguibacteraceae;g__Sanguibacter;s__Sanguibacter suarezii
g__Sanguibacter;s__uncultured Sanguibacter sp.	10.5317	1.61798	1.23287	7.77711	11.2706	16.2733	k__Bacteria;p__Actinobacteria;c__Actinobacteria;o__Micrococcales;f__Sanguibacteraceae;g__Sanguibacter;s__uncultured Sanguibacter sp.
g__Luteimicrobium;s__Luteimicrobium subarcticum	68.809	28.5477	19.8646	127.737	88.4903	93.7266	k__Bacteria;p__Actinobacteria;c__Actinobacteria;o__Micrococcales;f__Unclassified;g__Luteimicrobium;s__Luteimicrobium subarcticum
g__Timonella;s__Timonella senegalensis	0	0	0	30.0141	19.0552	0	k__Bacteria;p__Actinobacteria;c__Actinobacteria;o__Micrococcales;f__Unclassified;g__Timonella;s__Timonella senegalensis
g__Unclassified;s__Micrococcales bacterium	219.988	46.8842	71.3109	471.144	351.483	443.369	k__Bacteria;p__Actinobacteria;c__Actinobacteria;o__Micrococcales;f__Unclassified;g__Unclassified;s__Micrococcales bacterium
g__Unclassified;s__Micrococcales bacterium 32-70-13	24.8052	65.199	53.9089	105.781	45.5043	54.9469	k__Bacteria;p__Actinobacteria;c__Actinobacteria;o__Micrococcales;f__Unclassified;g__Unclassified;s__Micrococcales bacterium 32-70-13
g__Unclassified;s__Micrococcales bacterium 72-143	465.744	572.476	1316.96	690.849	1584.36	374.965	k__Bacteria;p__Actinobacteria;c__Actinobacteria;o__Micrococcales;f__Unclassified;g__Unclassified;s__Micrococcales bacterium 72-143
g__Unclassified;s__Micrococcales bacterium 73-13	29.6073	59.0397	36.926	244.268	159.906	98.9406	k__Bacteria;p__Actinobacteria;c__Actinobacteria;o__Micrococcales;f__Unclassified;g__Unclassified;s__Micrococcales bacterium 73-13
g__Unclassified;s__Micrococcales bacterium 73-15	34.0018	7.22302	6.71925	73.0148	39.8602	53.7467	k__Bacteria;p__Actinobacteria;c__Actinobacteria;o__Micrococcales;f__Unclassified;g__Unclassified;s__Micrococcales bacterium 73-15
g__Unclassified;s__Micrococcales bacterium KH10	6.11172	0	2.38746	21.1941	30.958	27.304	k__Bacteria;p__Actinobacteria;c__Actinobacteria;o__Micrococcales;f__Unclassified;g__Unclassified;s__Micrococcales bacterium KH10
g__Actinocatenispora;s__Actinocatenispora sera	123.488	124.536	144.329	265.259	193.628	348.313	k__Bacteria;p__Actinobacteria;c__Actinobacteria;o__Micromonosporales;f__Micromonosporaceae;g__Actinocatenispora;s__Actinocatenispora sera
g__Actinoplanes;s__Actinoplanes atraurantiacus	153.567	163.98	271.711	501.24	442.08	476.554	k__Bacteria;p__Actinobacteria;c__Actinobacteria;o__Micromonosporales;f__Micromonosporaceae;g__Actinoplanes;s__Actinoplanes atraurantiacus
g__Actinoplanes;s__Actinoplanes awajinensis	70.3815	81.9087	76.2078	102.755	165.619	99.2421	k__Bacteria;p__Actinobacteria;c__Actinobacteria;o__Micromonosporales;f__Micromonosporaceae;g__Actinoplanes;s__Actinoplanes awajinensis
g__Actinoplanes;s__Actinoplanes derwentensis	16.3131	23.8367	32.656	63.744	101.49	93.3938	k__Bacteria;p__Actinobacteria;c__Actinobacteria;o__Micromonosporales;f__Micromonosporaceae;g__Actinoplanes;s__Actinoplanes derwentensis
g__Actinoplanes;s__Actinoplanes friuliensis	198.756	232.533	209.002	309.715	355.172	379.326	k__Bacteria;p__Actinobacteria;c__Actinobacteria;o__Micromonosporales;f__Micromonosporaceae;g__Actinoplanes;s__Actinoplanes friuliensis
g__Actinoplanes;s__Actinoplanes garbadinensis	0	7.67073	0	0	0	1.2276	k__Bacteria;p__Actinobacteria;c__Actinobacteria;o__Micromonosporales;f__Micromonosporaceae;g__Actinoplanes;s__Actinoplanes garbadinensis
g__Actinoplanes;s__Actinoplanes globisporus	258.316	158.74	204.589	216.278	279.751	252.975	k__Bacteria;p__Actinobacteria;c__Actinobacteria;o__Micromonosporales;f__Micromonosporaceae;g__Actinoplanes;s__Actinoplanes globisporus
g__Actinoplanes;s__Actinoplanes missouriensis	96.4909	192.057	225.573	262.287	281.587	180.528	k__Bacteria;p__Actinobacteria;c__Actinobacteria;o__Micromonosporales;f__Micromonosporaceae;g__Actinoplanes;s__Actinoplanes missouriensis
g__Actinoplanes;s__Actinoplanes philippinensis	84.0889	100.165	117.177	365.338	366.181	380.797	k__Bacteria;p__Actinobacteria;c__Actinobacteria;o__Micromonosporales;f__Micromonosporaceae;g__Actinoplanes;s__Actinoplanes philippinensis
g__Actinoplanes;s__Actinoplanes rectilineatus	156.719	52.9851	120.262	175.114	113.174	150.737	k__Bacteria;p__Actinobacteria;c__Actinobacteria;o__Micromonosporales;f__Micromonosporaceae;g__Actinoplanes;s__Actinoplanes rectilineatus
g__Actinoplanes;s__Actinoplanes regularis	70.7299	76.6431	73.0645	226.665	145.36	134.146	k__Bacteria;p__Actinobacteria;c__Actinobacteria;o__Micromonosporales;f__Micromonosporaceae;g__Actinoplanes;s__Actinoplanes regularis
g__Actinoplanes;s__Actinoplanes sp. ATCC 53533	0	0	0	2.04303	11.9352	0	k__Bacteria;p__Actinobacteria;c__Actinobacteria;o__Micromonosporales;f__Micromonosporaceae;g__Actinoplanes;s__Actinoplanes sp. ATCC 53533
g__Actinoplanes;s__Actinoplanes sp. N902-109	191.411	57.3048	96.5766	158.488	128.141	152.713	k__Bacteria;p__Actinobacteria;c__Actinobacteria;o__Micromonosporales;f__Micromonosporaceae;g__Actinoplanes;s__Actinoplanes sp. N902-109
g__Actinoplanes;s__Actinoplanes sp. TFC3	11.2011	2.90685	14.8046	88.6675	68.5029	91.6201	k__Bacteria;p__Actinobacteria;c__Actinobacteria;o__Micromonosporales;f__Micromonosporaceae;g__Actinoplanes;s__Actinoplanes sp. TFC3
g__Actinoplanes;s__Actinoplanes subtropicus	41.6135	125.212	82.7502	222.646	165.254	208.562	k__Bacteria;p__Actinobacteria;c__Actinobacteria;o__Micromonosporales;f__Micromonosporaceae;g__Actinoplanes;s__Actinoplanes subtropicus
g__Actinoplanes;s__Actinoplanes tsinanensis	23.7417	0	4.17805	0	0	0	k__Bacteria;p__Actinobacteria;c__Actinobacteria;o__Micromonosporales;f__Micromonosporaceae;g__Actinoplanes;s__Actinoplanes tsinanensis
g__Actinoplanes;s__Actinoplanes utahensis	112.786	115.944	94.6419	292.97	216.749	268.089	k__Bacteria;p__Actinobacteria;c__Actinobacteria;o__Micromonosporales;f__Micromonosporaceae;g__Actinoplanes;s__Actinoplanes utahensis
g__Asanoa;s__Asanoa ferruginea	27.0345	6.53118	7.65052	108.402	52.5518	89.2432	k__Bacteria;p__Actinobacteria;c__Actinobacteria;o__Micromonosporales;f__Micromonosporaceae;g__Asanoa;s__Asanoa ferruginea
g__Asanoa;s__Asanoa hainanensis	71.043	39.8733	52.0543	221.689	150.079	226.897	k__Bacteria;p__Actinobacteria;c__Actinobacteria;o__Micromonosporales;f__Micromonosporaceae;g__Asanoa;s__Asanoa hainanensis
g__Asanoa;s__Asanoa ishikariensis	117.845	64.952	74.6327	239.959	188.528	249.195	k__Bacteria;p__Actinobacteria;c__Actinobacteria;o__Micromonosporales;f__Micromonosporaceae;g__Asanoa;s__Asanoa ishikariensis
g__Catelliglobosispora;s__Catelliglobosispora koreensis	116.931	124.332	144.91	414.308	333.803	444.311	k__Bacteria;p__Actinobacteria;c__Actinobacteria;o__Micromonosporales;f__Micromonosporaceae;g__Catelliglobosispora;s__Catelliglobosispora koreensis
g__Catenuloplanes;s__Catenuloplanes japonicus	143.196	69.4301	63.374	334.302	277.982	357.255	k__Bacteria;p__Actinobacteria;c__Actinobacteria;o__Micromonosporales;f__Micromonosporaceae;g__Catenuloplanes;s__Catenuloplanes japonicus
g__Couchioplanes;s__Couchioplanes caeruleus	286.98	164.011	100.526	653.215	588.536	647.891	k__Bacteria;p__Actinobacteria;c__Actinobacteria;o__Micromonosporales;f__Micromonosporaceae;g__Couchioplanes;s__Couchioplanes caeruleus
g__Dactylosporangium;s__Dactylosporangium aurantiacum	340.265	435.341	689.176	671.69	888.882	664.227	k__Bacteria;p__Actinobacteria;c__Actinobacteria;o__Micromonosporales;f__Micromonosporaceae;g__Dactylosporangium;s__Dactylosporangium aurantiacum
g__Hamadaea;s__Hamadaea tsunoensis	115.192	68.0854	84.4109	124.077	133.199	139.305	k__Bacteria;p__Actinobacteria;c__Actinobacteria;o__Micromonosporales;f__Micromonosporaceae;g__Hamadaea;s__Hamadaea tsunoensis
g__Longispora;s__Longispora albida	104.676	77.0144	119.02	239.131	227.075	228.161	k__Bacteria;p__Actinobacteria;c__Actinobacteria;o__Micromonosporales;f__Micromonosporaceae;g__Longispora;s__Longispora albida
g__Micromonospora;s__Micromonospora aurantiaca	2.48625	5.24983	8.00052	0	0	12.2548	k__Bacteria;p__Actinobacteria;c__Actinobacteria;o__Micromonosporales;f__Micromonosporaceae;g__Micromonospora;s__Micromonospora aurantiaca
g__Micromonospora;s__Micromonospora auratinigra	43.536	46.6904	59.8721	221.442	135.747	199.458	k__Bacteria;p__Actinobacteria;c__Actinobacteria;o__Micromonosporales;f__Micromonosporaceae;g__Micromonospora;s__Micromonospora auratinigra
g__Micromonospora;s__Micromonospora avicenniae	147.146	75.4999	80.4772	408.59	301.873	422.421	k__Bacteria;p__Actinobacteria;c__Actinobacteria;o__Micromonosporales;f__Micromonosporaceae;g__Micromonospora;s__Micromonospora avicenniae
g__Micromonospora;s__Micromonospora carbonacea	40.8504	37.0748	25.302	45.0459	43.9783	53.8354	k__Bacteria;p__Actinobacteria;c__Actinobacteria;o__Micromonosporales;f__Micromonosporaceae;g__Micromonospora;s__Micromonospora carbonacea
g__Micromonospora;s__Micromonospora chaiyaphumensis	82.001	29.3906	52.1327	145.253	149.631	189.321	k__Bacteria;p__Actinobacteria;c__Actinobacteria;o__Micromonosporales;f__Micromonosporaceae;g__Micromonospora;s__Micromonospora chaiyaphumensis
g__Micromonospora;s__Micromonospora chersina	64.296	38.4042	29.2304	261.709	147.965	197.584	k__Bacteria;p__Actinobacteria;c__Actinobacteria;o__Micromonosporales;f__Micromonosporaceae;g__Micromonospora;s__Micromonospora chersina
g__Micromonospora;s__Micromonospora chokoriensis	31.0552	29.5973	52.7191	108.292	54.3557	110.007	k__Bacteria;p__Actinobacteria;c__Actinobacteria;o__Micromonosporales;f__Micromonosporaceae;g__Micromonospora;s__Micromonospora chokoriensis
g__Micromonospora;s__Micromonospora citrea	24.5193	27.714	60.8605	133.821	74.8496	116.851	k__Bacteria;p__Actinobacteria;c__Actinobacteria;o__Micromonosporales;f__Micromonosporaceae;g__Micromonospora;s__Micromonospora citrea
g__Micromonospora;s__Micromonospora coriariae	98.7765	5.56964	30.2961	130.701	111.714	108.203	k__Bacteria;p__Actinobacteria;c__Actinobacteria;o__Micromonosporales;f__Micromonosporaceae;g__Micromonospora;s__Micromonospora coriariae
g__Micromonospora;s__Micromonospora coxensis	39.6491	12.0625	25.1871	176.959	203.958	167.811	k__Bacteria;p__Actinobacteria;c__Actinobacteria;o__Micromonosporales;f__Micromonosporaceae;g__Micromonospora;s__Micromonospora coxensis
g__Micromonospora;s__Micromonospora cremea	147.916	49.3557	92.8286	182.545	200.166	245.058	k__Bacteria;p__Actinobacteria;c__Actinobacteria;o__Micromonosporales;f__Micromonosporaceae;g__Micromonospora;s__Micromonospora cremea
g__Micromonospora;s__Micromonospora eburnea	93.5462	17.082	17.623	39.5705	75.7075	52.8328	k__Bacteria;p__Actinobacteria;c__Actinobacteria;o__Micromonosporales;f__Micromonosporaceae;g__Micromonospora;s__Micromonospora eburnea
g__Micromonospora;s__Micromonospora echinaurantiaca	189.48	177.127	104.973	420.305	380.715	417.766	k__Bacteria;p__Actinobacteria;c__Actinobacteria;o__Micromonosporales;f__Micromonosporaceae;g__Micromonospora;s__Micromonospora echinaurantiaca
g__Micromonospora;s__Micromonospora echinofusca	99.9775	53.1393	136.488	124.723	119.211	153.612	k__Bacteria;p__Actinobacteria;c__Actinobacteria;o__Micromonosporales;f__Micromonosporaceae;g__Micromonospora;s__Micromonospora echinofusca
g__Micromonospora;s__Micromonospora echinospora	82.0466	32.0818	60.629	129.24	97.1947	117.708	k__Bacteria;p__Actinobacteria;c__Actinobacteria;o__Micromonosporales;f__Micromonosporaceae;g__Micromonospora;s__Micromonospora echinospora
g__Micromonospora;s__Micromonospora globosa	0	0	11.3374	0	0	0	k__Bacteria;p__Actinobacteria;c__Actinobacteria;o__Micromonosporales;f__Micromonosporaceae;g__Micromonospora;s__Micromonospora globosa
g__Micromonospora;s__Micromonospora haikouensis	19.5924	0	0	6.91824	12.7263	20.3116	k__Bacteria;p__Actinobacteria;c__Actinobacteria;o__Micromonosporales;f__Micromonosporaceae;g__Micromonospora;s__Micromonospora haikouensis
g__Micromonospora;s__Micromonospora halophytica	36.0449	99.7275	79.5648	102.132	59.5983	103.983	k__Bacteria;p__Actinobacteria;c__Actinobacteria;o__Micromonosporales;f__Micromonosporaceae;g__Micromonospora;s__Micromonospora halophytica
g__Micromonospora;s__Micromonospora humi	17.4968	10.5558	31.8632	21.8186	41.4997	34.8744	k__Bacteria;p__Actinobacteria;c__Actinobacteria;o__Micromonosporales;f__Micromonosporaceae;g__Micromonospora;s__Micromonospora humi
g__Micromonospora;s__Micromonospora inositola	153.367	149.196	111.481	420.138	442.773	417.018	k__Bacteria;p__Actinobacteria;c__Actinobacteria;o__Micromonosporales;f__Micromonosporaceae;g__Micromonospora;s__Micromonospora inositola
g__Micromonospora;s__Micromonospora inyonensis	128.35	284.072	156.468	135.025	148.728	191.522	k__Bacteria;p__Actinobacteria;c__Actinobacteria;o__Micromonosporales;f__Micromonosporaceae;g__Micromonospora;s__Micromonospora inyonensis
g__Micromonospora;s__Micromonospora krabiensis	82.9209	53.3159	64.2388	144.512	90.034	85.5607	k__Bacteria;p__Actinobacteria;c__Actinobacteria;o__Micromonosporales;f__Micromonosporaceae;g__Micromonospora;s__Micromonospora krabiensis
g__Micromonospora;s__Micromonospora lupini	22.3534	26.6679	45.9107	75.845	47.1189	78.1506	k__Bacteria;p__Actinobacteria;c__Actinobacteria;o__Micromonosporales;f__Micromonosporaceae;g__Micromonospora;s__Micromonospora lupini
g__Micromonospora;s__Micromonospora marina	4.51608	2.32775	11.1415	21.657	14.7852	24.268	k__Bacteria;p__Actinobacteria;c__Actinobacteria;o__Micromonosporales;f__Micromonosporaceae;g__Micromonospora;s__Micromonospora marina
g__Micromonospora;s__Micromonospora matsumotoense	10.1245	29.1418	38.5086	33.5906	31.9788	27.2256	k__Bacteria;p__Actinobacteria;c__Actinobacteria;o__Micromonosporales;f__Micromonosporaceae;g__Micromonospora;s__Micromonospora matsumotoense
g__Micromonospora;s__Micromonospora mirobrigensis	18.0318	17.2723	17.7923	129.138	108.393	93.8046	k__Bacteria;p__Actinobacteria;c__Actinobacteria;o__Micromonosporales;f__Micromonosporaceae;g__Micromonospora;s__Micromonospora mirobrigensis
g__Micromonospora;s__Micromonospora narathiwatensis	6.67205	0	1.12246	16.425	15.6319	17.4368	k__Bacteria;p__Actinobacteria;c__Actinobacteria;o__Micromonosporales;f__Micromonosporaceae;g__Micromonospora;s__Micromonospora narathiwatensis
g__Micromonospora;s__Micromonospora nigra	39.1823	25.2953	44.7562	118.608	74.6458	136.072	k__Bacteria;p__Actinobacteria;c__Actinobacteria;o__Micromonosporales;f__Micromonosporaceae;g__Micromonospora;s__Micromonospora nigra
g__Micromonospora;s__Micromonospora pallida	142.59	57.9357	99.5936	283.767	227.686	297.299	k__Bacteria;p__Actinobacteria;c__Actinobacteria;o__Micromonosporales;f__Micromonosporaceae;g__Micromonospora;s__Micromonospora pallida
g__Micromonospora;s__Micromonospora parva	0	0	0	26.3857	30.3121	27.7807	k__Bacteria;p__Actinobacteria;c__Actinobacteria;o__Micromonosporales;f__Micromonosporaceae;g__Micromonospora;s__Micromonospora parva
g__Micromonospora;s__Micromonospora pattaloongensis	404.129	158.58	171.234	758.642	667.424	836.055	k__Bacteria;p__Actinobacteria;c__Actinobacteria;o__Micromonosporales;f__Micromonosporaceae;g__Micromonospora;s__Micromonospora pattaloongensis
g__Micromonospora;s__Micromonospora peucetia	69.4143	125.123	150.249	118.932	121.277	159.929	k__Bacteria;p__Actinobacteria;c__Actinobacteria;o__Micromonosporales;f__Micromonosporaceae;g__Micromonospora;s__Micromonospora peucetia
g__Micromonospora;s__Micromonospora purpureochromogenes	195.428	148.756	104.15	447.774	321.441	456.356	k__Bacteria;p__Actinobacteria;c__Actinobacteria;o__Micromonosporales;f__Micromonosporaceae;g__Micromonospora;s__Micromonospora purpureochromogenes
g__Micromonospora;s__Micromonospora rhizosphaerae	734.945	361.743	326.569	1700.53	1570.77	1954.99	k__Bacteria;p__Actinobacteria;c__Actinobacteria;o__Micromonosporales;f__Micromonosporaceae;g__Micromonospora;s__Micromonospora rhizosphaerae
g__Micromonospora;s__Micromonospora rifamycinica	8.20026	0	5.81481	13.0286	8.89274	11.2793	k__Bacteria;p__Actinobacteria;c__Actinobacteria;o__Micromonosporales;f__Micromonosporaceae;g__Micromonospora;s__Micromonospora rifamycinica
g__Micromonospora;s__Micromonospora rosaria	61.6205	22.8305	45.8011	178.357	126.642	157.04	k__Bacteria;p__Actinobacteria;c__Actinobacteria;o__Micromonosporales;f__Micromonosporaceae;g__Micromonospora;s__Micromonospora rosaria
g__Micromonospora;s__Micromonospora saelicesensis	15.0779	4.69949	4.24088	26.4907	32.2952	32.7104	k__Bacteria;p__Actinobacteria;c__Actinobacteria;o__Micromonosporales;f__Micromonosporaceae;g__Micromonospora;s__Micromonospora saelicesensis
g__Micromonospora;s__Micromonospora sediminicola	11.5127	0	1.85234	17.8238	13.7241	34.4741	k__Bacteria;p__Actinobacteria;c__Actinobacteria;o__Micromonosporales;f__Micromonosporaceae;g__Micromonospora;s__Micromonospora sediminicola
g__Micromonospora;s__Micromonospora siamensis	14.1172	29.8316	22.9266	63.0116	60.1269	93.7802	k__Bacteria;p__Actinobacteria;c__Actinobacteria;o__Micromonosporales;f__Micromonosporaceae;g__Micromonospora;s__Micromonospora siamensis
g__Micromonospora;s__Micromonospora sp. ATCC 39149	50.4355	60.3753	55.4975	108.777	126.875	145.788	k__Bacteria;p__Actinobacteria;c__Actinobacteria;o__Micromonosporales;f__Micromonosporaceae;g__Micromonospora;s__Micromonospora sp. ATCC 39149
g__Micromonospora;s__Micromonospora sp. CB01531	368.765	308.379	240.842	604.5	487.238	619.705	k__Bacteria;p__Actinobacteria;c__Actinobacteria;o__Micromonosporales;f__Micromonosporaceae;g__Micromonospora;s__Micromonospora sp. CB01531
g__Micromonospora;s__Micromonospora sp. CNB394	0	0	0	8.59578	0	1.46251	k__Bacteria;p__Actinobacteria;c__Actinobacteria;o__Micromonosporales;f__Micromonosporaceae;g__Micromonospora;s__Micromonospora sp. CNB394
g__Micromonospora;s__Micromonospora sp. CNZ299	25.2779	11.8085	0	17.0463	27.0104	15.2526	k__Bacteria;p__Actinobacteria;c__Actinobacteria;o__Micromonosporales;f__Micromonosporaceae;g__Micromonospora;s__Micromonospora sp. CNZ299
g__Micromonospora;s__Micromonospora sp. HK10	30.1302	34.2236	27.2733	185.522	128.24	165.163	k__Bacteria;p__Actinobacteria;c__Actinobacteria;o__Micromonosporales;f__Micromonosporaceae;g__Micromonospora;s__Micromonospora sp. HK10
g__Micromonospora;s__Micromonospora sp. L5	1.51267	11.2732	10.3974	11.2974	10.3715	14.8209	k__Bacteria;p__Actinobacteria;c__Actinobacteria;o__Micromonosporales;f__Micromonosporaceae;g__Micromonospora;s__Micromonospora sp. L5
g__Micromonospora;s__Micromonospora sp. M42	13.6804	27.2194	14.1898	16.9423	37.3978	22.5912	k__Bacteria;p__Actinobacteria;c__Actinobacteria;o__Micromonosporales;f__Micromonosporaceae;g__Micromonospora;s__Micromonospora sp. M42
g__Micromonospora;s__Micromonospora sp. NBRC 110037	13.7505	0	8.17444	0	0	1.17874	k__Bacteria;p__Actinobacteria;c__Actinobacteria;o__Micromonosporales;f__Micromonosporaceae;g__Micromonospora;s__Micromonospora sp. NBRC 110037
g__Micromonospora;s__Micromonospora sp. NBS 11-29	18.4203	42.748	30.3815	45.9053	41.1723	41.7381	k__Bacteria;p__Actinobacteria;c__Actinobacteria;o__Micromonosporales;f__Micromonosporaceae;g__Micromonospora;s__Micromonospora sp. NBS 11-29
g__Micromonospora;s__Micromonospora sp. NRRL B-16802	22.7881	51.2142	40.2803	86.7507	87.4258	95.4424	k__Bacteria;p__Actinobacteria;c__Actinobacteria;o__Micromonosporales;f__Micromonosporaceae;g__Micromonospora;s__Micromonospora sp. NRRL B-16802
g__Micromonospora;s__Micromonospora sp. Rc5	125.139	38.9952	76.2993	43.8953	53.6088	66.2866	k__Bacteria;p__Actinobacteria;c__Actinobacteria;o__Micromonosporales;f__Micromonosporaceae;g__Micromonospora;s__Micromonospora sp. Rc5
g__Micromonospora;s__Micromonospora sp. RV43	24.6361	19.018	4.89137	35.9657	22.3391	25.4236	k__Bacteria;p__Actinobacteria;c__Actinobacteria;o__Micromonosporales;f__Micromonosporaceae;g__Micromonospora;s__Micromonospora sp. RV43
g__Micromonospora;s__Micromonospora sp. TSRI0369	29.6702	32.9966	6.29483	75.6695	66.0194	56.209	k__Bacteria;p__Actinobacteria;c__Actinobacteria;o__Micromonosporales;f__Micromonosporaceae;g__Micromonospora;s__Micromonospora sp. TSRI0369
g__Micromonospora;s__Micromonospora sp. WMMA2032	1.39944	4.88266	4.40653	17.0068	19.7001	18.919	k__Bacteria;p__Actinobacteria;c__Actinobacteria;o__Micromonosporales;f__Micromonosporaceae;g__Micromonospora;s__Micromonospora sp. WMMA2032
g__Micromonospora;s__Micromonospora sp. WPS1-2	23.7266	2.50499	3.81751	0	1.77211	0	k__Bacteria;p__Actinobacteria;c__Actinobacteria;o__Micromonosporales;f__Micromonosporaceae;g__Micromonospora;s__Micromonospora sp. WPS1-2
g__Micromonospora;s__Micromonospora tulbaghiae	2.4472	0	10.1401	13.8627	30.6882	19.4979	k__Bacteria;p__Actinobacteria;c__Actinobacteria;o__Micromonosporales;f__Micromonosporaceae;g__Micromonospora;s__Micromonospora tulbaghiae
g__Micromonospora;s__Micromonospora viridifaciens	237.529	219.553	224.468	444.479	386.476	383.251	k__Bacteria;p__Actinobacteria;c__Actinobacteria;o__Micromonosporales;f__Micromonosporaceae;g__Micromonospora;s__Micromonospora viridifaciens
g__Micromonospora;s__Micromonospora wenchangensis	36.4972	3.44491	12.1903	53.2953	38.9192	53.183	k__Bacteria;p__Actinobacteria;c__Actinobacteria;o__Micromonosporales;f__Micromonosporaceae;g__Micromonospora;s__Micromonospora wenchangensis
g__Micromonospora;s__Micromonospora yangpuensis	140.346	18.8741	42.1982	207.961	168.158	254.328	k__Bacteria;p__Actinobacteria;c__Actinobacteria;o__Micromonosporales;f__Micromonosporaceae;g__Micromonospora;s__Micromonospora yangpuensis
g__Micromonospora;s__Micromonospora zamorensis	11.6512	0	0	19.6372	22.7895	11.9478	k__Bacteria;p__Actinobacteria;c__Actinobacteria;o__Micromonosporales;f__Micromonosporaceae;g__Micromonospora;s__Micromonospora zamorensis
g__Micromonospora;s__uncultured Micromonospora sp.	2.56821	18.2115	12.1198	24.1665	35.1653	21.2737	k__Bacteria;p__Actinobacteria;c__Actinobacteria;o__Micromonosporales;f__Micromonosporaceae;g__Micromonospora;s__uncultured Micromonospora sp.
g__Plantactinospora;s__Plantactinospora sp. KBS50	89.4764	14.2883	30.9336	141.13	115.632	139.104	k__Bacteria;p__Actinobacteria;c__Actinobacteria;o__Micromonosporales;f__Micromonosporaceae;g__Plantactinospora;s__Plantactinospora sp. KBS50
g__Salinispora;s__Salinispora arenicola	29.6126	39.5273	79.4267	111.106	83.136	101.581	k__Bacteria;p__Actinobacteria;c__Actinobacteria;o__Micromonosporales;f__Micromonosporaceae;g__Salinispora;s__Salinispora arenicola
g__Salinispora;s__Salinispora pacifica	93.1459	28.3154	58.5995	110.842	149.525	131.568	k__Bacteria;p__Actinobacteria;c__Actinobacteria;o__Micromonosporales;f__Micromonosporaceae;g__Salinispora;s__Salinispora pacifica
g__Salinispora;s__Salinispora tropica	39.8703	14.3419	30.1397	0	0	0	k__Bacteria;p__Actinobacteria;c__Actinobacteria;o__Micromonosporales;f__Micromonosporaceae;g__Salinispora;s__Salinispora tropica
g__Salinispora;s__uncultured Salinispora sp.	25.1148	0	6.63238	2.46186	16.5768	3.07697	k__Bacteria;p__Actinobacteria;c__Actinobacteria;o__Micromonosporales;f__Micromonosporaceae;g__Salinispora;s__uncultured Salinispora sp.
g__Verrucosispora;s__Verrucosispora maris	39.1909	21.6112	10.296	103.155	68.1502	98.4657	k__Bacteria;p__Actinobacteria;c__Actinobacteria;o__Micromonosporales;f__Micromonosporaceae;g__Verrucosispora;s__Verrucosispora maris
g__Verrucosispora;s__Verrucosispora sediminis	33.8117	88.1568	41.6191	129.283	155.079	112.601	k__Bacteria;p__Actinobacteria;c__Actinobacteria;o__Micromonosporales;f__Micromonosporaceae;g__Verrucosispora;s__Verrucosispora sediminis
g__Verrucosispora;s__Verrucosispora sp. CNZ293	70.2723	20.6661	48.309	160.436	162.08	151.9	k__Bacteria;p__Actinobacteria;c__Actinobacteria;o__Micromonosporales;f__Micromonosporaceae;g__Verrucosispora;s__Verrucosispora sp. CNZ293
g__Xiangella;s__Xiangella phaseoli	59.3549	34.4017	36.4134	142.662	151.666	155.332	k__Bacteria;p__Actinobacteria;c__Actinobacteria;o__Micromonosporales;f__Micromonosporaceae;g__Xiangella;s__Xiangella phaseoli
g__Nakamurella;s__Nakamurella lactea	250.871	113.133	106.581	238.611	278.299	269.394	k__Bacteria;p__Actinobacteria;c__Actinobacteria;o__Nakamurellales;f__Nakamurellaceae;g__Nakamurella;s__Nakamurella lactea
g__Nakamurella;s__Nakamurella multipartita	283.881	105.006	153.421	844.649	626.623	912.005	k__Bacteria;p__Actinobacteria;c__Actinobacteria;o__Nakamurellales;f__Nakamurellaceae;g__Nakamurella;s__Nakamurella multipartita
g__Nakamurella;s__Nakamurella panacisegetis	72.6745	78.8518	58.8811	393.426	203.393	432.632	k__Bacteria;p__Actinobacteria;c__Actinobacteria;o__Nakamurellales;f__Nakamurellaceae;g__Nakamurella;s__Nakamurella panacisegetis
g__Actinopolymorpha;s__Actinopolymorpha alba	2945.28	898.55	788.534	2376.94	2607.4	2977.11	k__Bacteria;p__Actinobacteria;c__Actinobacteria;o__Propionibacteriales;f__Nocardioidaceae;g__Actinopolymorpha;s__Actinopolymorpha alba
g__Actinopolymorpha;s__Actinopolymorpha cephalotaxi	867.895	236.838	196.171	836.677	876.077	911.162	k__Bacteria;p__Actinobacteria;c__Actinobacteria;o__Propionibacteriales;f__Nocardioidaceae;g__Actinopolymorpha;s__Actinopolymorpha cephalotaxi
g__Actinopolymorpha;s__Actinopolymorpha singaporensis	1702.85	339.187	270.523	1706.56	1920.65	1982.66	k__Bacteria;p__Actinobacteria;c__Actinobacteria;o__Propionibacteriales;f__Nocardioidaceae;g__Actinopolymorpha;s__Actinopolymorpha singaporensis
g__Aeromicrobium;s__Aeromicrobium choanae	438.642	212.004	208.04	819.616	758.132	725.726	k__Bacteria;p__Actinobacteria;c__Actinobacteria;o__Propionibacteriales;f__Nocardioidaceae;g__Aeromicrobium;s__Aeromicrobium choanae
g__Aeromicrobium;s__Aeromicrobium erythreum	171.992	19.4238	53.1752	225.998	218.043	225.068	k__Bacteria;p__Actinobacteria;c__Actinobacteria;o__Propionibacteriales;f__Nocardioidaceae;g__Aeromicrobium;s__Aeromicrobium erythreum
g__Aeromicrobium;s__Aeromicrobium marinum	197.852	91.61	112.601	691.159	596.456	568.687	k__Bacteria;p__Actinobacteria;c__Actinobacteria;o__Propionibacteriales;f__Nocardioidaceae;g__Aeromicrobium;s__Aeromicrobium marinum
g__Aeromicrobium;s__Aeromicrobium massiliense	449.678	352.542	233.756	997.915	805.002	930.795	k__Bacteria;p__Actinobacteria;c__Actinobacteria;o__Propionibacteriales;f__Nocardioidaceae;g__Aeromicrobium;s__Aeromicrobium massiliense
g__Aeromicrobium;s__Aeromicrobium sp. Leaf245	0	0	0	8.66966	1.80884	3.6828	k__Bacteria;p__Actinobacteria;c__Actinobacteria;o__Propionibacteriales;f__Nocardioidaceae;g__Aeromicrobium;s__Aeromicrobium sp. Leaf245
g__Aeromicrobium;s__Aeromicrobium sp. Leaf272	0	3.42697	0	16.9791	2.42434	6.58129	k__Bacteria;p__Actinobacteria;c__Actinobacteria;o__Propionibacteriales;f__Nocardioidaceae;g__Aeromicrobium;s__Aeromicrobium sp. Leaf272
g__Aeromicrobium;s__Aeromicrobium sp. Leaf289	12.9463	25.9845	21.6076	38.4091	23.2185	37.216	k__Bacteria;p__Actinobacteria;c__Actinobacteria;o__Propionibacteriales;f__Nocardioidaceae;g__Aeromicrobium;s__Aeromicrobium sp. Leaf289
g__Aeromicrobium;s__Aeromicrobium sp. Leaf291	0	0	0	6.18193	0	12.2548	k__Bacteria;p__Actinobacteria;c__Actinobacteria;o__Propionibacteriales;f__Nocardioidaceae;g__Aeromicrobium;s__Aeromicrobium sp. Leaf291
g__Aeromicrobium;s__Aeromicrobium sp. PE09-221	242.442	153.975	164.542	1082.22	860.258	950.295	k__Bacteria;p__Actinobacteria;c__Actinobacteria;o__Propionibacteriales;f__Nocardioidaceae;g__Aeromicrobium;s__Aeromicrobium sp. PE09-221
g__Aeromicrobium;s__Aeromicrobium sp. Root236	195.239	118.709	56.8114	363.036	418.516	376.592	k__Bacteria;p__Actinobacteria;c__Actinobacteria;o__Propionibacteriales;f__Nocardioidaceae;g__Aeromicrobium;s__Aeromicrobium sp. Root236
g__Aeromicrobium;s__Aeromicrobium sp. Root344	273.512	155.728	161.464	527.947	405.678	484.404	k__Bacteria;p__Actinobacteria;c__Actinobacteria;o__Propionibacteriales;f__Nocardioidaceae;g__Aeromicrobium;s__Aeromicrobium sp. Root344
g__Aeromicrobium;s__Aeromicrobium sp. Root472D3	237.958	94.2571	84.7351	524.671	452.441	486.323	k__Bacteria;p__Actinobacteria;c__Actinobacteria;o__Propionibacteriales;f__Nocardioidaceae;g__Aeromicrobium;s__Aeromicrobium sp. Root472D3
g__Aeromicrobium;s__Aeromicrobium sp. Root495	384.753	148.21	109.538	481.323	424.707	365.372	k__Bacteria;p__Actinobacteria;c__Actinobacteria;o__Propionibacteriales;f__Nocardioidaceae;g__Aeromicrobium;s__Aeromicrobium sp. Root495
g__Friedmanniella;s__Friedmanniella flava	179.553	78.0493	61.3707	296.924	226.231	359.093	k__Bacteria;p__Actinobacteria;c__Actinobacteria;o__Propionibacteriales;f__Nocardioidaceae;g__Friedmanniella;s__Friedmanniella flava
g__Friedmanniella;s__Friedmanniella luteola	619.575	343.6	144.244	1632.38	1123.42	1990.42	k__Bacteria;p__Actinobacteria;c__Actinobacteria;o__Propionibacteriales;f__Nocardioidaceae;g__Friedmanniella;s__Friedmanniella luteola
g__Friedmanniella;s__Friedmanniella sagamiharensis	87.6977	53.2617	22.6423	281.05	224.513	432.938	k__Bacteria;p__Actinobacteria;c__Actinobacteria;o__Propionibacteriales;f__Nocardioidaceae;g__Friedmanniella;s__Friedmanniella sagamiharensis
g__Kribbella;s__Kribbella catacumbae	2006.14	763.651	713.047	2137.84	2244.44	2407.35	k__Bacteria;p__Actinobacteria;c__Actinobacteria;o__Propionibacteriales;f__Nocardioidaceae;g__Kribbella;s__Kribbella catacumbae
g__Kribbella;s__Kribbella flavida	1849.43	530.632	542.291	1759.95	1957.74	1937.94	k__Bacteria;p__Actinobacteria;c__Actinobacteria;o__Propionibacteriales;f__Nocardioidaceae;g__Kribbella;s__Kribbella flavida
g__Kribbella;s__Kribbella sp. ALI-6-A	1599.38	561.445	528.06	1901.05	1767.91	1926.32	k__Bacteria;p__Actinobacteria;c__Actinobacteria;o__Propionibacteriales;f__Nocardioidaceae;g__Kribbella;s__Kribbella sp. ALI-6-A
g__Marmoricola;s__Marmoricola aequoreus	2041.19	1146.55	1156.17	6379.24	5396.54	5514.53	k__Bacteria;p__Actinobacteria;c__Actinobacteria;o__Propionibacteriales;f__Nocardioidaceae;g__Marmoricola;s__Marmoricola aequoreus
g__Marmoricola;s__Marmoricola scoriae	1900.47	836.83	979.517	6154.91	5392.37	5708.18	k__Bacteria;p__Actinobacteria;c__Actinobacteria;o__Propionibacteriales;f__Nocardioidaceae;g__Marmoricola;s__Marmoricola scoriae
g__Marmoricola;s__Marmoricola sp. Leaf446	1678.22	780.076	955.116	5369.82	4675.92	5029.26	k__Bacteria;p__Actinobacteria;c__Actinobacteria;o__Propionibacteriales;f__Nocardioidaceae;g__Marmoricola;s__Marmoricola sp. Leaf446
g__Marmoricola;s__Marmoricola sp. URHB0036	5574.48	2821.35	3054.78	16555.5	14975	15578.6	k__Bacteria;p__Actinobacteria;c__Actinobacteria;o__Propionibacteriales;f__Nocardioidaceae;g__Marmoricola;s__Marmoricola sp. URHB0036
g__Mumia;s__Mumia flava	2124	959.582	624.909	2807.63	2976.96	2953.26	k__Bacteria;p__Actinobacteria;c__Actinobacteria;o__Propionibacteriales;f__Nocardioidaceae;g__Mumia;s__Mumia flava
g__Nocardioides;s__Nocardioides alkalitolerans	1355.21	805.674	895.517	4461.95	3693.81	4110.43	k__Bacteria;p__Actinobacteria;c__Actinobacteria;o__Propionibacteriales;f__Nocardioidaceae;g__Nocardioides;s__Nocardioides alkalitolerans
g__Nocardioides;s__Nocardioides alpinus	755.547	629.177	557.799	2968.26	2229.38	2494.48	k__Bacteria;p__Actinobacteria;c__Actinobacteria;o__Propionibacteriales;f__Nocardioidaceae;g__Nocardioides;s__Nocardioides alpinus
g__Nocardioides;s__Nocardioides aromaticivorans	0	0	13.2714	14.842	2.05356	8.05241	k__Bacteria;p__Actinobacteria;c__Actinobacteria;o__Propionibacteriales;f__Nocardioidaceae;g__Nocardioides;s__Nocardioides aromaticivorans
g__Nocardioides;s__Nocardioides dokdonensis	2211.45	1727.64	1927.04	10972	7526.3	8447.98	k__Bacteria;p__Actinobacteria;c__Actinobacteria;o__Propionibacteriales;f__Nocardioidaceae;g__Nocardioides;s__Nocardioides dokdonensis
g__Nocardioides;s__Nocardioides exalbidus	622.836	755.18	664.29	2368.6	1884.22	1975.37	k__Bacteria;p__Actinobacteria;c__Actinobacteria;o__Propionibacteriales;f__Nocardioidaceae;g__Nocardioides;s__Nocardioides exalbidus
g__Nocardioides;s__Nocardioides halotolerans	1975.2	1891.44	1627.9	6407.14	5863.51	5415.9	k__Bacteria;p__Actinobacteria;c__Actinobacteria;o__Propionibacteriales;f__Nocardioidaceae;g__Nocardioides;s__Nocardioides halotolerans
g__Nocardioides;s__Nocardioides insulae	780.767	1464.34	941.342	1991.1	1750.62	1701.36	k__Bacteria;p__Actinobacteria;c__Actinobacteria;o__Propionibacteriales;f__Nocardioidaceae;g__Nocardioides;s__Nocardioides insulae
g__Nocardioides;s__Nocardioides jensenii	1473.29	1001.92	941.364	5161.27	4369.69	4726.8	k__Bacteria;p__Actinobacteria;c__Actinobacteria;o__Propionibacteriales;f__Nocardioidaceae;g__Nocardioides;s__Nocardioides jensenii
g__Nocardioides;s__Nocardioides lianchengensis	2702.22	3160.76	2769.3	19057.1	10296	12598.8	k__Bacteria;p__Actinobacteria;c__Actinobacteria;o__Propionibacteriales;f__Nocardioidaceae;g__Nocardioides;s__Nocardioides lianchengensis
g__Nocardioides;s__Nocardioides luteus	1152.32	43005.5	31422.7	1088.29	893.541	856.501	k__Bacteria;p__Actinobacteria;c__Actinobacteria;o__Propionibacteriales;f__Nocardioidaceae;g__Nocardioides;s__Nocardioides luteus
g__Nocardioides;s__Nocardioides psychrotolerans	1561.34	1691.95	1395.85	6285.27	4343.37	5012.93	k__Bacteria;p__Actinobacteria;c__Actinobacteria;o__Propionibacteriales;f__Nocardioidaceae;g__Nocardioides;s__Nocardioides psychrotolerans
g__Nocardioides;s__Nocardioides sp.	4.39575	1.54697	2.18619	3.74663	2.02968	10.0742	k__Bacteria;p__Actinobacteria;c__Actinobacteria;o__Propionibacteriales;f__Nocardioidaceae;g__Nocardioides;s__Nocardioides sp.
g__Nocardioides;s__Nocardioides sp. CF8	1773.57	1329.54	1293.7	6109.76	5011.18	5295.24	k__Bacteria;p__Actinobacteria;c__Actinobacteria;o__Propionibacteriales;f__Nocardioidaceae;g__Nocardioides;s__Nocardioides sp. CF8
g__Nocardioides;s__Nocardioides sp. Iso805N	357.936	678.874	576.758	1072.06	836.503	916.226	k__Bacteria;p__Actinobacteria;c__Actinobacteria;o__Propionibacteriales;f__Nocardioidaceae;g__Nocardioides;s__Nocardioides sp. Iso805N
g__Nocardioides;s__Nocardioides sp. J54	3498.04	7803.4	5339.25	4350.54	3911.2	3627.19	k__Bacteria;p__Actinobacteria;c__Actinobacteria;o__Propionibacteriales;f__Nocardioidaceae;g__Nocardioides;s__Nocardioides sp. J54
g__Nocardioides;s__Nocardioides sp. JS1661	0	18.3744	0	0	0	0	k__Bacteria;p__Actinobacteria;c__Actinobacteria;o__Propionibacteriales;f__Nocardioidaceae;g__Nocardioides;s__Nocardioides sp. JS1661
g__Nocardioides;s__Nocardioides sp. JS614	123.714	91.921	50.0057	546.448	486.942	554.126	k__Bacteria;p__Actinobacteria;c__Actinobacteria;o__Propionibacteriales;f__Nocardioidaceae;g__Nocardioides;s__Nocardioides sp. JS614
g__Nocardioides;s__Nocardioides sp. Leaf285	110.545	75.6235	62.7827	740.526	461.281	609.025	k__Bacteria;p__Actinobacteria;c__Actinobacteria;o__Propionibacteriales;f__Nocardioidaceae;g__Nocardioides;s__Nocardioides sp. Leaf285
g__Nocardioides;s__Nocardioides sp. Leaf307	138.874	52.7882	46.421	425.721	323.476	386.73	k__Bacteria;p__Actinobacteria;c__Actinobacteria;o__Propionibacteriales;f__Nocardioidaceae;g__Nocardioides;s__Nocardioides sp. Leaf307
g__Nocardioides;s__Nocardioides sp. PD653	1.93948	2.04765	1.82536	33.2097	11.8943	16.9127	k__Bacteria;p__Actinobacteria;c__Actinobacteria;o__Propionibacteriales;f__Nocardioidaceae;g__Nocardioides;s__Nocardioides sp. PD653
g__Nocardioides;s__Nocardioides sp. PD653-B2	5.43249	7.69477	17.5898	54.7473	48.7365	53.2561	k__Bacteria;p__Actinobacteria;c__Actinobacteria;o__Propionibacteriales;f__Nocardioidaceae;g__Nocardioides;s__Nocardioides sp. PD653-B2
g__Nocardioides;s__Nocardioides sp. Root122	1036.68	743.909	808.803	3647.69	3173.18	3424	k__Bacteria;p__Actinobacteria;c__Actinobacteria;o__Propionibacteriales;f__Nocardioidaceae;g__Nocardioides;s__Nocardioides sp. Root122
g__Nocardioides;s__Nocardioides sp. Root1257	0	3.28989	2.50683	9.56139	8.72764	19.7439	k__Bacteria;p__Actinobacteria;c__Actinobacteria;o__Propionibacteriales;f__Nocardioidaceae;g__Nocardioides;s__Nocardioides sp. Root1257
g__Nocardioides;s__Nocardioides sp. Root140	127.175	69.3969	27.5739	218.045	183.637	187.63	k__Bacteria;p__Actinobacteria;c__Actinobacteria;o__Propionibacteriales;f__Nocardioidaceae;g__Nocardioides;s__Nocardioides sp. Root140
g__Nocardioides;s__Nocardioides sp. Root151	115.11	112.129	92.7126	468.952	385.021	417.041	k__Bacteria;p__Actinobacteria;c__Actinobacteria;o__Propionibacteriales;f__Nocardioidaceae;g__Nocardioides;s__Nocardioides sp. Root151
g__Nocardioides;s__Nocardioides sp. Root190	1160.22	3694.34	2170.59	1357.08	1210.98	1102.06	k__Bacteria;p__Actinobacteria;c__Actinobacteria;o__Propionibacteriales;f__Nocardioidaceae;g__Nocardioides;s__Nocardioides sp. Root190
g__Nocardioides;s__Nocardioides sp. Root224	0	8.02412	3.44976	32.6494	9.24387	31.6763	k__Bacteria;p__Actinobacteria;c__Actinobacteria;o__Propionibacteriales;f__Nocardioidaceae;g__Nocardioides;s__Nocardioides sp. Root224
g__Nocardioides;s__Nocardioides sp. Root240	0	20.5618	3.91692	0	0	2.46799	k__Bacteria;p__Actinobacteria;c__Actinobacteria;o__Propionibacteriales;f__Nocardioidaceae;g__Nocardioides;s__Nocardioides sp. Root240
g__Nocardioides;s__Nocardioides sp. Root614	0	2.11796	8.06919	0	8.7715	0	k__Bacteria;p__Actinobacteria;c__Actinobacteria;o__Propionibacteriales;f__Nocardioidaceae;g__Nocardioides;s__Nocardioides sp. Root614
g__Nocardioides;s__Nocardioides sp. Root79	0	1.94285	0	0	12.0575	1.34617	k__Bacteria;p__Actinobacteria;c__Actinobacteria;o__Propionibacteriales;f__Nocardioidaceae;g__Nocardioides;s__Nocardioides sp. Root79
g__Nocardioides;s__Nocardioides sp. Soil774	728.364	654.564	424.822	2297.79	1738.68	1825.9	k__Bacteria;p__Actinobacteria;c__Actinobacteria;o__Propionibacteriales;f__Nocardioidaceae;g__Nocardioides;s__Nocardioides sp. Soil774
g__Nocardioides;s__Nocardioides sp. Soil777	2011.8	1398.77	1270.84	6295.88	5150.04	5905.23	k__Bacteria;p__Actinobacteria;c__Actinobacteria;o__Propionibacteriales;f__Nocardioidaceae;g__Nocardioides;s__Nocardioides sp. Soil777
g__Nocardioides;s__Nocardioides sp. Soil796	79.8103	7.10452	22.9941	365.168	310.511	333.003	k__Bacteria;p__Actinobacteria;c__Actinobacteria;o__Propionibacteriales;f__Nocardioidaceae;g__Nocardioides;s__Nocardioides sp. Soil796
g__Nocardioides;s__Nocardioides sp. Soil797	1756.93	1123.79	1184.73	6262.45	5078.56	5194.95	k__Bacteria;p__Actinobacteria;c__Actinobacteria;o__Propionibacteriales;f__Nocardioidaceae;g__Nocardioides;s__Nocardioides sp. Soil797
g__Nocardioides;s__Nocardioides sp. Soil805	1869.95	1071.95	1054.92	5820.39	4933.83	5348.31	k__Bacteria;p__Actinobacteria;c__Actinobacteria;o__Propionibacteriales;f__Nocardioidaceae;g__Nocardioides;s__Nocardioides sp. Soil805
g__Nocardioides;s__Nocardioides sp. URHA0020	1149.72	836.86	749.165	4059.16	2634.85	3191.53	k__Bacteria;p__Actinobacteria;c__Actinobacteria;o__Propionibacteriales;f__Nocardioidaceae;g__Nocardioides;s__Nocardioides sp. URHA0020
g__Nocardioides;s__Nocardioides sp. URHA0032	2599.87	2211.6	1862.4	9233.48	6966.35	7801.11	k__Bacteria;p__Actinobacteria;c__Actinobacteria;o__Propionibacteriales;f__Nocardioidaceae;g__Nocardioides;s__Nocardioides sp. URHA0032
g__Nocardioides;s__Nocardioides sp. XL1	3.95277	5.21653	2.38493	31.8376	29.5227	44.0794	k__Bacteria;p__Actinobacteria;c__Actinobacteria;o__Propionibacteriales;f__Nocardioidaceae;g__Nocardioides;s__Nocardioides sp. XL1
g__Nocardioides;s__Nocardioides sp. YR527	900.652	34912.8	25274.2	681.948	549.796	571.027	k__Bacteria;p__Actinobacteria;c__Actinobacteria;o__Propionibacteriales;f__Nocardioidaceae;g__Nocardioides;s__Nocardioides sp. YR527
g__Nocardioides;s__Nocardioides szechwanensis	2168.21	2736.96	2240.05	9452.4	6476.39	7303.17	k__Bacteria;p__Actinobacteria;c__Actinobacteria;o__Propionibacteriales;f__Nocardioidaceae;g__Nocardioides;s__Nocardioides szechwanensis
g__Nocardioides;s__Nocardioides terrae	1219.69	1414.88	1167.15	2845.75	2486.4	2556.82	k__Bacteria;p__Actinobacteria;c__Actinobacteria;o__Propionibacteriales;f__Nocardioidaceae;g__Nocardioides;s__Nocardioides terrae
g__Nocardioides;s__uncultured Nocardioides sp.	7.7591	95.2865	60.5918	127.295	110.103	123.938	k__Bacteria;p__Actinobacteria;c__Actinobacteria;o__Propionibacteriales;f__Nocardioidaceae;g__Nocardioides;s__uncultured Nocardioides sp.
g__Pimelobacter;s__Pimelobacter simplex	3043.82	9553.85	6018.49	2880.72	2766.76	2438.31	k__Bacteria;p__Actinobacteria;c__Actinobacteria;o__Propionibacteriales;f__Nocardioidaceae;g__Pimelobacter;s__Pimelobacter simplex
g__Propionicicella;s__Propionicicella superfundia	20.5065	28.8379	24.2596	12.1543	7.0172	0	k__Bacteria;p__Actinobacteria;c__Actinobacteria;o__Propionibacteriales;f__Nocardioidaceae;g__Propionicicella;s__Propionicicella superfundia
g__Propionicimonas;s__Propionicimonas paludicola	28.6134	28.1041	52.9054	73.0779	82.8512	66.4181	k__Bacteria;p__Actinobacteria;c__Actinobacteria;o__Propionibacteriales;f__Nocardioidaceae;g__Propionicimonas;s__Propionicimonas paludicola
g__Unclassified;s__Nocardioidaceae bacterium Broad-1	2176.05	97359.5	71198.9	656.523	628.567	578.275	k__Bacteria;p__Actinobacteria;c__Actinobacteria;o__Propionibacteriales;f__Nocardioidaceae;g__Unclassified;s__Nocardioidaceae bacterium Broad-1
g__Acidipropionibacterium;s__Acidipropionibacterium acidipropionici	32.02	3.68271	3.29846	27.3083	37.5907	22.8618	k__Bacteria;p__Actinobacteria;c__Actinobacteria;o__Propionibacteriales;f__Propionibacteriaceae;g__Acidipropionibacterium;s__Acidipropionibacterium acidipropionici
g__Acidipropionibacterium;s__Acidipropionibacterium jensenii	1.47217	3.10856	2.56088	7.15222	6.22596	12.303	k__Bacteria;p__Actinobacteria;c__Actinobacteria;o__Propionibacteriales;f__Propionibacteriaceae;g__Acidipropionibacterium;s__Acidipropionibacterium jensenii
g__Acidipropionibacterium;s__Acidipropionibacterium microaerophilum	19.8618	0	0	0	0	0.67118	k__Bacteria;p__Actinobacteria;c__Actinobacteria;o__Propionibacteriales;f__Propionibacteriaceae;g__Acidipropionibacterium;s__Acidipropionibacterium microaerophilum
g__Acidipropionibacterium;s__Acidipropionibacterium thoenii	0	0	3.95815	22.6454	44.0976	32.4215	k__Bacteria;p__Actinobacteria;c__Actinobacteria;o__Propionibacteriales;f__Propionibacteriaceae;g__Acidipropionibacterium;s__Acidipropionibacterium thoenii
g__Aestuariimicrobium;s__Aestuariimicrobium kwangyangense	15.0267	4.87117	0.95196	18.3646	29.7073	14.0747	k__Bacteria;p__Actinobacteria;c__Actinobacteria;o__Propionibacteriales;f__Propionibacteriaceae;g__Aestuariimicrobium;s__Aestuariimicrobium kwangyangense
g__Auraticoccus;s__Auraticoccus monumenti	289.668	267.32	201.952	660.616	558.436	642.12	k__Bacteria;p__Actinobacteria;c__Actinobacteria;o__Propionibacteriales;f__Propionibacteriaceae;g__Auraticoccus;s__Auraticoccus monumenti
g__Cutibacterium;s__[Propionibacterium] namnetense	0	0	2.17355	4.14511	0	9.58662	k__Bacteria;p__Actinobacteria;c__Actinobacteria;o__Propionibacteriales;f__Propionibacteriaceae;g__Cutibacterium;s__[Propionibacterium] namnetense
g__Cutibacterium;s__Cutibacterium acnes	38.3696	18.0691	9.02086	90.3656	100.083	104.147	k__Bacteria;p__Actinobacteria;c__Actinobacteria;o__Propionibacteriales;f__Propionibacteriaceae;g__Cutibacterium;s__Cutibacterium acnes
g__Cutibacterium;s__Cutibacterium avidum	4.36836	0	0	0	6.52534	8.85707	k__Bacteria;p__Actinobacteria;c__Actinobacteria;o__Propionibacteriales;f__Propionibacteriaceae;g__Cutibacterium;s__Cutibacterium avidum
g__Cutibacterium;s__Cutibacterium granulosum	15.0024	4.31243	17.8503	44.0514	38.8924	29.6707	k__Bacteria;p__Actinobacteria;c__Actinobacteria;o__Propionibacteriales;f__Propionibacteriaceae;g__Cutibacterium;s__Cutibacterium granulosum
g__Granulicoccus;s__Granulicoccus phenolivorans	266.214	60.8233	74.2989	230.912	139.356	201.703	k__Bacteria;p__Actinobacteria;c__Actinobacteria;o__Propionibacteriales;f__Propionibacteriaceae;g__Granulicoccus;s__Granulicoccus phenolivorans
g__Luteococcus;s__Luteococcus japonicus	21.4259	2.59728	1.95846	40.1472	31.2359	22.3158	k__Bacteria;p__Actinobacteria;c__Actinobacteria;o__Propionibacteriales;f__Propionibacteriaceae;g__Luteococcus;s__Luteococcus japonicus
g__Microlunatus;s__Microlunatus phosphovorus	398.831	407.132	259.155	1054.54	768.921	1175.63	k__Bacteria;p__Actinobacteria;c__Actinobacteria;o__Propionibacteriales;f__Propionibacteriaceae;g__Microlunatus;s__Microlunatus phosphovorus
g__Microlunatus;s__Microlunatus soli	522.758	159.349	92.71	384.44	298.499	344.71	k__Bacteria;p__Actinobacteria;c__Actinobacteria;o__Propionibacteriales;f__Propionibacteriaceae;g__Microlunatus;s__Microlunatus soli
g__Nigerium;s__Nigerium massiliense	1.833	4.54358	3.46212	30.2195	27.3511	15.2253	k__Bacteria;p__Actinobacteria;c__Actinobacteria;o__Propionibacteriales;f__Propionibacteriaceae;g__Nigerium;s__Nigerium massiliense
g__Propionibacterium;s__Propionibacterium acidifaciens	0	9.08252	3.08217	17.8482	14.8301	16.9897	k__Bacteria;p__Actinobacteria;c__Actinobacteria;o__Propionibacteriales;f__Propionibacteriaceae;g__Propionibacterium;s__Propionibacterium acidifaciens
g__Propionibacterium;s__Propionibacterium cyclohexanicum	0	0	0	13.8346	2.70625	11.1962	k__Bacteria;p__Actinobacteria;c__Actinobacteria;o__Propionibacteriales;f__Propionibacteriaceae;g__Propionibacterium;s__Propionibacterium cyclohexanicum
g__Propionibacterium;s__Propionibacterium freudenreichii	15.0974	41.8834	24.2137	53.0742	48.2237	53.0424	k__Bacteria;p__Actinobacteria;c__Actinobacteria;o__Propionibacteriales;f__Propionibacteriaceae;g__Propionibacterium;s__Propionibacterium freudenreichii
g__Propionibacterium;s__Propionibacterium sp.	0	0	2.43381	0.773575	4.51917	5.36727	k__Bacteria;p__Actinobacteria;c__Actinobacteria;o__Propionibacteriales;f__Propionibacteriaceae;g__Propionibacterium;s__Propionibacterium sp.
g__Propionibacterium;s__Propionibacterium sp. 5_U_42AFAA	0	0	0	6.3181	3.07582	0	k__Bacteria;p__Actinobacteria;c__Actinobacteria;o__Propionibacteriales;f__Propionibacteriaceae;g__Propionibacterium;s__Propionibacterium sp. 5_U_42AFAA
g__Propionibacterium;s__Propionibacterium sp. oral taxon 192	19.1889	47.7656	17.3658	155.384	64.3189	125.917	k__Bacteria;p__Actinobacteria;c__Actinobacteria;o__Propionibacteriales;f__Propionibacteriaceae;g__Propionibacterium;s__Propionibacterium sp. oral taxon 192
g__Propionimicrobium;s__Propionimicrobium sp. Marseille-P3275	16.8655	0	0	18.9427	19.7312	1.03915	k__Bacteria;p__Actinobacteria;c__Actinobacteria;o__Propionibacteriales;f__Propionibacteriaceae;g__Propionimicrobium;s__Propionimicrobium sp. Marseille-P3275
g__Pseudopropionibacterium;s__Pseudopropionibacterium propionicum	0	0	2.19897	7.29877	8.78959	11.5187	k__Bacteria;p__Actinobacteria;c__Actinobacteria;o__Propionibacteriales;f__Propionibacteriaceae;g__Pseudopropionibacterium;s__Pseudopropionibacterium propionicum
g__Raineyella;s__Raineyella antarctica	23.5711	6.49157	18.631	198.699	158.018	156.497	k__Bacteria;p__Actinobacteria;c__Actinobacteria;o__Propionibacteriales;f__Propionibacteriaceae;g__Raineyella;s__Raineyella antarctica
g__Tessaracoccus;s__Tessaracoccus bendigoensis	28.2021	37.2537	54.7043	75.0852	88.9475	76.4963	k__Bacteria;p__Actinobacteria;c__Actinobacteria;o__Propionibacteriales;f__Propionibacteriaceae;g__Tessaracoccus;s__Tessaracoccus bendigoensis
g__Tessaracoccus;s__Tessaracoccus flavescens	3.48817	14.7309	1.85234	17.9246	30.8358	7.28213	k__Bacteria;p__Actinobacteria;c__Actinobacteria;o__Propionibacteriales;f__Propionibacteriaceae;g__Tessaracoccus;s__Tessaracoccus flavescens
g__Tessaracoccus;s__Tessaracoccus flavus	55.9755	20.9194	9.72874	55.8608	100.666	36.8577	k__Bacteria;p__Actinobacteria;c__Actinobacteria;o__Propionibacteriales;f__Propionibacteriaceae;g__Tessaracoccus;s__Tessaracoccus flavus
g__Tessaracoccus;s__Tessaracoccus oleiagri	1.58446	9.03223	11.6197	90.4585	55.9605	41.7342	k__Bacteria;p__Actinobacteria;c__Actinobacteria;o__Propionibacteriales;f__Propionibacteriaceae;g__Tessaracoccus;s__Tessaracoccus oleiagri
g__Tessaracoccus;s__Tessaracoccus sp. NSG39	0	0	0	10.2023	5.42651	8.88475	k__Bacteria;p__Actinobacteria;c__Actinobacteria;o__Propionibacteriales;f__Propionibacteriaceae;g__Tessaracoccus;s__Tessaracoccus sp. NSG39
g__Tessaracoccus;s__Tessaracoccus sp. T2.5-30	0	0	1.28775	26.1937	20.8625	6.60446	k__Bacteria;p__Actinobacteria;c__Actinobacteria;o__Propionibacteriales;f__Propionibacteriaceae;g__Tessaracoccus;s__Tessaracoccus sp. T2.5-30
g__Tessaracoccus;s__Tessaracoccus sp. ZS01	74.2642	20.6523	13.7756	131.887	142.409	94.2032	k__Bacteria;p__Actinobacteria;c__Actinobacteria;o__Propionibacteriales;f__Propionibacteriaceae;g__Tessaracoccus;s__Tessaracoccus sp. ZS01
g__Unclassified;s__Propionibacteriaceae bacterium ES.041	5.9925	0	0	6.1291	4.47571	2.27814	k__Bacteria;p__Actinobacteria;c__Actinobacteria;o__Propionibacteriales;f__Propionibacteriaceae;g__Unclassified;s__Propionibacteriaceae bacterium ES.041
g__Unclassified;s__Propionibacteriaceae bacterium NML 030167	0	28.5486	31.0764	0	0	0	k__Bacteria;p__Actinobacteria;c__Actinobacteria;o__Propionibacteriales;f__Propionibacteriaceae;g__Unclassified;s__Propionibacteriaceae bacterium NML 030167
g__Unclassified;s__Propionibacteriaceae bacterium NML 130396	265.743	14.2829	30.2727	69.9196	42.4594	43.7638	k__Bacteria;p__Actinobacteria;c__Actinobacteria;o__Propionibacteriales;f__Propionibacteriaceae;g__Unclassified;s__Propionibacteriaceae bacterium NML 130396
g__Unclassified;s__Propionibacteriaceae bacterium NML 150081	8.80377	3.99612	3.51701	46.2278	31.4884	34.1647	k__Bacteria;p__Actinobacteria;c__Actinobacteria;o__Propionibacteriales;f__Propionibacteriaceae;g__Unclassified;s__Propionibacteriaceae bacterium NML 150081
g__Unclassified;s__Propionibacteriaceae bacterium NML 150272	0	7.04977	0	13.6591	9.97445	0	k__Bacteria;p__Actinobacteria;c__Actinobacteria;o__Propionibacteriales;f__Propionibacteriaceae;g__Unclassified;s__Propionibacteriaceae bacterium NML 150272
g__Unclassified;s__Propionibacteriaceae bacterium P6A17	14.9036	6.53005	9.83211	58.5791	19.7598	46.1593	k__Bacteria;p__Actinobacteria;c__Actinobacteria;o__Propionibacteriales;f__Propionibacteriaceae;g__Unclassified;s__Propionibacteriaceae bacterium P6A17
g__Actinoalloteichus;s__Actinoalloteichus cyanogriseus	88.4306	78.3272	92.4559	34.4012	43.4275	50.4961	k__Bacteria;p__Actinobacteria;c__Actinobacteria;o__Pseudonocardiales;f__Pseudonocardiaceae;g__Actinoalloteichus;s__Actinoalloteichus cyanogriseus
g__Actinoalloteichus;s__Actinoalloteichus hoggarensis	13.9598	32.4862	55.508	22.6101	5.08717	20.6044	k__Bacteria;p__Actinobacteria;c__Actinobacteria;o__Pseudonocardiales;f__Pseudonocardiaceae;g__Actinoalloteichus;s__Actinoalloteichus hoggarensis
g__Actinoalloteichus;s__Actinoalloteichus hymeniacidonis	123.668	63.3044	49.5151	63.1909	48.4444	30.9545	k__Bacteria;p__Actinobacteria;c__Actinobacteria;o__Pseudonocardiales;f__Pseudonocardiaceae;g__Actinoalloteichus;s__Actinoalloteichus hymeniacidonis
g__Actinoalloteichus;s__Actinoalloteichus sp. ADI127-7	1.40788	4.78729	8.84763	24.0773	8.52824	21.4043	k__Bacteria;p__Actinobacteria;c__Actinobacteria;o__Pseudonocardiales;f__Pseudonocardiaceae;g__Actinoalloteichus;s__Actinoalloteichus sp. ADI127-7
g__Actinoalloteichus;s__Actinoalloteichus sp. GBA129-24	1.05274	0	0	8.0755	7.07647	7.47066	k__Bacteria;p__Actinobacteria;c__Actinobacteria;o__Pseudonocardiales;f__Pseudonocardiaceae;g__Actinoalloteichus;s__Actinoalloteichus sp. GBA129-24
g__Actinoalloteichus;s__Actinoalloteichus spitiensis	12.034	17.6002	54.3417	41.4879	45.1649	85.9774	k__Bacteria;p__Actinobacteria;c__Actinobacteria;o__Pseudonocardiales;f__Pseudonocardiaceae;g__Actinoalloteichus;s__Actinoalloteichus spitiensis
g__Actinokineospora;s__Actinokineospora bangkokensis	77.8347	248.797	497.826	145.625	123.944	180.697	k__Bacteria;p__Actinobacteria;c__Actinobacteria;o__Pseudonocardiales;f__Pseudonocardiaceae;g__Actinokineospora;s__Actinokineospora bangkokensis
g__Actinokineospora;s__Actinokineospora enzanensis	17.6734	165.367	139.106	30.8082	38.6602	50.7974	k__Bacteria;p__Actinobacteria;c__Actinobacteria;o__Pseudonocardiales;f__Pseudonocardiaceae;g__Actinokineospora;s__Actinokineospora enzanensis
g__Actinokineospora;s__Actinokineospora inagensis	44.9424	76.1756	87.5465	94.0207	115.322	101.619	k__Bacteria;p__Actinobacteria;c__Actinobacteria;o__Pseudonocardiales;f__Pseudonocardiaceae;g__Actinokineospora;s__Actinokineospora inagensis
g__Actinokineospora;s__Actinokineospora spheciospongiae	174.577	396.205	548.554	337.497	217.244	302.761	k__Bacteria;p__Actinobacteria;c__Actinobacteria;o__Pseudonocardiales;f__Pseudonocardiaceae;g__Actinokineospora;s__Actinokineospora spheciospongiae
g__Actinokineospora;s__Actinokineospora terrae	175.746	114.255	256.213	104.396	167.77	80.7013	k__Bacteria;p__Actinobacteria;c__Actinobacteria;o__Pseudonocardiales;f__Pseudonocardiaceae;g__Actinokineospora;s__Actinokineospora terrae
g__Actinomycetospora;s__Actinomycetospora chiangmaiensis	163.611	93.6038	64.2928	177.315	174.751	260.917	k__Bacteria;p__Actinobacteria;c__Actinobacteria;o__Pseudonocardiales;f__Pseudonocardiaceae;g__Actinomycetospora;s__Actinomycetospora chiangmaiensis
g__Actinophytocola;s__Actinophytocola xanthii	3347.11	16655.3	24121.9	809.686	1122.67	957.179	k__Bacteria;p__Actinobacteria;c__Actinobacteria;o__Pseudonocardiales;f__Pseudonocardiaceae;g__Actinophytocola;s__Actinophytocola xanthii
g__Actinophytocola;s__Actinophytocola xinjiangensis	2119.86	9632.74	15782.3	316.319	612.875	459.857	k__Bacteria;p__Actinobacteria;c__Actinobacteria;o__Pseudonocardiales;f__Pseudonocardiaceae;g__Actinophytocola;s__Actinophytocola xinjiangensis
g__Actinosynnema;s__Actinosynnema mirum	18.8806	31.4514	89.2219	14.8759	12.3712	32.2634	k__Bacteria;p__Actinobacteria;c__Actinobacteria;o__Pseudonocardiales;f__Pseudonocardiaceae;g__Actinosynnema;s__Actinosynnema mirum
g__Actinosynnema;s__Actinosynnema pretiosum	0	0	0	2.26596	8.51992	14.4316	k__Bacteria;p__Actinobacteria;c__Actinobacteria;o__Pseudonocardiales;f__Pseudonocardiaceae;g__Actinosynnema;s__Actinosynnema pretiosum
g__Actinosynnema;s__Actinosynnema sp. ALI-1.44	92.4704	228.793	575.158	18.2697	50.78	16.0113	k__Bacteria;p__Actinobacteria;c__Actinobacteria;o__Pseudonocardiales;f__Pseudonocardiaceae;g__Actinosynnema;s__Actinosynnema sp. ALI-1.44
g__Actinosynnema;s__uncultured Actinosynnema sp.	0	0	0	6.7524	1.97235	5.35427	k__Bacteria;p__Actinobacteria;c__Actinobacteria;o__Pseudonocardiales;f__Pseudonocardiaceae;g__Actinosynnema;s__uncultured Actinosynnema sp.
g__Alloactinosynnema;s__Alloactinosynnema album	449.873	723.74	1108.63	370.22	398.188	441.095	k__Bacteria;p__Actinobacteria;c__Actinobacteria;o__Pseudonocardiales;f__Pseudonocardiaceae;g__Alloactinosynnema;s__Alloactinosynnema album
g__Alloactinosynnema;s__Alloactinosynnema iranicum	983.433	458.616	877.377	197.01	268.499	231.053	k__Bacteria;p__Actinobacteria;c__Actinobacteria;o__Pseudonocardiales;f__Pseudonocardiaceae;g__Alloactinosynnema;s__Alloactinosynnema iranicum
g__Alloactinosynnema;s__Alloactinosynnema sp. L-07	471.422	573.376	789.039	366.791	322.399	401.415	k__Bacteria;p__Actinobacteria;c__Actinobacteria;o__Pseudonocardiales;f__Pseudonocardiaceae;g__Alloactinosynnema;s__Alloactinosynnema sp. L-07
g__Allokutzneria;s__Allokutzneria albata	340.698	159.01	251.663	218.119	165.35	266.862	k__Bacteria;p__Actinobacteria;c__Actinobacteria;o__Pseudonocardiales;f__Pseudonocardiaceae;g__Allokutzneria;s__Allokutzneria albata
g__Allokutzneria;s__Allokutzneria sp. NRRL B-24872	99.7899	27.3642	80.2451	90.0474	70.6217	68.5451	k__Bacteria;p__Actinobacteria;c__Actinobacteria;o__Pseudonocardiales;f__Pseudonocardiaceae;g__Allokutzneria;s__Allokutzneria sp. NRRL B-24872
g__Amycolatopsis;s__Amycolatopsis alba	117.484	39.9037	31.2173	14.888	13.145	11.4774	k__Bacteria;p__Actinobacteria;c__Actinobacteria;o__Pseudonocardiales;f__Pseudonocardiaceae;g__Amycolatopsis;s__Amycolatopsis alba
g__Amycolatopsis;s__Amycolatopsis australiensis	219.782	163.646	197.63	133.026	120.245	132.431	k__Bacteria;p__Actinobacteria;c__Actinobacteria;o__Pseudonocardiales;f__Pseudonocardiaceae;g__Amycolatopsis;s__Amycolatopsis australiensis
g__Amycolatopsis;s__Amycolatopsis azurea	67.3766	16.1285	80.8663	24.2641	44.4411	27.6296	k__Bacteria;p__Actinobacteria;c__Actinobacteria;o__Pseudonocardiales;f__Pseudonocardiaceae;g__Amycolatopsis;s__Amycolatopsis azurea
g__Amycolatopsis;s__Amycolatopsis balhimycina	155.805	141.942	148.431	61.5103	38.6783	55.998	k__Bacteria;p__Actinobacteria;c__Actinobacteria;o__Pseudonocardiales;f__Pseudonocardiaceae;g__Amycolatopsis;s__Amycolatopsis balhimycina
g__Amycolatopsis;s__Amycolatopsis benzoatilytica	389.939	85.0521	84.9204	79.1812	86.37	59.9587	k__Bacteria;p__Actinobacteria;c__Actinobacteria;o__Pseudonocardiales;f__Pseudonocardiaceae;g__Amycolatopsis;s__Amycolatopsis benzoatilytica
g__Amycolatopsis;s__Amycolatopsis coloradensis	25.3802	115.679	189.008	17.6279	44.251	28.3638	k__Bacteria;p__Actinobacteria;c__Actinobacteria;o__Pseudonocardiales;f__Pseudonocardiaceae;g__Amycolatopsis;s__Amycolatopsis coloradensis
g__Amycolatopsis;s__Amycolatopsis decaplanina	123.313	15.9028	36.4062	13.1852	18.5591	4.0239	k__Bacteria;p__Actinobacteria;c__Actinobacteria;o__Pseudonocardiales;f__Pseudonocardiaceae;g__Amycolatopsis;s__Amycolatopsis decaplanina
g__Amycolatopsis;s__Amycolatopsis halophila	4702.72	603.52	613.909	1368.17	1392.25	1456.04	k__Bacteria;p__Actinobacteria;c__Actinobacteria;o__Pseudonocardiales;f__Pseudonocardiaceae;g__Amycolatopsis;s__Amycolatopsis halophila
g__Amycolatopsis;s__Amycolatopsis japonica	1.49812	1.58168	7.23124	52.8635	35.8057	31.894	k__Bacteria;p__Actinobacteria;c__Actinobacteria;o__Pseudonocardiales;f__Pseudonocardiaceae;g__Amycolatopsis;s__Amycolatopsis japonica
g__Amycolatopsis;s__Amycolatopsis jejuensis	781.265	34.0525	103.421	103.331	87.4262	74.4466	k__Bacteria;p__Actinobacteria;c__Actinobacteria;o__Pseudonocardiales;f__Pseudonocardiaceae;g__Amycolatopsis;s__Amycolatopsis jejuensis
g__Amycolatopsis;s__Amycolatopsis kentuckyensis	27.15	29.2958	45.0347	19.6077	16.3093	7.55808	k__Bacteria;p__Actinobacteria;c__Actinobacteria;o__Pseudonocardiales;f__Pseudonocardiaceae;g__Amycolatopsis;s__Amycolatopsis kentuckyensis
g__Amycolatopsis;s__Amycolatopsis keratiniphila	46.1026	56.9926	75.1615	54.4473	24.9207	50.5808	k__Bacteria;p__Actinobacteria;c__Actinobacteria;o__Pseudonocardiales;f__Pseudonocardiaceae;g__Amycolatopsis;s__Amycolatopsis keratiniphila
g__Amycolatopsis;s__Amycolatopsis lexingtonensis	286.116	86.5797	165.161	28.3072	46.3522	56.1053	k__Bacteria;p__Actinobacteria;c__Actinobacteria;o__Pseudonocardiales;f__Pseudonocardiaceae;g__Amycolatopsis;s__Amycolatopsis lexingtonensis
g__Amycolatopsis;s__Amycolatopsis lurida	75.737	37.2323	79.8347	7.72305	6.51863	10.8048	k__Bacteria;p__Actinobacteria;c__Actinobacteria;o__Pseudonocardiales;f__Pseudonocardiaceae;g__Amycolatopsis;s__Amycolatopsis lurida
g__Amycolatopsis;s__Amycolatopsis marina	5236.77	545.027	643.197	567.45	541.46	633.904	k__Bacteria;p__Actinobacteria;c__Actinobacteria;o__Pseudonocardiales;f__Pseudonocardiaceae;g__Amycolatopsis;s__Amycolatopsis marina
g__Amycolatopsis;s__Amycolatopsis mediterranei	291.381	75.4998	146.996	103.484	58.7075	109.214	k__Bacteria;p__Actinobacteria;c__Actinobacteria;o__Pseudonocardiales;f__Pseudonocardiaceae;g__Amycolatopsis;s__Amycolatopsis mediterranei
g__Amycolatopsis;s__Amycolatopsis methanolica	331.395	72.5703	125.306	47.4208	37.2132	62.5634	k__Bacteria;p__Actinobacteria;c__Actinobacteria;o__Pseudonocardiales;f__Pseudonocardiaceae;g__Amycolatopsis;s__Amycolatopsis methanolica
g__Amycolatopsis;s__Amycolatopsis nigrescens	3497.01	379.378	736.251	185.3	255.252	245.25	k__Bacteria;p__Actinobacteria;c__Actinobacteria;o__Pseudonocardiales;f__Pseudonocardiaceae;g__Amycolatopsis;s__Amycolatopsis nigrescens
g__Amycolatopsis;s__Amycolatopsis orientalis	1160.49	279.911	353.101	254.793	179.433	286.423	k__Bacteria;p__Actinobacteria;c__Actinobacteria;o__Pseudonocardiales;f__Pseudonocardiaceae;g__Amycolatopsis;s__Amycolatopsis orientalis
g__Amycolatopsis;s__Amycolatopsis pretoriensis	218.394	100.066	200.28	113.517	129.599	119.66	k__Bacteria;p__Actinobacteria;c__Actinobacteria;o__Pseudonocardiales;f__Pseudonocardiaceae;g__Amycolatopsis;s__Amycolatopsis pretoriensis
g__Amycolatopsis;s__Amycolatopsis regifaucium	166.016	39.3277	146.18	127.038	76.0273	129.868	k__Bacteria;p__Actinobacteria;c__Actinobacteria;o__Pseudonocardiales;f__Pseudonocardiaceae;g__Amycolatopsis;s__Amycolatopsis regifaucium
g__Amycolatopsis;s__Amycolatopsis rifamycinica	112.451	88.5698	134.17	58.4627	21.1693	22.2247	k__Bacteria;p__Actinobacteria;c__Actinobacteria;o__Pseudonocardiales;f__Pseudonocardiaceae;g__Amycolatopsis;s__Amycolatopsis rifamycinica
g__Amycolatopsis;s__Amycolatopsis rubida	39.78	33.2148	0	1.79052	7.84507	3.54946	k__Bacteria;p__Actinobacteria;c__Actinobacteria;o__Pseudonocardiales;f__Pseudonocardiaceae;g__Amycolatopsis;s__Amycolatopsis rubida
g__Amycolatopsis;s__Amycolatopsis saalfeldensis	395.838	186.511	281.736	54.6262	44.7505	82.2709	k__Bacteria;p__Actinobacteria;c__Actinobacteria;o__Pseudonocardiales;f__Pseudonocardiaceae;g__Amycolatopsis;s__Amycolatopsis saalfeldensis
g__Amycolatopsis;s__Amycolatopsis sacchari	1935.82	560.947	741.287	291.598	272.509	335.088	k__Bacteria;p__Actinobacteria;c__Actinobacteria;o__Pseudonocardiales;f__Pseudonocardiaceae;g__Amycolatopsis;s__Amycolatopsis sacchari
g__Amycolatopsis;s__Amycolatopsis sp. AA4	0	5.36395	2.04361	0	13.2812	1.28764	k__Bacteria;p__Actinobacteria;c__Actinobacteria;o__Pseudonocardiales;f__Pseudonocardiaceae;g__Amycolatopsis;s__Amycolatopsis sp. AA4
g__Amycolatopsis;s__Amycolatopsis sp. ATCC 39116	1554.92	493.204	587.419	133.83	138.672	205.357	k__Bacteria;p__Actinobacteria;c__Actinobacteria;o__Pseudonocardiales;f__Pseudonocardiaceae;g__Amycolatopsis;s__Amycolatopsis sp. ATCC 39116
g__Amycolatopsis;s__Amycolatopsis sp. AU-G6	1275.38	88.9356	322.198	96.8951	46.7384	83.4969	k__Bacteria;p__Actinobacteria;c__Actinobacteria;o__Pseudonocardiales;f__Pseudonocardiaceae;g__Amycolatopsis;s__Amycolatopsis sp. AU-G6
g__Amycolatopsis;s__Amycolatopsis sp. CB00013	11.1956	0	6.75493	8.17213	0	6.07504	k__Bacteria;p__Actinobacteria;c__Actinobacteria;o__Pseudonocardiales;f__Pseudonocardiaceae;g__Amycolatopsis;s__Amycolatopsis sp. CB00013
g__Amycolatopsis;s__Amycolatopsis sp. H5	362.201	105.756	252.459	34.1712	29.1663	32.7847	k__Bacteria;p__Actinobacteria;c__Actinobacteria;o__Pseudonocardiales;f__Pseudonocardiaceae;g__Amycolatopsis;s__Amycolatopsis sp. H5
g__Amycolatopsis;s__Amycolatopsis sp. ID05-A0653	2.49954	10.5558	14.0758	0	0	0	k__Bacteria;p__Actinobacteria;c__Actinobacteria;o__Pseudonocardiales;f__Pseudonocardiaceae;g__Amycolatopsis;s__Amycolatopsis sp. ID05-A0653
g__Amycolatopsis;s__Amycolatopsis sp. KNN50.9b	1764.16	314.031	480.083	222.161	188.93	227.824	k__Bacteria;p__Actinobacteria;c__Actinobacteria;o__Pseudonocardiales;f__Pseudonocardiaceae;g__Amycolatopsis;s__Amycolatopsis sp. KNN50.9b
g__Amycolatopsis;s__Amycolatopsis sp. M39	74.9586	15.2556	12.8182	28.7239	5.54628	27.5185	k__Bacteria;p__Actinobacteria;c__Actinobacteria;o__Pseudonocardiales;f__Pseudonocardiaceae;g__Amycolatopsis;s__Amycolatopsis sp. M39
g__Amycolatopsis;s__Amycolatopsis sp. MJM2582	0	0	12.0328	0	0	0	k__Bacteria;p__Actinobacteria;c__Actinobacteria;o__Pseudonocardiales;f__Pseudonocardiaceae;g__Amycolatopsis;s__Amycolatopsis sp. MJM2582
g__Amycolatopsis;s__Amycolatopsis sulphurea	299.003	80.7425	114.005	161.94	91.8387	120.762	k__Bacteria;p__Actinobacteria;c__Actinobacteria;o__Pseudonocardiales;f__Pseudonocardiaceae;g__Amycolatopsis;s__Amycolatopsis sulphurea
g__Amycolatopsis;s__Amycolatopsis taiwanensis	1282.99	413.034	741.366	198.524	234.18	140.774	k__Bacteria;p__Actinobacteria;c__Actinobacteria;o__Pseudonocardiales;f__Pseudonocardiaceae;g__Amycolatopsis;s__Amycolatopsis taiwanensis
g__Amycolatopsis;s__Amycolatopsis thailandensis	69.1682	26.3584	53.9375	0	1.42492	0	k__Bacteria;p__Actinobacteria;c__Actinobacteria;o__Pseudonocardiales;f__Pseudonocardiaceae;g__Amycolatopsis;s__Amycolatopsis thailandensis
g__Amycolatopsis;s__Amycolatopsis thermoflava	879.964	118.198	215.237	173.29	142.196	144.362	k__Bacteria;p__Actinobacteria;c__Actinobacteria;o__Pseudonocardiales;f__Pseudonocardiaceae;g__Amycolatopsis;s__Amycolatopsis thermoflava
g__Amycolatopsis;s__Amycolatopsis tolypomycina	95.9937	127.602	215.003	82.7293	111.091	108.197	k__Bacteria;p__Actinobacteria;c__Actinobacteria;o__Pseudonocardiales;f__Pseudonocardiaceae;g__Amycolatopsis;s__Amycolatopsis tolypomycina
g__Amycolatopsis;s__Amycolatopsis vancoresmycina	286.288	206.956	326.959	201.547	127.639	190.011	k__Bacteria;p__Actinobacteria;c__Actinobacteria;o__Pseudonocardiales;f__Pseudonocardiaceae;g__Amycolatopsis;s__Amycolatopsis vancoresmycina
g__Amycolatopsis;s__Amycolatopsis xylanica	639.409	256.628	334.126	126.254	113.23	164.325	k__Bacteria;p__Actinobacteria;c__Actinobacteria;o__Pseudonocardiales;f__Pseudonocardiaceae;g__Amycolatopsis;s__Amycolatopsis xylanica
g__Amycolatopsis;s__uncultured Amycolatopsis sp.	32.0775	0	14.2279	0	19.5152	0	k__Bacteria;p__Actinobacteria;c__Actinobacteria;o__Pseudonocardiales;f__Pseudonocardiaceae;g__Amycolatopsis;s__uncultured Amycolatopsis sp.
g__Crossiella;s__Crossiella equi	117.607	105.35	135.211	210.691	177.431	207.522	k__Bacteria;p__Actinobacteria;c__Actinobacteria;o__Pseudonocardiales;f__Pseudonocardiaceae;g__Crossiella;s__Crossiella equi
g__Haloechinothrix;s__Haloechinothrix alba	703.507	132.842	109.257	467.163	502.12	550.013	k__Bacteria;p__Actinobacteria;c__Actinobacteria;o__Pseudonocardiales;f__Pseudonocardiaceae;g__Haloechinothrix;s__Haloechinothrix alba
g__Kibdelosporangium;s__Kibdelosporangium aridum	982.055	902.654	2058.66	209.978	276.297	279.111	k__Bacteria;p__Actinobacteria;c__Actinobacteria;o__Pseudonocardiales;f__Pseudonocardiaceae;g__Kibdelosporangium;s__Kibdelosporangium aridum
g__Kibdelosporangium;s__Kibdelosporangium phytohabitans	248.805	363.701	609.621	68.1419	115.818	93.8273	k__Bacteria;p__Actinobacteria;c__Actinobacteria;o__Pseudonocardiales;f__Pseudonocardiaceae;g__Kibdelosporangium;s__Kibdelosporangium phytohabitans
g__Kibdelosporangium;s__Kibdelosporangium sp. MJ126-NF4	368.665	363.306	588.005	182.681	160.704	173.661	k__Bacteria;p__Actinobacteria;c__Actinobacteria;o__Pseudonocardiales;f__Pseudonocardiaceae;g__Kibdelosporangium;s__Kibdelosporangium sp. MJ126-NF4
g__Kutzneria;s__Kutzneria albida	434.19	228.029	445.178	227.96	273.596	278.695	k__Bacteria;p__Actinobacteria;c__Actinobacteria;o__Pseudonocardiales;f__Pseudonocardiaceae;g__Kutzneria;s__Kutzneria albida
g__Kutzneria;s__Kutzneria sp. 744	322.522	238.564	274.695	264.148	301.608	377.452	k__Bacteria;p__Actinobacteria;c__Actinobacteria;o__Pseudonocardiales;f__Pseudonocardiaceae;g__Kutzneria;s__Kutzneria sp. 744
g__Lechevalieria;s__Lechevalieria aerocolonigenes	552.232	1746.49	2601.38	291.453	406.736	312.414	k__Bacteria;p__Actinobacteria;c__Actinobacteria;o__Pseudonocardiales;f__Pseudonocardiaceae;g__Lechevalieria;s__Lechevalieria aerocolonigenes
g__Lechevalieria;s__Lechevalieria fradiae	22.4223	151.262	230.368	57.4834	31.3381	31.8509	k__Bacteria;p__Actinobacteria;c__Actinobacteria;o__Pseudonocardiales;f__Pseudonocardiaceae;g__Lechevalieria;s__Lechevalieria fradiae
g__Lechevalieria;s__Lechevalieria xinjiangensis	21.773	156.752	220.423	86.1145	55.5643	63.979	k__Bacteria;p__Actinobacteria;c__Actinobacteria;o__Pseudonocardiales;f__Pseudonocardiaceae;g__Lechevalieria;s__Lechevalieria xinjiangensis
g__Lentzea;s__Lentzea albida	10.7421	98.5207	225.286	107.64	88.0957	78.1893	k__Bacteria;p__Actinobacteria;c__Actinobacteria;o__Pseudonocardiales;f__Pseudonocardiaceae;g__Lentzea;s__Lentzea albida
g__Lentzea;s__Lentzea albidocapillata	217.711	189.746	225.743	109.228	86.8556	140.306	k__Bacteria;p__Actinobacteria;c__Actinobacteria;o__Pseudonocardiales;f__Pseudonocardiaceae;g__Lentzea;s__Lentzea albidocapillata
g__Lentzea;s__Lentzea flaviverrucosa	46.3971	68.7981	101.11	47.9037	78.0347	81.0076	k__Bacteria;p__Actinobacteria;c__Actinobacteria;o__Pseudonocardiales;f__Pseudonocardiaceae;g__Lentzea;s__Lentzea flaviverrucosa
g__Lentzea;s__Lentzea guizhouensis	103.481	455.284	1071.11	45.2696	168.786	56.2859	k__Bacteria;p__Actinobacteria;c__Actinobacteria;o__Pseudonocardiales;f__Pseudonocardiaceae;g__Lentzea;s__Lentzea guizhouensis
g__Lentzea;s__Lentzea jiangxiensis	26.8732	90.2851	189.668	22.4905	18.2213	16.7135	k__Bacteria;p__Actinobacteria;c__Actinobacteria;o__Pseudonocardiales;f__Pseudonocardiaceae;g__Lentzea;s__Lentzea jiangxiensis
g__Lentzea;s__Lentzea kentuckyensis	90.1851	281.382	377.752	27.524	47.1605	31.2053	k__Bacteria;p__Actinobacteria;c__Actinobacteria;o__Pseudonocardiales;f__Pseudonocardiaceae;g__Lentzea;s__Lentzea kentuckyensis
g__Lentzea;s__Lentzea violacea	205.042	97.356	104.283	115.347	93.932	82.7644	k__Bacteria;p__Actinobacteria;c__Actinobacteria;o__Pseudonocardiales;f__Pseudonocardiaceae;g__Lentzea;s__Lentzea violacea
g__Lentzea;s__Lentzea waywayandensis	33.9275	71.8829	127.722	87.2669	73.3505	64.6279	k__Bacteria;p__Actinobacteria;c__Actinobacteria;o__Pseudonocardiales;f__Pseudonocardiaceae;g__Lentzea;s__Lentzea waywayandensis
g__Prauserella;s__Prauserella marina	50764.1	1314.69	2571.84	61.3726	117.938	49.3979	k__Bacteria;p__Actinobacteria;c__Actinobacteria;o__Pseudonocardiales;f__Pseudonocardiaceae;g__Prauserella;s__Prauserella marina
g__Prauserella;s__Prauserella rugosa	220.237	4.28434	10.6564	0	10.9096	1.05771	k__Bacteria;p__Actinobacteria;c__Actinobacteria;o__Pseudonocardiales;f__Pseudonocardiaceae;g__Prauserella;s__Prauserella rugosa
g__Prauserella;s__Prauserella sp. Am3	272.737	4.02648	20.7075	11.0664	4.84869	10.9688	k__Bacteria;p__Actinobacteria;c__Actinobacteria;o__Pseudonocardiales;f__Pseudonocardiaceae;g__Prauserella;s__Prauserella sp. Am3
g__Pseudonocardia;s__Pseudonocardia acaciae	2247.34	1869.9	2070.18	667.836	740.954	836.039	k__Bacteria;p__Actinobacteria;c__Actinobacteria;o__Pseudonocardiales;f__Pseudonocardiaceae;g__Pseudonocardia;s__Pseudonocardia acaciae
g__Pseudonocardia;s__Pseudonocardia ammonioxydans	490.372	216.25	298.45	912.656	651.967	808.041	k__Bacteria;p__Actinobacteria;c__Actinobacteria;o__Pseudonocardiales;f__Pseudonocardiaceae;g__Pseudonocardia;s__Pseudonocardia ammonioxydans
g__Pseudonocardia;s__Pseudonocardia asaccharolytica	2246.38	1560.52	2008.9	4455.33	3803.18	4822.42	k__Bacteria;p__Actinobacteria;c__Actinobacteria;o__Pseudonocardiales;f__Pseudonocardiaceae;g__Pseudonocardia;s__Pseudonocardia asaccharolytica
g__Pseudonocardia;s__Pseudonocardia autotrophica	2629.32	1723.05	2444.23	3420.23	2973.82	3032.79	k__Bacteria;p__Actinobacteria;c__Actinobacteria;o__Pseudonocardiales;f__Pseudonocardiaceae;g__Pseudonocardia;s__Pseudonocardia autotrophica
g__Pseudonocardia;s__Pseudonocardia dioxanivorans	790.026	529.628	706.564	920.392	811.044	1016.41	k__Bacteria;p__Actinobacteria;c__Actinobacteria;o__Pseudonocardiales;f__Pseudonocardiaceae;g__Pseudonocardia;s__Pseudonocardia dioxanivorans
g__Pseudonocardia;s__Pseudonocardia oroxyli	358.989	290.794	312.348	550.497	479.578	515.417	k__Bacteria;p__Actinobacteria;c__Actinobacteria;o__Pseudonocardiales;f__Pseudonocardiaceae;g__Pseudonocardia;s__Pseudonocardia oroxyli
g__Pseudonocardia;s__Pseudonocardia sp. 73-21	1596.51	1517.29	1936.22	2965.87	2718.99	3279.67	k__Bacteria;p__Actinobacteria;c__Actinobacteria;o__Pseudonocardiales;f__Pseudonocardiaceae;g__Pseudonocardia;s__Pseudonocardia sp. 73-21
g__Pseudonocardia;s__Pseudonocardia sp. Ae168_Ps1	0	0	0	39.517	22.0074	31.5747	k__Bacteria;p__Actinobacteria;c__Actinobacteria;o__Pseudonocardiales;f__Pseudonocardiaceae;g__Pseudonocardia;s__Pseudonocardia sp. Ae168_Ps1
g__Pseudonocardia;s__Pseudonocardia sp. Ae263_Ps1	0	0	15.6677	0	0	0	k__Bacteria;p__Actinobacteria;c__Actinobacteria;o__Pseudonocardiales;f__Pseudonocardiaceae;g__Pseudonocardia;s__Pseudonocardia sp. Ae263_Ps1
g__Pseudonocardia;s__Pseudonocardia sp. Ae331_Ps2	20.494	17.8233	11.0346	0	4.10713	2.78737	k__Bacteria;p__Actinobacteria;c__Actinobacteria;o__Pseudonocardiales;f__Pseudonocardiaceae;g__Pseudonocardia;s__Pseudonocardia sp. Ae331_Ps2
g__Pseudonocardia;s__Pseudonocardia sp. Ae505_Ps2	19.6	18.7992	24.4742	12.4179	2.60527	7.00406	k__Bacteria;p__Actinobacteria;c__Actinobacteria;o__Pseudonocardiales;f__Pseudonocardiaceae;g__Pseudonocardia;s__Pseudonocardia sp. Ae505_Ps2
g__Pseudonocardia;s__Pseudonocardia sp. Ae707_Ps1	9.39527	0	0	0	0	0	k__Bacteria;p__Actinobacteria;c__Actinobacteria;o__Pseudonocardiales;f__Pseudonocardiaceae;g__Pseudonocardia;s__Pseudonocardia sp. Ae707_Ps1
g__Pseudonocardia;s__Pseudonocardia sp. Ae717_Ps2	6.40294	21.7713	26.1338	56.6531	23.0393	34.9929	k__Bacteria;p__Actinobacteria;c__Actinobacteria;o__Pseudonocardiales;f__Pseudonocardiaceae;g__Pseudonocardia;s__Pseudonocardia sp. Ae717_Ps2
g__Pseudonocardia;s__Pseudonocardia sp. AL041005-10	44.2261	38.772	12.78	112.975	111.493	115.241	k__Bacteria;p__Actinobacteria;c__Actinobacteria;o__Pseudonocardiales;f__Pseudonocardiaceae;g__Pseudonocardia;s__Pseudonocardia sp. AL041005-10
g__Pseudonocardia;s__Pseudonocardia sp. CNS-004	37991.3	37713.5	41047.1	1877.96	2042.85	2029.1	k__Bacteria;p__Actinobacteria;c__Actinobacteria;o__Pseudonocardiales;f__Pseudonocardiaceae;g__Pseudonocardia;s__Pseudonocardia sp. CNS-004
g__Pseudonocardia;s__Pseudonocardia sp. CNS-139	3050.37	3846.43	4489.98	1167.4	1249.74	1333.29	k__Bacteria;p__Actinobacteria;c__Actinobacteria;o__Pseudonocardiales;f__Pseudonocardiaceae;g__Pseudonocardia;s__Pseudonocardia sp. CNS-139
g__Pseudonocardia;s__Pseudonocardia sp. EC080625-04	0	1.55673	1.1862	2.26216	3.30384	5.97922	k__Bacteria;p__Actinobacteria;c__Actinobacteria;o__Pseudonocardiales;f__Pseudonocardiaceae;g__Pseudonocardia;s__Pseudonocardia sp. EC080625-04
g__Pseudonocardia;s__Pseudonocardia sp. HH130629-09	33.9291	10.6624	13.84	50.2236	66.989	99.6582	k__Bacteria;p__Actinobacteria;c__Actinobacteria;o__Pseudonocardiales;f__Pseudonocardiaceae;g__Pseudonocardia;s__Pseudonocardia sp. HH130629-09
g__Pseudonocardia;s__Pseudonocardia sp. HH130630-07	176.186	141.412	150.443	64.5899	62.4412	67.3658	k__Bacteria;p__Actinobacteria;c__Actinobacteria;o__Pseudonocardiales;f__Pseudonocardiaceae;g__Pseudonocardia;s__Pseudonocardia sp. HH130630-07
g__Pseudonocardia;s__Pseudonocardia sp. MH-G8	32112.2	31734.5	35259.3	5208	4735.74	5569.43	k__Bacteria;p__Actinobacteria;c__Actinobacteria;o__Pseudonocardiales;f__Pseudonocardiaceae;g__Pseudonocardia;s__Pseudonocardia sp. MH-G8
g__Pseudonocardia;s__Pseudonocardia sp. N23	270.308	154.123	263.977	408.686	302.978	423.846	k__Bacteria;p__Actinobacteria;c__Actinobacteria;o__Pseudonocardiales;f__Pseudonocardiaceae;g__Pseudonocardia;s__Pseudonocardia sp. N23
g__Pseudonocardia;s__Pseudonocardia sp. P1	68.4393	27.347	31.0288	4.17893	10.3755	4.14207	k__Bacteria;p__Actinobacteria;c__Actinobacteria;o__Pseudonocardiales;f__Pseudonocardiaceae;g__Pseudonocardia;s__Pseudonocardia sp. P1
g__Pseudonocardia;s__Pseudonocardia sp. P2	12.7756	79.4611	37.4801	5.79478	6.34738	15.7951	k__Bacteria;p__Actinobacteria;c__Actinobacteria;o__Pseudonocardiales;f__Pseudonocardiaceae;g__Pseudonocardia;s__Pseudonocardia sp. P2
g__Pseudonocardia;s__Pseudonocardia sp. SCN 72-51	0	1.4687	2.16106	44.0085	18.6299	33.0841	k__Bacteria;p__Actinobacteria;c__Actinobacteria;o__Pseudonocardiales;f__Pseudonocardiaceae;g__Pseudonocardia;s__Pseudonocardia sp. SCN 72-51
g__Pseudonocardia;s__Pseudonocardia sp. SCN 72-86	181.36	167.405	261.441	258.52	275.731	270.016	k__Bacteria;p__Actinobacteria;c__Actinobacteria;o__Pseudonocardiales;f__Pseudonocardiaceae;g__Pseudonocardia;s__Pseudonocardia sp. SCN 72-86
g__Pseudonocardia;s__Pseudonocardia sp. SCN 73-27	62.7563	17.9476	99.1986	121.845	117.593	136.834	k__Bacteria;p__Actinobacteria;c__Actinobacteria;o__Pseudonocardiales;f__Pseudonocardiaceae;g__Pseudonocardia;s__Pseudonocardia sp. SCN 73-27
g__Pseudonocardia;s__Pseudonocardia spinosispora	788.908	614.719	616.473	575.848	470.816	634.422	k__Bacteria;p__Actinobacteria;c__Actinobacteria;o__Pseudonocardiales;f__Pseudonocardiaceae;g__Pseudonocardia;s__Pseudonocardia spinosispora
g__Pseudonocardia;s__Pseudonocardia thermophila	1442.29	1006.04	1099.01	966.11	908.629	1087.08	k__Bacteria;p__Actinobacteria;c__Actinobacteria;o__Pseudonocardiales;f__Pseudonocardiaceae;g__Pseudonocardia;s__Pseudonocardia thermophila
g__Pseudonocardia;s__Pseudonocardia yunnanensis	0	6.95047	5.29612	0	0	0	k__Bacteria;p__Actinobacteria;c__Actinobacteria;o__Pseudonocardiales;f__Pseudonocardiaceae;g__Pseudonocardia;s__Pseudonocardia yunnanensis
g__Saccharomonospora;s__[Actinopolyspora] iraqiensis	130.921	43.5364	77.8013	151.475	106.614	141.896	k__Bacteria;p__Actinobacteria;c__Actinobacteria;o__Pseudonocardiales;f__Pseudonocardiaceae;g__Saccharomonospora;s__[Actinopolyspora] iraqiensis
g__Saccharomonospora;s__Saccharomonospora azurea	1211.51	133.105	123.234	255.367	287.791	260.146	k__Bacteria;p__Actinobacteria;c__Actinobacteria;o__Pseudonocardiales;f__Pseudonocardiaceae;g__Saccharomonospora;s__Saccharomonospora azurea
g__Saccharomonospora;s__Saccharomonospora cyanea	1994.97	196.529	242.857	239.7	201.54	224.643	k__Bacteria;p__Actinobacteria;c__Actinobacteria;o__Pseudonocardiales;f__Pseudonocardiaceae;g__Saccharomonospora;s__Saccharomonospora cyanea
g__Saccharomonospora;s__Saccharomonospora glauca	590.905	138.407	106.428	34.9139	41.6455	23.802	k__Bacteria;p__Actinobacteria;c__Actinobacteria;o__Pseudonocardiales;f__Pseudonocardiaceae;g__Saccharomonospora;s__Saccharomonospora glauca
g__Saccharomonospora;s__Saccharomonospora halophila	537.183	116.968	79.3991	97.0142	99.1335	82.7312	k__Bacteria;p__Actinobacteria;c__Actinobacteria;o__Pseudonocardiales;f__Pseudonocardiaceae;g__Saccharomonospora;s__Saccharomonospora halophila
g__Saccharomonospora;s__Saccharomonospora marina	25207.1	881.423	1360.95	454.884	452.346	493.015	k__Bacteria;p__Actinobacteria;c__Actinobacteria;o__Pseudonocardiales;f__Pseudonocardiaceae;g__Saccharomonospora;s__Saccharomonospora marina
g__Saccharomonospora;s__Saccharomonospora paurometabolica	257.307	7.7371	7.53921	25.9554	46.6646	55.5098	k__Bacteria;p__Actinobacteria;c__Actinobacteria;o__Pseudonocardiales;f__Pseudonocardiaceae;g__Saccharomonospora;s__Saccharomonospora paurometabolica
g__Saccharomonospora;s__Saccharomonospora saliphila	1284.43	128.309	86.017	67.7089	90.9125	77.5183	k__Bacteria;p__Actinobacteria;c__Actinobacteria;o__Pseudonocardiales;f__Pseudonocardiaceae;g__Saccharomonospora;s__Saccharomonospora saliphila
g__Saccharomonospora;s__Saccharomonospora sp. CNQ490	278.828	22.1875	74.3929	15.0617	12.3982	11.7893	k__Bacteria;p__Actinobacteria;c__Actinobacteria;o__Pseudonocardiales;f__Pseudonocardiaceae;g__Saccharomonospora;s__Saccharomonospora sp. CNQ490
g__Saccharomonospora;s__Saccharomonospora sp. CUA-673	1087.97	65.3552	131.09	91.1046	88.0467	101.69	k__Bacteria;p__Actinobacteria;c__Actinobacteria;o__Pseudonocardiales;f__Pseudonocardiaceae;g__Saccharomonospora;s__Saccharomonospora sp. CUA-673
g__Saccharomonospora;s__Saccharomonospora sp. LRS4.154	291.656	20.0283	34.331	1.18923	0	0	k__Bacteria;p__Actinobacteria;c__Actinobacteria;o__Pseudonocardiales;f__Pseudonocardiaceae;g__Saccharomonospora;s__Saccharomonospora sp. LRS4.154
g__Saccharomonospora;s__Saccharomonospora viridis	1450.36	56.6576	146.791	113.516	123.262	59.8027	k__Bacteria;p__Actinobacteria;c__Actinobacteria;o__Pseudonocardiales;f__Pseudonocardiaceae;g__Saccharomonospora;s__Saccharomonospora viridis
g__Saccharomonospora;s__Saccharomonospora xinjiangensis	1214.89	75.5891	89.6057	99.0077	103.679	121.856	k__Bacteria;p__Actinobacteria;c__Actinobacteria;o__Pseudonocardiales;f__Pseudonocardiaceae;g__Saccharomonospora;s__Saccharomonospora xinjiangensis
g__Saccharopolyspora;s__Saccharopolyspora antimicrobica	252.008	67.7554	81.646	75.7197	66.926	70.6216	k__Bacteria;p__Actinobacteria;c__Actinobacteria;o__Pseudonocardiales;f__Pseudonocardiaceae;g__Saccharopolyspora;s__Saccharopolyspora antimicrobica
g__Saccharopolyspora;s__Saccharopolyspora erythraea	1017.36	432.533	353.127	447.295	491.629	394.301	k__Bacteria;p__Actinobacteria;c__Actinobacteria;o__Pseudonocardiales;f__Pseudonocardiaceae;g__Saccharopolyspora;s__Saccharopolyspora erythraea
g__Saccharopolyspora;s__Saccharopolyspora flava	998.017	172.613	146.43	227.934	271.549	323.812	k__Bacteria;p__Actinobacteria;c__Actinobacteria;o__Pseudonocardiales;f__Pseudonocardiaceae;g__Saccharopolyspora;s__Saccharopolyspora flava
g__Saccharopolyspora;s__Saccharopolyspora jiangxiensis	0	20.7783	0	0	0	0	k__Bacteria;p__Actinobacteria;c__Actinobacteria;o__Pseudonocardiales;f__Pseudonocardiaceae;g__Saccharopolyspora;s__Saccharopolyspora jiangxiensis
g__Saccharopolyspora;s__Saccharopolyspora rectivirgula	115.941	33.8569	58.9359	185.44	167.008	250.945	k__Bacteria;p__Actinobacteria;c__Actinobacteria;o__Pseudonocardiales;f__Pseudonocardiaceae;g__Saccharopolyspora;s__Saccharopolyspora rectivirgula
g__Saccharopolyspora;s__Saccharopolyspora shandongensis	715.525	341.87	319.737	373.079	462.759	452.423	k__Bacteria;p__Actinobacteria;c__Actinobacteria;o__Pseudonocardiales;f__Pseudonocardiaceae;g__Saccharopolyspora;s__Saccharopolyspora shandongensis
g__Saccharopolyspora;s__Saccharopolyspora spinosa	803.992	178.624	106.276	41.6614	84.4452	84.663	k__Bacteria;p__Actinobacteria;c__Actinobacteria;o__Pseudonocardiales;f__Pseudonocardiaceae;g__Saccharopolyspora;s__Saccharopolyspora spinosa
g__Saccharothrix;s__Saccharothrix algeriensis	2.29125	0	9.21628	0	0	3.48421	k__Bacteria;p__Actinobacteria;c__Actinobacteria;o__Pseudonocardiales;f__Pseudonocardiaceae;g__Saccharothrix;s__Saccharothrix algeriensis
g__Saccharothrix;s__Saccharothrix espanaensis	66.5577	132.317	309.785	146.832	110.144	123.715	k__Bacteria;p__Actinobacteria;c__Actinobacteria;o__Pseudonocardiales;f__Pseudonocardiaceae;g__Saccharothrix;s__Saccharothrix espanaensis
g__Saccharothrix;s__Saccharothrix sp. ALI-22-I	517.607	655.728	814.334	446.069	310.266	470.248	k__Bacteria;p__Actinobacteria;c__Actinobacteria;o__Pseudonocardiales;f__Pseudonocardiaceae;g__Saccharothrix;s__Saccharothrix sp. ALI-22-I
g__Saccharothrix;s__Saccharothrix sp. CB00851	620.283	323.413	556.306	203.697	281.714	160.763	k__Bacteria;p__Actinobacteria;c__Actinobacteria;o__Pseudonocardiales;f__Pseudonocardiaceae;g__Saccharothrix;s__Saccharothrix sp. CB00851
g__Saccharothrix;s__Saccharothrix sp. NRRL B-16314	246.14	298.143	559.101	190.663	182.962	203.847	k__Bacteria;p__Actinobacteria;c__Actinobacteria;o__Pseudonocardiales;f__Pseudonocardiaceae;g__Saccharothrix;s__Saccharothrix sp. NRRL B-16314
g__Saccharothrix;s__Saccharothrix sp. NRRL B-16348	373.16	462.977	800.443	154.391	130.972	155.25	k__Bacteria;p__Actinobacteria;c__Actinobacteria;o__Pseudonocardiales;f__Pseudonocardiaceae;g__Saccharothrix;s__Saccharothrix sp. NRRL B-16348
g__Saccharothrix;s__Saccharothrix sp. ST-888	6.52206	16.7822	32.0589	37.0927	28.9289	20.4694	k__Bacteria;p__Actinobacteria;c__Actinobacteria;o__Pseudonocardiales;f__Pseudonocardiaceae;g__Saccharothrix;s__Saccharothrix sp. ST-888
g__Saccharothrix;s__Saccharothrix syringae	96.2634	212.851	336.695	312.15	273.319	346.952	k__Bacteria;p__Actinobacteria;c__Actinobacteria;o__Pseudonocardiales;f__Pseudonocardiaceae;g__Saccharothrix;s__Saccharothrix syringae
g__Sciscionella;s__Sciscionella marina	200.639	140.573	104.455	94.2255	162.14	139.116	k__Bacteria;p__Actinobacteria;c__Actinobacteria;o__Pseudonocardiales;f__Pseudonocardiaceae;g__Sciscionella;s__Sciscionella marina
g__Sciscionella;s__Sciscionella sp. SE31	168.932	58.2805	74.8881	79.6594	57.8083	108.491	k__Bacteria;p__Actinobacteria;c__Actinobacteria;o__Pseudonocardiales;f__Pseudonocardiaceae;g__Sciscionella;s__Sciscionella sp. SE31
g__Streptoalloteichus;s__Streptoalloteichus hindustanus	308.101	268.413	398.63	547.106	446.758	555.574	k__Bacteria;p__Actinobacteria;c__Actinobacteria;o__Pseudonocardiales;f__Pseudonocardiaceae;g__Streptoalloteichus;s__Streptoalloteichus hindustanus
g__Thermocrispum;s__Thermocrispum agreste	95.7202	74.2072	74.5107	172.423	161.118	152.175	k__Bacteria;p__Actinobacteria;c__Actinobacteria;o__Pseudonocardiales;f__Pseudonocardiaceae;g__Thermocrispum;s__Thermocrispum agreste
g__Thermocrispum;s__Thermocrispum municipale	299.669	153.605	197.306	393.037	285.243	336.87	k__Bacteria;p__Actinobacteria;c__Actinobacteria;o__Pseudonocardiales;f__Pseudonocardiaceae;g__Thermocrispum;s__Thermocrispum municipale
g__Yuhushiella;s__Yuhushiella deserti	4249.95	330.367	479.465	311.119	346.525	364.168	k__Bacteria;p__Actinobacteria;c__Actinobacteria;o__Pseudonocardiales;f__Pseudonocardiaceae;g__Yuhushiella;s__Yuhushiella deserti
g__Kitasatospora;s__Kitasatospora albolonga	36.9448	5.00152	3.45654	26.5971	19.3271	33.7483	k__Bacteria;p__Actinobacteria;c__Actinobacteria;o__Streptomycetales;f__Streptomycetaceae;g__Kitasatospora;s__Kitasatospora albolonga
g__Kitasatospora;s__Kitasatospora aureofaciens	17.1024	0	0	16.2677	12.4141	26.2044	k__Bacteria;p__Actinobacteria;c__Actinobacteria;o__Streptomycetales;f__Streptomycetaceae;g__Kitasatospora;s__Kitasatospora aureofaciens
g__Kitasatospora;s__Kitasatospora azatica	24.4897	28.3736	2.34129	82.3502	43.9051	69.4977	k__Bacteria;p__Actinobacteria;c__Actinobacteria;o__Streptomycetales;f__Streptomycetaceae;g__Kitasatospora;s__Kitasatospora azatica
g__Kitasatospora;s__Kitasatospora cheerisanensis	25.1926	10.8322	10.0103	84.3859	75.5831	72.7167	k__Bacteria;p__Actinobacteria;c__Actinobacteria;o__Streptomycetales;f__Streptomycetaceae;g__Kitasatospora;s__Kitasatospora cheerisanensis
g__Kitasatospora;s__Kitasatospora griseola	7.49863	0	4.02165	23.8978	14.8375	27.9574	k__Bacteria;p__Actinobacteria;c__Actinobacteria;o__Streptomycetales;f__Streptomycetaceae;g__Kitasatospora;s__Kitasatospora griseola
g__Kitasatospora;s__Kitasatospora mediocidica	34.83	8.91838	40.2837	46.1214	36.2983	81.7997	k__Bacteria;p__Actinobacteria;c__Actinobacteria;o__Streptomycetales;f__Streptomycetaceae;g__Kitasatospora;s__Kitasatospora mediocidica
g__Kitasatospora;s__Kitasatospora phosalacinea	21.2522	13.5999	33.4748	35.2969	21.9688	25.2189	k__Bacteria;p__Actinobacteria;c__Actinobacteria;o__Streptomycetales;f__Streptomycetaceae;g__Kitasatospora;s__Kitasatospora phosalacinea
g__Kitasatospora;s__Kitasatospora setae	0	6.71406	2.84867	4.98431	17.1004	14.1264	k__Bacteria;p__Actinobacteria;c__Actinobacteria;o__Streptomycetales;f__Streptomycetaceae;g__Kitasatospora;s__Kitasatospora setae
g__Kitasatospora;s__Kitasatospora sp. CB02891	13.8836	21.9869	14.8921	7.05709	2.66493	5.73123	k__Bacteria;p__Actinobacteria;c__Actinobacteria;o__Streptomycetales;f__Streptomycetaceae;g__Kitasatospora;s__Kitasatospora sp. CB02891
g__Kitasatospora;s__Kitasatospora sp. MBT63	69.7316	20.3673	41.3673	26.8126	40.3804	27.9318	k__Bacteria;p__Actinobacteria;c__Actinobacteria;o__Streptomycetales;f__Streptomycetaceae;g__Kitasatospora;s__Kitasatospora sp. MBT63
g__Kitasatospora;s__Kitasatospora sp. MBT66	12.0978	3.03039	2.82741	34.1455	21.4522	27.3118	k__Bacteria;p__Actinobacteria;c__Actinobacteria;o__Streptomycetales;f__Streptomycetaceae;g__Kitasatospora;s__Kitasatospora sp. MBT66
g__Kitasatospora;s__Kitasatospora sp. MY 5-36	7.30335	0	0	24.2023	32.5832	19.5464	k__Bacteria;p__Actinobacteria;c__Actinobacteria;o__Streptomycetales;f__Streptomycetaceae;g__Kitasatospora;s__Kitasatospora sp. MY 5-36
g__Kitasatospora;s__Kitasatospora sp. NRRL B-11411	17.1742	0	0	3.02298	19.5542	8.84717	k__Bacteria;p__Actinobacteria;c__Actinobacteria;o__Streptomycetales;f__Streptomycetaceae;g__Kitasatospora;s__Kitasatospora sp. NRRL B-11411
g__Kitasatospora;s__Kitasatospora sp. Root107	9.5014	7.88085	4.98045	11.7644	32.9719	29.3943	k__Bacteria;p__Actinobacteria;c__Actinobacteria;o__Streptomycetales;f__Streptomycetaceae;g__Kitasatospora;s__Kitasatospora sp. Root107
g__Kitasatospora;s__Kitasatospora sp. Root187	0	0	2.25164	15.0291	5.22613	7.80297	k__Bacteria;p__Actinobacteria;c__Actinobacteria;o__Streptomycetales;f__Streptomycetaceae;g__Kitasatospora;s__Kitasatospora sp. Root187
g__Streptacidiphilus;s__Streptacidiphilus albus	137.685	34.164	44.7081	172.067	148.84	193.458	k__Bacteria;p__Actinobacteria;c__Actinobacteria;o__Streptomycetales;f__Streptomycetaceae;g__Streptacidiphilus;s__Streptacidiphilus albus
g__Streptacidiphilus;s__Streptacidiphilus anmyonensis	8.15258	7.72004	10.893	13.5919	12.9877	29.1217	k__Bacteria;p__Actinobacteria;c__Actinobacteria;o__Streptomycetales;f__Streptomycetaceae;g__Streptacidiphilus;s__Streptacidiphilus anmyonensis
g__Streptacidiphilus;s__Streptacidiphilus carbonis	13.7961	20.7658	23.0256	43.8537	64.5066	69.1865	k__Bacteria;p__Actinobacteria;c__Actinobacteria;o__Streptomycetales;f__Streptomycetaceae;g__Streptacidiphilus;s__Streptacidiphilus carbonis
g__Streptacidiphilus;s__Streptacidiphilus jeojiense	52.5686	45.2097	43.0241	165.12	94.3605	124.724	k__Bacteria;p__Actinobacteria;c__Actinobacteria;o__Streptomycetales;f__Streptomycetaceae;g__Streptacidiphilus;s__Streptacidiphilus jeojiense
g__Streptacidiphilus;s__Streptacidiphilus jiangxiensis	108.009	59.415	74.2642	99.3341	75.8521	97.0109	k__Bacteria;p__Actinobacteria;c__Actinobacteria;o__Streptomycetales;f__Streptomycetaceae;g__Streptacidiphilus;s__Streptacidiphilus jiangxiensis
g__Streptacidiphilus;s__Streptacidiphilus melanogenes	40.8351	15.4527	6.30208	20.9018	47.3485	38.7129	k__Bacteria;p__Actinobacteria;c__Actinobacteria;o__Streptomycetales;f__Streptomycetaceae;g__Streptacidiphilus;s__Streptacidiphilus melanogenes
g__Streptacidiphilus;s__Streptacidiphilus neutrinimicus	43.2643	58.747	34.1725	38.6336	12.3643	35.3937	k__Bacteria;p__Actinobacteria;c__Actinobacteria;o__Streptomycetales;f__Streptomycetaceae;g__Streptacidiphilus;s__Streptacidiphilus neutrinimicus
g__Streptacidiphilus;s__Streptacidiphilus oryzae	147.861	87.6412	69.5132	387.458	351.732	455.598	k__Bacteria;p__Actinobacteria;c__Actinobacteria;o__Streptomycetales;f__Streptomycetaceae;g__Streptacidiphilus;s__Streptacidiphilus oryzae
g__Streptacidiphilus;s__Streptacidiphilus rugosus	25.9017	19.8917	37.8595	220.98	150.714	167.154	k__Bacteria;p__Actinobacteria;c__Actinobacteria;o__Streptomycetales;f__Streptomycetaceae;g__Streptacidiphilus;s__Streptacidiphilus rugosus
g__Streptomyces;s__Actinosporangium sp. NRRL B-3428	81.7486	22.7292	26.7005	27.6627	15.2392	35.527	k__Bacteria;p__Actinobacteria;c__Actinobacteria;o__Streptomycetales;f__Streptomycetaceae;g__Streptomyces;s__Actinosporangium sp. NRRL B-3428
g__Streptomyces;s__Streptomyces abyssalis	20.9029	11.4232	0	1.91228	2.79285	5.68624	k__Bacteria;p__Actinobacteria;c__Actinobacteria;o__Streptomycetales;f__Streptomycetaceae;g__Streptomyces;s__Streptomyces abyssalis
g__Streptomyces;s__Streptomyces achromogenes	8.77774	6.95047	3.53074	0	0	0	k__Bacteria;p__Actinobacteria;c__Actinobacteria;o__Streptomycetales;f__Streptomycetaceae;g__Streptomyces;s__Streptomyces achromogenes
g__Streptomyces;s__Streptomyces acidiscabies	147.745	54.481	59.2414	39.0576	36.507	33.1262	k__Bacteria;p__Actinobacteria;c__Actinobacteria;o__Streptomycetales;f__Streptomycetaceae;g__Streptomyces;s__Streptomyces acidiscabies
g__Streptomyces;s__Streptomyces afghaniensis	729.194	157.657	221.36	107.515	104.759	122.144	k__Bacteria;p__Actinobacteria;c__Actinobacteria;o__Streptomycetales;f__Streptomycetaceae;g__Streptomyces;s__Streptomyces afghaniensis
g__Streptomyces;s__Streptomyces africanus	297.207	61.1404	46.0766	18.2355	25.839	26.271	k__Bacteria;p__Actinobacteria;c__Actinobacteria;o__Streptomycetales;f__Streptomycetaceae;g__Streptomyces;s__Streptomyces africanus
g__Streptomyces;s__Streptomyces agglomeratus	68.5646	36.0227	28.8442	11.1986	27.0495	12.4538	k__Bacteria;p__Actinobacteria;c__Actinobacteria;o__Streptomycetales;f__Streptomycetaceae;g__Streptomyces;s__Streptomyces agglomeratus
g__Streptomyces;s__Streptomyces ahygroscopicus	3.73932	0	0	0	0	11.3725	k__Bacteria;p__Actinobacteria;c__Actinobacteria;o__Streptomycetales;f__Streptomycetaceae;g__Streptomyces;s__Streptomyces ahygroscopicus
g__Streptomyces;s__Streptomyces aidingensis	109.868	22.9355	36.8889	159.182	139.681	121.857	k__Bacteria;p__Actinobacteria;c__Actinobacteria;o__Streptomycetales;f__Streptomycetaceae;g__Streptomyces;s__Streptomyces aidingensis
g__Streptomyces;s__Streptomyces albidoflavus	32.9508	0	12.1711	85.667	60.4887	57.6809	k__Bacteria;p__Actinobacteria;c__Actinobacteria;o__Streptomycetales;f__Streptomycetaceae;g__Streptomyces;s__Streptomyces albidoflavus
g__Streptomyces;s__Streptomyces albireticuli	16.2795	16.4158	64.1375	204.313	227.871	200.986	k__Bacteria;p__Actinobacteria;c__Actinobacteria;o__Streptomycetales;f__Streptomycetaceae;g__Streptomyces;s__Streptomyces albireticuli
g__Streptomyces;s__Streptomyces alboflavus	75.6638	37.8158	23.775	53.1187	24.581	69.2451	k__Bacteria;p__Actinobacteria;c__Actinobacteria;o__Streptomycetales;f__Streptomycetaceae;g__Streptomyces;s__Streptomyces alboflavus
g__Streptomyces;s__Streptomyces alboverticillatus	141.409	15.4238	15.4991	119.874	137.994	119.87	k__Bacteria;p__Actinobacteria;c__Actinobacteria;o__Streptomycetales;f__Streptomycetaceae;g__Streptomyces;s__Streptomyces alboverticillatus
g__Streptomyces;s__Streptomyces albulus	38.7069	33.4857	28.4163	44.5841	11.842	42.3616	k__Bacteria;p__Actinobacteria;c__Actinobacteria;o__Streptomycetales;f__Streptomycetaceae;g__Streptomyces;s__Streptomyces albulus
g__Streptomyces;s__Streptomyces albus	487.956	201.913	176	351.377	312.589	333.662	k__Bacteria;p__Actinobacteria;c__Actinobacteria;o__Streptomycetales;f__Streptomycetaceae;g__Streptomyces;s__Streptomyces albus
g__Streptomyces;s__Streptomyces alni	70.7127	10.8857	2.10069	56.0804	13.6412	27.2553	k__Bacteria;p__Actinobacteria;c__Actinobacteria;o__Streptomycetales;f__Streptomycetaceae;g__Streptomyces;s__Streptomyces alni
g__Streptomyces;s__Streptomyces ambofaciens	47.3471	89.0636	14.9157	31.8469	16.1063	16.3403	k__Bacteria;p__Actinobacteria;c__Actinobacteria;o__Streptomycetales;f__Streptomycetaceae;g__Streptomyces;s__Streptomyces ambofaciens
g__Streptomyces;s__Streptomyces amritsarensis	38.493	0	0	0	0	0	k__Bacteria;p__Actinobacteria;c__Actinobacteria;o__Streptomycetales;f__Streptomycetaceae;g__Streptomyces;s__Streptomyces amritsarensis
g__Streptomyces;s__Streptomyces angustmyceticus	0	0	0	7.35492	2.68543	1.82251	k__Bacteria;p__Actinobacteria;c__Actinobacteria;o__Streptomycetales;f__Streptomycetaceae;g__Streptomyces;s__Streptomyces angustmyceticus
g__Streptomyces;s__Streptomyces antibioticus	64.9589	33.584	15.2998	79.0593	55.2499	56.7933	k__Bacteria;p__Actinobacteria;c__Actinobacteria;o__Streptomycetales;f__Streptomycetaceae;g__Streptomyces;s__Streptomyces antibioticus
g__Streptomyces;s__Streptomyces antioxidans	12.1196	13.7425	12.8108	20.2822	34.1481	19.2719	k__Bacteria;p__Actinobacteria;c__Actinobacteria;o__Streptomycetales;f__Streptomycetaceae;g__Streptomyces;s__Streptomyces antioxidans
g__Streptomyces;s__Streptomyces anulatus	7.34159	6.2018	3.41317	29.6455	12.9582	43.8138	k__Bacteria;p__Actinobacteria;c__Actinobacteria;o__Streptomycetales;f__Streptomycetaceae;g__Streptomyces;s__Streptomyces anulatus
g__Streptomyces;s__Streptomyces arginensis	24.3864	16.1246	18.2736	84.7725	63.6977	68.3187	k__Bacteria;p__Actinobacteria;c__Actinobacteria;o__Streptomycetales;f__Streptomycetaceae;g__Streptomyces;s__Streptomyces arginensis
g__Streptomyces;s__Streptomyces atratus	6.05126	80.7668	44.4677	39.3413	51.8894	61.6382	k__Bacteria;p__Actinobacteria;c__Actinobacteria;o__Streptomycetales;f__Streptomycetaceae;g__Streptomyces;s__Streptomyces atratus
g__Streptomyces;s__Streptomyces atriruber	71.5568	11.8885	17.4349	9.01462	0	12.7764	k__Bacteria;p__Actinobacteria;c__Actinobacteria;o__Streptomycetales;f__Streptomycetaceae;g__Streptomyces;s__Streptomyces atriruber
g__Streptomyces;s__Streptomyces atroolivaceus	0	52.1389	51.3196	2.92696	0	0	k__Bacteria;p__Actinobacteria;c__Actinobacteria;o__Streptomycetales;f__Streptomycetaceae;g__Streptomyces;s__Streptomyces atroolivaceus
g__Streptomyces;s__Streptomyces aurantiacus	342.343	102.773	89.3316	104.864	98.9031	127.39	k__Bacteria;p__Actinobacteria;c__Actinobacteria;o__Streptomycetales;f__Streptomycetaceae;g__Streptomyces;s__Streptomyces aurantiacus
g__Streptomyces;s__Streptomyces auratus	30.0989	9.79323	1.29218	59.2239	19.4549	19.2984	k__Bacteria;p__Actinobacteria;c__Actinobacteria;o__Streptomycetales;f__Streptomycetaceae;g__Streptomyces;s__Streptomyces auratus
g__Streptomyces;s__Streptomyces aureus	22.7571	1.94285	1.6938	21.0231	17.0067	11.1499	k__Bacteria;p__Actinobacteria;c__Actinobacteria;o__Streptomycetales;f__Streptomycetaceae;g__Streptomyces;s__Streptomyces aureus
g__Streptomyces;s__Streptomyces avermitilis	117.419	13.9693	11.3869	43.8739	16.376	26.7253	k__Bacteria;p__Actinobacteria;c__Actinobacteria;o__Streptomycetales;f__Streptomycetaceae;g__Streptomyces;s__Streptomyces avermitilis
g__Streptomyces;s__Streptomyces avicenniae	25.6835	3.93214	28.229	74.4445	39.6307	64.3626	k__Bacteria;p__Actinobacteria;c__Actinobacteria;o__Streptomycetales;f__Streptomycetaceae;g__Streptomyces;s__Streptomyces avicenniae
g__Streptomyces;s__Streptomyces azureus	858.175	197.904	154.424	40.2777	35.7073	59.5225	k__Bacteria;p__Actinobacteria;c__Actinobacteria;o__Streptomycetales;f__Streptomycetaceae;g__Streptomyces;s__Streptomyces azureus
g__Streptomyces;s__Streptomyces baarnensis	0	0	1.24511	13.4556	3.46794	1.56905	k__Bacteria;p__Actinobacteria;c__Actinobacteria;o__Streptomycetales;f__Streptomycetaceae;g__Streptomyces;s__Streptomyces baarnensis
g__Streptomyces;s__Streptomyces bicolor	966.41	112.219	104.932	2.79261	8.90455	8.34973	k__Bacteria;p__Actinobacteria;c__Actinobacteria;o__Streptomycetales;f__Streptomycetaceae;g__Streptomyces;s__Streptomyces bicolor
g__Streptomyces;s__Streptomyces bikiniensis	0	6.79106	3.44976	0	1.80884	5.99721	k__Bacteria;p__Actinobacteria;c__Actinobacteria;o__Streptomycetales;f__Streptomycetaceae;g__Streptomyces;s__Streptomyces bikiniensis
g__Streptomyces;s__Streptomyces bingchenggensis	50.6274	44.8817	34.7178	206.242	145.154	227.462	k__Bacteria;p__Actinobacteria;c__Actinobacteria;o__Streptomycetales;f__Streptomycetaceae;g__Streptomyces;s__Streptomyces bingchenggensis
g__Streptomyces;s__Streptomyces bobili	56.5714	2.17394	0	2.81217	0	5.57474	k__Bacteria;p__Actinobacteria;c__Actinobacteria;o__Streptomycetales;f__Streptomycetaceae;g__Streptomyces;s__Streptomyces bobili
g__Streptomyces;s__Streptomyces bottropensis	62.9643	7.73177	14.5504	11.1472	14.944	15.441	k__Bacteria;p__Actinobacteria;c__Actinobacteria;o__Streptomycetales;f__Streptomycetaceae;g__Streptomyces;s__Streptomyces bottropensis
g__Streptomyces;s__Streptomyces bungoensis	1.64005	0	2.63877	1.67744	3.6748	0	k__Bacteria;p__Actinobacteria;c__Actinobacteria;o__Streptomycetales;f__Streptomycetaceae;g__Streptomyces;s__Streptomyces bungoensis
g__Streptomyces;s__Streptomyces caatingaensis	17.9536	0	14.3936	21.1023	30.8549	33.0373	k__Bacteria;p__Actinobacteria;c__Actinobacteria;o__Streptomycetales;f__Streptomycetaceae;g__Streptomyces;s__Streptomyces caatingaensis
g__Streptomyces;s__Streptomyces cacaoi	0	0	0	3.88674	0	5.7787	k__Bacteria;p__Actinobacteria;c__Actinobacteria;o__Streptomycetales;f__Streptomycetaceae;g__Streptomyces;s__Streptomyces cacaoi
[truncated: 6,755 more rows]
