# Supplementary material for: Abundant resistome determinants in rhizosphere soil of the wild plant Abutilon fruticosum
Source: AMB Express. 2023 Aug 30;13:92. doi: 10.1186/s13568-023-01597-w (PMC10469157; doi:10.1186/s13568-023-01597-w)
Supplement: Supplementary file 8 — Additional file 8. Table S8. Abundance of Mycobacterium genus/species in terms of non-redundant gene queries of rhizosphere (R) and bulk (S) soil microbiomes of Abutilon fruticosum. Bold rows refer to bacterial pathogens/colonizers whose ARGs are prevalent in human. The total list of human bacterial pathogens/colonizers is shown in Table S4. [file 13568_2023_1597_MOESM8_ESM.xlsx]

## Sheet: Sheet1
Table S7. Abundance of Mycobacterium genus/species in terms of non-redundant gene queries of rhizosphere (R) and bulk (S) soil microbiomes of Abutilon fruticosum. Bold rows refer to bacterial pathogens/colonizers whose ARGs are prevalent in human. The total list of human bacterial pathogens/colonizers is shown in Table S4.
Genus/Species	S1	S2	S3	R1	R2	R3	Taxonomy
g__Mycobacterium;s__Mycobacterium abscessus	3048.22	2343.5	2944.2	8309.32	6517.75	6512.02	k__Bacteria;p__Actinobacteria;c__Actinobacteria;o__Corynebacteriales;f__Mycobacteriaceae;g__Mycobacterium;s__Mycobacterium abscessus
g__Mycobacterium;s__Mycobacterium africanum	2.08667	7.0835	0	12.8393	17.0189	19.6473	k__Bacteria;p__Actinobacteria;c__Actinobacteria;o__Corynebacteriales;f__Mycobacteriaceae;g__Mycobacterium;s__Mycobacterium africanum
g__Mycobacterium;s__Mycobacterium agri	216.628	110.334	110.685	640.475	633.233	514.175	k__Bacteria;p__Actinobacteria;c__Actinobacteria;o__Corynebacteriales;f__Mycobacteriaceae;g__Mycobacterium;s__Mycobacterium agri
g__Mycobacterium;s__Mycobacterium algericum	15.6399	47.6684	11.0595	38.8423	18.8587	18.8024	k__Bacteria;p__Actinobacteria;c__Actinobacteria;o__Corynebacteriales;f__Mycobacteriaceae;g__Mycobacterium;s__Mycobacterium algericum
g__Mycobacterium;s__Mycobacterium alsense	9.47515	3.76386	3.82398	10.2378	32.7079	30.4869	k__Bacteria;p__Actinobacteria;c__Actinobacteria;o__Corynebacteriales;f__Mycobacteriaceae;g__Mycobacterium;s__Mycobacterium alsense
g__Mycobacterium;s__Mycobacterium angelicum	0	0	0	1.9593	10.0153	1.94202	k__Bacteria;p__Actinobacteria;c__Actinobacteria;o__Corynebacteriales;f__Mycobacteriaceae;g__Mycobacterium;s__Mycobacterium angelicum
g__Mycobacterium;s__Mycobacterium aquaticum	0	5.11328	3.83698	65.7406	48.5107	40.4352	k__Bacteria;p__Actinobacteria;c__Actinobacteria;o__Corynebacteriales;f__Mycobacteriaceae;g__Mycobacterium;s__Mycobacterium aquaticum
g__Mycobacterium;s__Mycobacterium aromaticivorans	1.89237	0	0	33.6475	26.2149	19.6759	k__Bacteria;p__Actinobacteria;c__Actinobacteria;o__Corynebacteriales;f__Mycobacteriaceae;g__Mycobacterium;s__Mycobacterium aromaticivorans
g__Mycobacterium;s__Mycobacterium arosiense	0	0	1.81654	0	0	4.57829	k__Bacteria;p__Actinobacteria;c__Actinobacteria;o__Corynebacteriales;f__Mycobacteriaceae;g__Mycobacterium;s__Mycobacterium arosiense
g__Mycobacterium;s__Mycobacterium asiaticum	39.7713	20.0467	39.1844	90.1594	111.997	138.834	k__Bacteria;p__Actinobacteria;c__Actinobacteria;o__Corynebacteriales;f__Mycobacteriaceae;g__Mycobacterium;s__Mycobacterium asiaticum
g__Mycobacterium;s__Mycobacterium aurum	54.7421	17.1043	11.6443	35.2019	33.7283	37.779	k__Bacteria;p__Actinobacteria;c__Actinobacteria;o__Corynebacteriales;f__Mycobacteriaceae;g__Mycobacterium;s__Mycobacterium aurum
g__Mycobacterium;s__Mycobacterium austroafricanum	15.6418	11.6571	6.66185	0	0	0	k__Bacteria;p__Actinobacteria;c__Actinobacteria;o__Corynebacteriales;f__Mycobacteriaceae;g__Mycobacterium;s__Mycobacterium austroafricanum
g__Mycobacterium;s__Mycobacterium avium	389.166	214.338	224.566	1023.36	1085.23	1160.45	k__Bacteria;p__Actinobacteria;c__Actinobacteria;o__Corynebacteriales;f__Mycobacteriaceae;g__Mycobacterium;s__Mycobacterium avium
g__Mycobacterium;s__Mycobacterium bacteremicum	51.8843	89.8236	78.7798	36.6947	86.3804	38.573	k__Bacteria;p__Actinobacteria;c__Actinobacteria;o__Corynebacteriales;f__Mycobacteriaceae;g__Mycobacterium;s__Mycobacterium bacteremicum
g__Mycobacterium;s__Mycobacterium boenickei	0	0	0	24.6917	6.29019	0	k__Bacteria;p__Actinobacteria;c__Actinobacteria;o__Corynebacteriales;f__Mycobacteriaceae;g__Mycobacterium;s__Mycobacterium boenickei
g__Mycobacterium;s__Mycobacterium bohemicum	8.4123	10.7539	10.9256	65.9154	78.4628	55.2164	k__Bacteria;p__Actinobacteria;c__Actinobacteria;o__Corynebacteriales;f__Mycobacteriaceae;g__Mycobacterium;s__Mycobacterium bohemicum
g__Mycobacterium;s__Mycobacterium bourgelatii	12.8411	18.9801	14.4625	32.8345	19.1816	22.1305	k__Bacteria;p__Actinobacteria;c__Actinobacteria;o__Corynebacteriales;f__Mycobacteriaceae;g__Mycobacterium;s__Mycobacterium bourgelatii
g__Mycobacterium;s__Mycobacterium bovis	23.7224	13.7841	9.15895	59.3046	68.4263	87.0527	k__Bacteria;p__Actinobacteria;c__Actinobacteria;o__Corynebacteriales;f__Mycobacteriaceae;g__Mycobacterium;s__Mycobacterium bovis
g__Mycobacterium;s__Mycobacterium branderi	30.1062	52.6008	37.7565	49.7861	79.9053	84.8486	k__Bacteria;p__Actinobacteria;c__Actinobacteria;o__Corynebacteriales;f__Mycobacteriaceae;g__Mycobacterium;s__Mycobacterium branderi
g__Mycobacterium;s__Mycobacterium brisbanense	8.71341	1.59703	5.68594	53.5851	46.3572	41.6494	k__Bacteria;p__Actinobacteria;c__Actinobacteria;o__Corynebacteriales;f__Mycobacteriaceae;g__Mycobacterium;s__Mycobacterium brisbanense
g__Mycobacterium;s__Mycobacterium brumae	0	3.62856	0	17.3092	26.5431	14.4127	k__Bacteria;p__Actinobacteria;c__Actinobacteria;o__Corynebacteriales;f__Mycobacteriaceae;g__Mycobacterium;s__Mycobacterium brumae
g__Mycobacterium;s__Mycobacterium canariasense	10.7079	10.9123	3.14665	16.6444	34.7485	25.8724	k__Bacteria;p__Actinobacteria;c__Actinobacteria;o__Corynebacteriales;f__Mycobacteriaceae;g__Mycobacterium;s__Mycobacterium canariasense
g__Mycobacterium;s__Mycobacterium canettii	22.6813	9.35148	1.98955	76.1407	71.4016	76.7583	k__Bacteria;p__Actinobacteria;c__Actinobacteria;o__Corynebacteriales;f__Mycobacteriaceae;g__Mycobacterium;s__Mycobacterium canettii
g__Mycobacterium;s__Mycobacterium celatum	38.7631	6.34008	2.16417	44.4981	80.0656	87.7943	k__Bacteria;p__Actinobacteria;c__Actinobacteria;o__Corynebacteriales;f__Mycobacteriaceae;g__Mycobacterium;s__Mycobacterium celatum
g__Mycobacterium;s__Mycobacterium celeriflavum	27.9779	21.3992	14.9345	133.903	137.851	57.3213	k__Bacteria;p__Actinobacteria;c__Actinobacteria;o__Corynebacteriales;f__Mycobacteriaceae;g__Mycobacterium;s__Mycobacterium celeriflavum
g__Mycobacterium;s__Mycobacterium chelonae	7.11214	27.5811	4.90057	36.165	59.8865	32.834	k__Bacteria;p__Actinobacteria;c__Actinobacteria;o__Corynebacteriales;f__Mycobacteriaceae;g__Mycobacterium;s__Mycobacterium chelonae
g__Mycobacterium;s__Mycobacterium chimaera	0	0	0	7.38239	5.09643	10.7761	k__Bacteria;p__Actinobacteria;c__Actinobacteria;o__Corynebacteriales;f__Mycobacteriaceae;g__Mycobacterium;s__Mycobacterium chimaera
g__Mycobacterium;s__Mycobacterium chlorophenolicum	65.3371	5.91338	34.0879	59.3207	83.7983	64.8594	k__Bacteria;p__Actinobacteria;c__Actinobacteria;o__Corynebacteriales;f__Mycobacteriaceae;g__Mycobacterium;s__Mycobacterium chlorophenolicum
g__Mycobacterium;s__Mycobacterium chubuense	34.4106	12.8418	21.3814	93.0663	125.526	102.028	k__Bacteria;p__Actinobacteria;c__Actinobacteria;o__Corynebacteriales;f__Mycobacteriaceae;g__Mycobacterium;s__Mycobacterium chubuense
g__Mycobacterium;s__Mycobacterium colombiense	56.2014	55.0699	30.8966	112.63	123.175	97.4533	k__Bacteria;p__Actinobacteria;c__Actinobacteria;o__Corynebacteriales;f__Mycobacteriaceae;g__Mycobacterium;s__Mycobacterium colombiense
g__Mycobacterium;s__Mycobacterium conceptionense	32.6641	19.912	35.394	195.444	185.035	204.214	k__Bacteria;p__Actinobacteria;c__Actinobacteria;o__Corynebacteriales;f__Mycobacteriaceae;g__Mycobacterium;s__Mycobacterium conceptionense
g__Mycobacterium;s__Mycobacterium confluentis	71.8866	2.2229	13.8236	13.9975	12.1086	14.1231	k__Bacteria;p__Actinobacteria;c__Actinobacteria;o__Corynebacteriales;f__Mycobacteriaceae;g__Mycobacterium;s__Mycobacterium confluentis
g__Mycobacterium;s__Mycobacterium conspicuum	7.22806	8.48931	0	7.19984	28.1317	17.9772	k__Bacteria;p__Actinobacteria;c__Actinobacteria;o__Corynebacteriales;f__Mycobacteriaceae;g__Mycobacterium;s__Mycobacterium conspicuum
g__Mycobacterium;s__Mycobacterium cosmeticum	5.60898	6.18153	3.00819	35.4206	11.9798	4.98793	k__Bacteria;p__Actinobacteria;c__Actinobacteria;o__Corynebacteriales;f__Mycobacteriaceae;g__Mycobacterium;s__Mycobacterium cosmeticum
g__Mycobacterium;s__Mycobacterium diernhoferi	21.349	1.67852	2.69795	104.368	84.4155	59.7197	k__Bacteria;p__Actinobacteria;c__Actinobacteria;o__Corynebacteriales;f__Mycobacteriaceae;g__Mycobacterium;s__Mycobacterium diernhoferi
g__Mycobacterium;s__Mycobacterium dioxanotrophicus	28.1415	43.1444	26.2952	62.3215	42.2129	73.5728	k__Bacteria;p__Actinobacteria;c__Actinobacteria;o__Corynebacteriales;f__Mycobacteriaceae;g__Mycobacterium;s__Mycobacterium dioxanotrophicus
g__Mycobacterium;s__Mycobacterium doricum	97.7202	81.6913	83.8221	7675.7	10241.2	2042.22	k__Bacteria;p__Actinobacteria;c__Actinobacteria;o__Corynebacteriales;f__Mycobacteriaceae;g__Mycobacterium;s__Mycobacterium doricum
g__Mycobacterium;s__Mycobacterium duvalii	22.6426	5.90289	9.15044	75.8788	43.5025	49.8586	k__Bacteria;p__Actinobacteria;c__Actinobacteria;o__Corynebacteriales;f__Mycobacteriaceae;g__Mycobacterium;s__Mycobacterium duvalii
g__Mycobacterium;s__Mycobacterium elephantis	7.35405	4.30079	1.38754	27.8573	57.7085	35.4036	k__Bacteria;p__Actinobacteria;c__Actinobacteria;o__Corynebacteriales;f__Mycobacteriaceae;g__Mycobacterium;s__Mycobacterium elephantis
g__Mycobacterium;s__Mycobacterium engbaekii	61.305	0	2.23824	11.71	1.54472	7.7378	k__Bacteria;p__Actinobacteria;c__Actinobacteria;o__Corynebacteriales;f__Mycobacteriaceae;g__Mycobacterium;s__Mycobacterium engbaekii
g__Mycobacterium;s__Mycobacterium europaeum	3.22355	0	3.81215	17.3283	27.2095	41.91	k__Bacteria;p__Actinobacteria;c__Actinobacteria;o__Corynebacteriales;f__Mycobacteriaceae;g__Mycobacterium;s__Mycobacterium europaeum
g__Mycobacterium;s__Mycobacterium fallax	0	0	0	4.92855	0	18.097	k__Bacteria;p__Actinobacteria;c__Actinobacteria;o__Corynebacteriales;f__Mycobacteriaceae;g__Mycobacterium;s__Mycobacterium fallax
g__Mycobacterium;s__Mycobacterium farcinogenes	28.3377	20.3199	27.8879	27.2052	32.3764	9.09633	k__Bacteria;p__Actinobacteria;c__Actinobacteria;o__Corynebacteriales;f__Mycobacteriaceae;g__Mycobacterium;s__Mycobacterium farcinogenes
g__Mycobacterium;s__Mycobacterium flavescens	314.271	110.588	70.1248	388.203	778.488	254.88	k__Bacteria;p__Actinobacteria;c__Actinobacteria;o__Corynebacteriales;f__Mycobacteriaceae;g__Mycobacterium;s__Mycobacterium flavescens
g__Mycobacterium;s__Mycobacterium florentinum	139.425	26.2308	19.5004	20.7426	6.12466	4.42853	k__Bacteria;p__Actinobacteria;c__Actinobacteria;o__Corynebacteriales;f__Mycobacteriaceae;g__Mycobacterium;s__Mycobacterium florentinum
g__Mycobacterium;s__Mycobacterium fortuitum	66.3126	26.8571	28.1781	97.4667	83.0635	47.9622	k__Bacteria;p__Actinobacteria;c__Actinobacteria;o__Corynebacteriales;f__Mycobacteriaceae;g__Mycobacterium;s__Mycobacterium fortuitum
g__Mycobacterium;s__Mycobacterium fragae	3.10067	16.066	8.25112	13.991	32.8528	27.6601	k__Bacteria;p__Actinobacteria;c__Actinobacteria;o__Corynebacteriales;f__Mycobacteriaceae;g__Mycobacterium;s__Mycobacterium fragae
g__Mycobacterium;s__Mycobacterium franklinii	54.1119	2.95499	4.50329	0	0	0	k__Bacteria;p__Actinobacteria;c__Actinobacteria;o__Corynebacteriales;f__Mycobacteriaceae;g__Mycobacterium;s__Mycobacterium franklinii
g__Mycobacterium;s__Mycobacterium gastri	14.998	3.18376	2.42596	69.2696	101.582	39.6597	k__Bacteria;p__Actinobacteria;c__Actinobacteria;o__Corynebacteriales;f__Mycobacteriaceae;g__Mycobacterium;s__Mycobacterium gastri
g__Mycobacterium;s__Mycobacterium gilvum	1.833	1.93523	0	40.9197	44.6868	25.9967	k__Bacteria;p__Actinobacteria;c__Actinobacteria;o__Corynebacteriales;f__Mycobacteriaceae;g__Mycobacterium;s__Mycobacterium gilvum
g__Mycobacterium;s__Mycobacterium goodii	21.326	62.0015	57.4869	59.2157	54.2887	72.2207	k__Bacteria;p__Actinobacteria;c__Actinobacteria;o__Corynebacteriales;f__Mycobacteriaceae;g__Mycobacterium;s__Mycobacterium goodii
g__Mycobacterium;s__Mycobacterium gordonae	18.9726	2.28465	3.48171	39.2951	50.6798	36.2139	k__Bacteria;p__Actinobacteria;c__Actinobacteria;o__Corynebacteriales;f__Mycobacteriaceae;g__Mycobacterium;s__Mycobacterium gordonae
g__Mycobacterium;s__Mycobacterium grossiae	1.86221	1.95827	13.2563	73.5852	58.6477	47.5609	k__Bacteria;p__Actinobacteria;c__Actinobacteria;o__Corynebacteriales;f__Mycobacteriaceae;g__Mycobacterium;s__Mycobacterium grossiae
g__Mycobacterium;s__Mycobacterium haemophilum	36.7782	34.8036	11.2807	0	3.6748	14.9638	k__Bacteria;p__Actinobacteria;c__Actinobacteria;o__Corynebacteriales;f__Mycobacteriaceae;g__Mycobacterium;s__Mycobacterium haemophilum
g__Mycobacterium;s__Mycobacterium hassiacum	30.3068	5.23365	23.2511	150.337	140.158	152.592	k__Bacteria;p__Actinobacteria;c__Actinobacteria;o__Corynebacteriales;f__Mycobacteriaceae;g__Mycobacterium;s__Mycobacterium hassiacum
g__Mycobacterium;s__Mycobacterium heckeshornense	70.847	5.21103	9.76946	85.5111	78.1518	128.973	k__Bacteria;p__Actinobacteria;c__Actinobacteria;o__Corynebacteriales;f__Mycobacteriaceae;g__Mycobacterium;s__Mycobacterium heckeshornense
g__Mycobacterium;s__Mycobacterium heidelbergense	0	27.743	11.9419	74.2541	57.154	83.6408	k__Bacteria;p__Actinobacteria;c__Actinobacteria;o__Corynebacteriales;f__Mycobacteriaceae;g__Mycobacterium;s__Mycobacterium heidelbergense
g__Mycobacterium;s__Mycobacterium heraklionense	5.66563	11.0895	10.7289	36.3738	19.0551	15.7427	k__Bacteria;p__Actinobacteria;c__Actinobacteria;o__Corynebacteriales;f__Mycobacteriaceae;g__Mycobacterium;s__Mycobacterium heraklionense
g__Mycobacterium;s__Mycobacterium holsaticum	105.538	81.1374	67.3139	162.671	362.508	139.89	k__Bacteria;p__Actinobacteria;c__Actinobacteria;o__Corynebacteriales;f__Mycobacteriaceae;g__Mycobacterium;s__Mycobacterium holsaticum
g__Mycobacterium;s__Mycobacterium houstonense	4.17334	0	2.23824	17.851	11.1733	7.46362	k__Bacteria;p__Actinobacteria;c__Actinobacteria;o__Corynebacteriales;f__Mycobacteriaceae;g__Mycobacterium;s__Mycobacterium houstonense
g__Mycobacterium;s__Mycobacterium icosiumassiliensis	10.3294	4.52737	1.49216	63.3903	80.5447	86.4221	k__Bacteria;p__Actinobacteria;c__Actinobacteria;o__Corynebacteriales;f__Mycobacteriaceae;g__Mycobacterium;s__Mycobacterium icosiumassiliensis
g__Mycobacterium;s__Mycobacterium immunogenum	0	0	2.5407	0.80755	3.53823	1.60086	k__Bacteria;p__Actinobacteria;c__Actinobacteria;o__Corynebacteriales;f__Mycobacteriaceae;g__Mycobacterium;s__Mycobacterium immunogenum
g__Mycobacterium;s__Mycobacterium indicus pranii	2.60398	1.37461	0	6.51874	3.88976	3.52601	k__Bacteria;p__Actinobacteria;c__Actinobacteria;o__Corynebacteriales;f__Mycobacteriaceae;g__Mycobacterium;s__Mycobacterium indicus pranii
g__Mycobacterium;s__Mycobacterium insubricum	3.32679	7.18307	5.6156	12.4907	35.9779	18.0495	k__Bacteria;p__Actinobacteria;c__Actinobacteria;o__Corynebacteriales;f__Mycobacteriaceae;g__Mycobacterium;s__Mycobacterium insubricum
g__Mycobacterium;s__Mycobacterium interjectum	4.89641	12.9864	0.640587	55.0698	30.8586	39.5347	k__Bacteria;p__Actinobacteria;c__Actinobacteria;o__Corynebacteriales;f__Mycobacteriaceae;g__Mycobacterium;s__Mycobacterium interjectum
g__Mycobacterium;s__Mycobacterium intermedium	4.63056	3.45093	1.62079	3.06455	17.3829	10.0425	k__Bacteria;p__Actinobacteria;c__Actinobacteria;o__Corynebacteriales;f__Mycobacteriaceae;g__Mycobacterium;s__Mycobacterium intermedium
g__Mycobacterium;s__Mycobacterium intracellulare	33.0201	14.635	30.5372	78.9463	82.8461	116.283	k__Bacteria;p__Actinobacteria;c__Actinobacteria;o__Corynebacteriales;f__Mycobacteriaceae;g__Mycobacterium;s__Mycobacterium intracellulare
g__Mycobacterium;s__Mycobacterium iranicum	85.1482	22.2942	27.1597	75.8068	81.1214	50.4263	k__Bacteria;p__Actinobacteria;c__Actinobacteria;o__Corynebacteriales;f__Mycobacteriaceae;g__Mycobacterium;s__Mycobacterium iranicum
g__Mycobacterium;s__Mycobacterium kansasii	155.065	124.868	143.572	646.02	658.605	590.011	k__Bacteria;p__Actinobacteria;c__Actinobacteria;o__Corynebacteriales;f__Mycobacteriaceae;g__Mycobacterium;s__Mycobacterium kansasii
g__Mycobacterium;s__Mycobacterium komanii	35.7511	26.6609	38.4524	93.5434	263.325	82.0544	k__Bacteria;p__Actinobacteria;c__Actinobacteria;o__Corynebacteriales;f__Mycobacteriaceae;g__Mycobacterium;s__Mycobacterium komanii
g__Mycobacterium;s__Mycobacterium koreense	0	0	0	0	3.52632	8.37619	k__Bacteria;p__Actinobacteria;c__Actinobacteria;o__Corynebacteriales;f__Mycobacteriaceae;g__Mycobacterium;s__Mycobacterium koreense
g__Mycobacterium;s__Mycobacterium kubicae	13.9527	0	22.4492	98.7535	33.8685	77.9241	k__Bacteria;p__Actinobacteria;c__Actinobacteria;o__Corynebacteriales;f__Mycobacteriaceae;g__Mycobacterium;s__Mycobacterium kubicae
g__Mycobacterium;s__Mycobacterium kumamotonense	5.30354	18.1029	2.1125	29.9913	45.3461	35.0534	k__Bacteria;p__Actinobacteria;c__Actinobacteria;o__Corynebacteriales;f__Mycobacteriaceae;g__Mycobacterium;s__Mycobacterium kumamotonense
g__Mycobacterium;s__Mycobacterium kyorinense	5.46322	25.8577	36.2617	139.765	82.1205	114.721	k__Bacteria;p__Actinobacteria;c__Actinobacteria;o__Corynebacteriales;f__Mycobacteriaceae;g__Mycobacterium;s__Mycobacterium kyorinense
g__Mycobacterium;s__Mycobacterium lacus	2.1441	8.84347	1.56027	3.28947	7.55188	15.4794	k__Bacteria;p__Actinobacteria;c__Actinobacteria;o__Corynebacteriales;f__Mycobacteriaceae;g__Mycobacterium;s__Mycobacterium lacus
g__Mycobacterium;s__Mycobacterium lehmannii	8.07471	0	0	67.7744	25.557	37.4901	k__Bacteria;p__Actinobacteria;c__Actinobacteria;o__Corynebacteriales;f__Mycobacteriaceae;g__Mycobacterium;s__Mycobacterium lehmannii
g__Mycobacterium;s__Mycobacterium lentiflavum	0	2.47982	20.025	7.8489	8.05931	4.93815	k__Bacteria;p__Actinobacteria;c__Actinobacteria;o__Corynebacteriales;f__Mycobacteriaceae;g__Mycobacterium;s__Mycobacterium lentiflavum
g__Mycobacterium;s__Mycobacterium leprae	0	0	0	10.0119	9.13889	7.44272	k__Bacteria;p__Actinobacteria;c__Actinobacteria;o__Corynebacteriales;f__Mycobacteriaceae;g__Mycobacterium;s__Mycobacterium leprae
g__Mycobacterium;s__Mycobacterium lepraemurium	0	0	0	4.59682	4.02814	1.82251	k__Bacteria;p__Actinobacteria;c__Actinobacteria;o__Corynebacteriales;f__Mycobacteriaceae;g__Mycobacterium;s__Mycobacterium lepraemurium
g__Mycobacterium;s__Mycobacterium liflandii	0	2.58368	0	0	12.7944	0	k__Bacteria;p__Actinobacteria;c__Actinobacteria;o__Corynebacteriales;f__Mycobacteriaceae;g__Mycobacterium;s__Mycobacterium liflandii
g__Mycobacterium;s__Mycobacterium litorale	2.8073	3.55024	3.38761	25.0591	31.7885	4.59553	k__Bacteria;p__Actinobacteria;c__Actinobacteria;o__Corynebacteriales;f__Mycobacteriaceae;g__Mycobacterium;s__Mycobacterium litorale
g__Mycobacterium;s__Mycobacterium llatzerense	11.1289	0	0	14.6885	20.9159	25.631	k__Bacteria;p__Actinobacteria;c__Actinobacteria;o__Corynebacteriales;f__Mycobacteriaceae;g__Mycobacterium;s__Mycobacterium llatzerense
g__Mycobacterium;s__Mycobacterium longobardum	2.43445	0	0.97923	1.86746	2.72739	2.46799	k__Bacteria;p__Actinobacteria;c__Actinobacteria;o__Corynebacteriales;f__Mycobacteriaceae;g__Mycobacterium;s__Mycobacterium longobardum
g__Mycobacterium;s__Mycobacterium mageritense	7.51203	25.0239	5.02976	26.8399	49.4152	26.1201	k__Bacteria;p__Actinobacteria;c__Actinobacteria;o__Corynebacteriales;f__Mycobacteriaceae;g__Mycobacterium;s__Mycobacterium mageritense
g__Mycobacterium;s__Mycobacterium malmesburyense	40.9998	42.9405	57.0371	211.78	330.026	135.945	k__Bacteria;p__Actinobacteria;c__Actinobacteria;o__Corynebacteriales;f__Mycobacteriaceae;g__Mycobacterium;s__Mycobacterium malmesburyense
g__Mycobacterium;s__Mycobacterium malmoense	17.5483	13.4299	35.5142	139.444	116.838	149.346	k__Bacteria;p__Actinobacteria;c__Actinobacteria;o__Corynebacteriales;f__Mycobacteriaceae;g__Mycobacterium;s__Mycobacterium malmoense
g__Mycobacterium;s__Mycobacterium mantenii	4.04105	0	7.23124	10.2284	15.0402	3.3794	k__Bacteria;p__Actinobacteria;c__Actinobacteria;o__Corynebacteriales;f__Mycobacteriaceae;g__Mycobacterium;s__Mycobacterium mantenii
g__Mycobacterium;s__Mycobacterium marinum	1.92352	0	0	8.98627	6.9348	6.82505	k__Bacteria;p__Actinobacteria;c__Actinobacteria;o__Corynebacteriales;f__Mycobacteriaceae;g__Mycobacterium;s__Mycobacterium marinum
g__Mycobacterium;s__Mycobacterium marseillense	5.02596	2.1089	0	2.04303	16.4591	13.5545	k__Bacteria;p__Actinobacteria;c__Actinobacteria;o__Corynebacteriales;f__Mycobacteriaceae;g__Mycobacterium;s__Mycobacterium marseillense
g__Mycobacterium;s__Mycobacterium monacense	4.89439	0	0	8.38719	17.7327	1.24045	k__Bacteria;p__Actinobacteria;c__Actinobacteria;o__Corynebacteriales;f__Mycobacteriaceae;g__Mycobacterium;s__Mycobacterium monacense
g__Mycobacterium;s__Mycobacterium moriokaense	80.0653	53.1899	64.1904	212.48	314.162	141.629	k__Bacteria;p__Actinobacteria;c__Actinobacteria;o__Corynebacteriales;f__Mycobacteriaceae;g__Mycobacterium;s__Mycobacterium moriokaense
g__Mycobacterium;s__Mycobacterium mucogenicum	49.7242	35.5216	26.3707	46.3062	63.3795	31.5406	k__Bacteria;p__Actinobacteria;c__Actinobacteria;o__Corynebacteriales;f__Mycobacteriaceae;g__Mycobacterium;s__Mycobacterium mucogenicum
g__Mycobacterium;s__Mycobacterium nebraskense	51.5974	9.1805	2.7447	184.527	81.6936	136.835	k__Bacteria;p__Actinobacteria;c__Actinobacteria;o__Corynebacteriales;f__Mycobacteriaceae;g__Mycobacterium;s__Mycobacterium nebraskense
g__Mycobacterium;s__Mycobacterium neoaurum	6.92466	4.85031	11.6138	9.83921	25.3588	16.0628	k__Bacteria;p__Actinobacteria;c__Actinobacteria;o__Corynebacteriales;f__Mycobacteriaceae;g__Mycobacterium;s__Mycobacterium neoaurum
g__Mycobacterium;s__Mycobacterium neumannii	30.1366	32.8832	29.4125	28.3038	77.3994	17.6165	k__Bacteria;p__Actinobacteria;c__Actinobacteria;o__Corynebacteriales;f__Mycobacteriaceae;g__Mycobacterium;s__Mycobacterium neumannii
g__Mycobacterium;s__Mycobacterium neworleansense	11.8834	43.9117	7.96662	3.13761	0	3.15902	k__Bacteria;p__Actinobacteria;c__Actinobacteria;o__Corynebacteriales;f__Mycobacteriaceae;g__Mycobacterium;s__Mycobacterium neworleansense
g__Mycobacterium;s__Mycobacterium nonchromogenicum	37.7281	54.1148	33.7863	96.0366	62.3719	130.678	k__Bacteria;p__Actinobacteria;c__Actinobacteria;o__Corynebacteriales;f__Mycobacteriaceae;g__Mycobacterium;s__Mycobacterium nonchromogenicum
g__Mycobacterium;s__Mycobacterium noviomagense	54.6008	12.5158	25.7306	91.432	52.5724	76.0446	k__Bacteria;p__Actinobacteria;c__Actinobacteria;o__Corynebacteriales;f__Mycobacteriaceae;g__Mycobacterium;s__Mycobacterium noviomagense
g__Mycobacterium;s__Mycobacterium novocastrense	63.5063	36.7223	44.1011	135.404	140.928	63.3133	k__Bacteria;p__Actinobacteria;c__Actinobacteria;o__Corynebacteriales;f__Mycobacteriaceae;g__Mycobacterium;s__Mycobacterium novocastrense
g__Mycobacterium;s__Mycobacterium obuense	25.8173	10.8298	7.79257	53.6235	25.7127	34.0573	k__Bacteria;p__Actinobacteria;c__Actinobacteria;o__Corynebacteriales;f__Mycobacteriaceae;g__Mycobacterium;s__Mycobacterium obuense
g__Mycobacterium;s__Mycobacterium palustre	13.9393	16.8829	5.53913	35.8607	26.1468	37.6367	k__Bacteria;p__Actinobacteria;c__Actinobacteria;o__Corynebacteriales;f__Mycobacteriaceae;g__Mycobacterium;s__Mycobacterium palustre
g__Mycobacterium;s__Mycobacterium paraense	7.98254	7.36543	8.41845	15.0597	11.1726	12.3768	k__Bacteria;p__Actinobacteria;c__Actinobacteria;o__Corynebacteriales;f__Mycobacteriaceae;g__Mycobacterium;s__Mycobacterium paraense
g__Mycobacterium;s__Mycobacterium parafortuitum	0	3.97971	3.03245	18.5262	9.5039	4.37194	k__Bacteria;p__Actinobacteria;c__Actinobacteria;o__Corynebacteriales;f__Mycobacteriaceae;g__Mycobacterium;s__Mycobacterium parafortuitum
g__Mycobacterium;s__Mycobacterium parascrofulaceum	0	0	2.17985	9.31602	15.3021	6.26024	k__Bacteria;p__Actinobacteria;c__Actinobacteria;o__Corynebacteriales;f__Mycobacteriaceae;g__Mycobacterium;s__Mycobacterium parascrofulaceum
g__Mycobacterium;s__Mycobacterium paraseoulense	0	0	12.4306	3.95099	0	0	k__Bacteria;p__Actinobacteria;c__Actinobacteria;o__Corynebacteriales;f__Mycobacteriaceae;g__Mycobacterium;s__Mycobacterium paraseoulense
g__Mycobacterium;s__Mycobacterium parmense	27.5104	21.6446	2.05414	38.077	31.4732	37.8034	k__Bacteria;p__Actinobacteria;c__Actinobacteria;o__Corynebacteriales;f__Mycobacteriaceae;g__Mycobacterium;s__Mycobacterium parmense
g__Mycobacterium;s__Mycobacterium peregrinum	26.5921	10.1654	12.2839	41.577	61.8107	39.4416	k__Bacteria;p__Actinobacteria;c__Actinobacteria;o__Corynebacteriales;f__Mycobacteriaceae;g__Mycobacterium;s__Mycobacterium peregrinum
g__Mycobacterium;s__Mycobacterium phlei	83.9414	70.183	153.358	259.924	400.916	236.975	k__Bacteria;p__Actinobacteria;c__Actinobacteria;o__Corynebacteriales;f__Mycobacteriaceae;g__Mycobacterium;s__Mycobacterium phlei
g__Mycobacterium;s__Mycobacterium porcinum	22.6502	10.7385	6.32582	189.231	152.304	158	k__Bacteria;p__Actinobacteria;c__Actinobacteria;o__Corynebacteriales;f__Mycobacteriaceae;g__Mycobacterium;s__Mycobacterium porcinum
g__Mycobacterium;s__Mycobacterium pseudoshottsii	3.80012	0	0	7.11413	0	9.63116	k__Bacteria;p__Actinobacteria;c__Actinobacteria;o__Corynebacteriales;f__Mycobacteriaceae;g__Mycobacterium;s__Mycobacterium pseudoshottsii
g__Mycobacterium;s__Mycobacterium rhodesiae	109.038	34.9679	43.8213	174.659	319.701	110.055	k__Bacteria;p__Actinobacteria;c__Actinobacteria;o__Corynebacteriales;f__Mycobacteriaceae;g__Mycobacterium;s__Mycobacterium rhodesiae
g__Mycobacterium;s__Mycobacterium riyadhense	26.6125	37.9763	5.48201	71.3889	66.1929	28.0732	k__Bacteria;p__Actinobacteria;c__Actinobacteria;o__Corynebacteriales;f__Mycobacteriaceae;g__Mycobacterium;s__Mycobacterium riyadhense
g__Mycobacterium;s__Mycobacterium rufum	64.2917	5.21285	11.1922	55.5957	44.2283	46.3343	k__Bacteria;p__Actinobacteria;c__Actinobacteria;o__Corynebacteriales;f__Mycobacteriaceae;g__Mycobacterium;s__Mycobacterium rufum
g__Mycobacterium;s__Mycobacterium rutilum	439.225	351.778	348.035	893.287	1783.19	442.406	k__Bacteria;p__Actinobacteria;c__Actinobacteria;o__Corynebacteriales;f__Mycobacteriaceae;g__Mycobacterium;s__Mycobacterium rutilum
g__Mycobacterium;s__Mycobacterium salmoniphilum	0	0	0	6.51913	0	8.61551	k__Bacteria;p__Actinobacteria;c__Actinobacteria;o__Corynebacteriales;f__Mycobacteriaceae;g__Mycobacterium;s__Mycobacterium salmoniphilum
g__Mycobacterium;s__Mycobacterium saskatchewanense	0	8.11492	2.87041	16.3539	3.07582	2.7129	k__Bacteria;p__Actinobacteria;c__Actinobacteria;o__Corynebacteriales;f__Mycobacteriaceae;g__Mycobacterium;s__Mycobacterium saskatchewanense
g__Mycobacterium;s__Mycobacterium scrofulaceum	0	0	0	6.54868	17.3499	14.9984	k__Bacteria;p__Actinobacteria;c__Actinobacteria;o__Corynebacteriales;f__Mycobacteriaceae;g__Mycobacterium;s__Mycobacterium scrofulaceum
g__Mycobacterium;s__Mycobacterium senuense	0	1.60222	0	2.32826	2.26692	4.61545	k__Bacteria;p__Actinobacteria;c__Actinobacteria;o__Corynebacteriales;f__Mycobacteriaceae;g__Mycobacterium;s__Mycobacterium senuense
g__Mycobacterium;s__Mycobacterium septicum	0	0	1.4981	9.81172	38.3309	5.53952	k__Bacteria;p__Actinobacteria;c__Actinobacteria;o__Corynebacteriales;f__Mycobacteriaceae;g__Mycobacterium;s__Mycobacterium septicum
g__Mycobacterium;s__Mycobacterium setense	6.75261	13.286	20.0561	7.13785	13.5179	4.11331	k__Bacteria;p__Actinobacteria;c__Actinobacteria;o__Corynebacteriales;f__Mycobacteriaceae;g__Mycobacterium;s__Mycobacterium setense
g__Mycobacterium;s__Mycobacterium sherrisii	6.89402	1.4557	0	12.5694	13.1869	12.0912	k__Bacteria;p__Actinobacteria;c__Actinobacteria;o__Corynebacteriales;f__Mycobacteriaceae;g__Mycobacterium;s__Mycobacterium sherrisii
g__Mycobacterium;s__Mycobacterium shigaense	2.19443	0	20.7462	19.674	20.6423	31.0035	k__Bacteria;p__Actinobacteria;c__Actinobacteria;o__Corynebacteriales;f__Mycobacteriaceae;g__Mycobacterium;s__Mycobacterium shigaense
g__Mycobacterium;s__Mycobacterium shimoidei	29.0837	5.08746	6.56243	36.1875	37.2029	45.1587	k__Bacteria;p__Actinobacteria;c__Actinobacteria;o__Corynebacteriales;f__Mycobacteriaceae;g__Mycobacterium;s__Mycobacterium shimoidei
g__Mycobacterium;s__Mycobacterium shinjukuense	0	12.6655	0	28.0358	29.3669	17.6493	k__Bacteria;p__Actinobacteria;c__Actinobacteria;o__Corynebacteriales;f__Mycobacteriaceae;g__Mycobacterium;s__Mycobacterium shinjukuense
g__Mycobacterium;s__Mycobacterium simiae	22.6327	3.78049	15.4148	22.7275	33.3128	22.8171	k__Bacteria;p__Actinobacteria;c__Actinobacteria;o__Corynebacteriales;f__Mycobacteriaceae;g__Mycobacterium;s__Mycobacterium simiae
g__Mycobacterium;s__Mycobacterium sinense	49.4732	5.46383	0.949556	28.9432	14.9869	18.6005	k__Bacteria;p__Actinobacteria;c__Actinobacteria;o__Corynebacteriales;f__Mycobacteriaceae;g__Mycobacterium;s__Mycobacterium sinense
g__Mycobacterium;s__Mycobacterium smegmatis	65.7434	82.6345	75.31	134.921	205.681	115.716	k__Bacteria;p__Actinobacteria;c__Actinobacteria;o__Corynebacteriales;f__Mycobacteriaceae;g__Mycobacterium;s__Mycobacterium smegmatis
g__Mycobacterium;s__Mycobacterium sp.	34.3451	58.5355	30.7872	210.085	185.339	241.414	k__Bacteria;p__Actinobacteria;c__Actinobacteria;o__Corynebacteriales;f__Mycobacteriaceae;g__Mycobacterium;s__Mycobacterium sp.
g__Mycobacterium;s__Mycobacterium sp. (ex Dasyatis americana)	0	0	0	0	20.7389	4.69162	k__Bacteria;p__Actinobacteria;c__Actinobacteria;o__Corynebacteriales;f__Mycobacteriaceae;g__Mycobacterium;s__Mycobacterium sp. (ex Dasyatis americana)
g__Mycobacterium;s__Mycobacterium sp. 012931	3.46233	5.80569	3.31299	0.590209	25.0484	13.3857	k__Bacteria;p__Actinobacteria;c__Actinobacteria;o__Corynebacteriales;f__Mycobacteriaceae;g__Mycobacterium;s__Mycobacterium sp. 012931
g__Mycobacterium;s__Mycobacterium sp. 1081908.1	3.03516	8.13434	4.13214	7.76087	0	9.23091	k__Bacteria;p__Actinobacteria;c__Actinobacteria;o__Corynebacteriales;f__Mycobacteriaceae;g__Mycobacterium;s__Mycobacterium sp. 1081908.1
g__Mycobacterium;s__Mycobacterium sp. 1100029.7	0	0	4.15496	5.69895	29.3434	11.9253	k__Bacteria;p__Actinobacteria;c__Actinobacteria;o__Corynebacteriales;f__Mycobacteriaceae;g__Mycobacterium;s__Mycobacterium sp. 1100029.7
g__Mycobacterium;s__Mycobacterium sp. 1137317.9	6.28809	0	0	0	0	3.18735	k__Bacteria;p__Actinobacteria;c__Actinobacteria;o__Corynebacteriales;f__Mycobacteriaceae;g__Mycobacterium;s__Mycobacterium sp. 1137317.9
g__Mycobacterium;s__Mycobacterium sp. 1164966.3	3.48817	0	0	10.7031	20.8421	5.30433	k__Bacteria;p__Actinobacteria;c__Actinobacteria;o__Corynebacteriales;f__Mycobacteriaceae;g__Mycobacterium;s__Mycobacterium sp. 1164966.3
g__Mycobacterium;s__Mycobacterium sp. 1164985.4	1.36671	11.4764	4.83341	45.7554	57.2376	20.1912	k__Bacteria;p__Actinobacteria;c__Actinobacteria;o__Corynebacteriales;f__Mycobacteriaceae;g__Mycobacterium;s__Mycobacterium sp. 1164985.4
g__Mycobacterium;s__Mycobacterium sp. 1245111.1	6.86337	5.90998	21.8619	1.03928	25.6169	1.7949	k__Bacteria;p__Actinobacteria;c__Actinobacteria;o__Corynebacteriales;f__Mycobacteriaceae;g__Mycobacterium;s__Mycobacterium sp. 1245111.1
g__Mycobacterium;s__Mycobacterium sp. 1245499.0	0	0	0	6.63986	6.46492	0	k__Bacteria;p__Actinobacteria;c__Actinobacteria;o__Corynebacteriales;f__Mycobacteriaceae;g__Mycobacterium;s__Mycobacterium sp. 1245499.0
g__Mycobacterium;s__Mycobacterium sp. 1245805.9	0	0	0	5.43261	0	5.3847	k__Bacteria;p__Actinobacteria;c__Actinobacteria;o__Corynebacteriales;f__Mycobacteriaceae;g__Mycobacterium;s__Mycobacterium sp. 1245805.9
g__Mycobacterium;s__Mycobacterium sp. 1245852.3	0	0	0	3.90261	5.69968	3.86819	k__Bacteria;p__Actinobacteria;c__Actinobacteria;o__Corynebacteriales;f__Mycobacteriaceae;g__Mycobacterium;s__Mycobacterium sp. 1245852.3
g__Mycobacterium;s__Mycobacterium sp. 1274756.6	10.955	7.71068	8.81307	10.1965	9.98291	38.6379	k__Bacteria;p__Actinobacteria;c__Actinobacteria;o__Corynebacteriales;f__Mycobacteriaceae;g__Mycobacterium;s__Mycobacterium sp. 1274756.6
g__Mycobacterium;s__Mycobacterium sp. 1274761.0	23.0836	4.69984	11.1298	54.3915	104.866	40.7469	k__Bacteria;p__Actinobacteria;c__Actinobacteria;o__Corynebacteriales;f__Mycobacteriaceae;g__Mycobacterium;s__Mycobacterium sp. 1274761.0
g__Mycobacterium;s__Mycobacterium sp. 141	6.69648	2.82799	0	12.7742	30.4909	12.4697	k__Bacteria;p__Actinobacteria;c__Actinobacteria;o__Corynebacteriales;f__Mycobacteriaceae;g__Mycobacterium;s__Mycobacterium sp. 141
g__Mycobacterium;s__Mycobacterium sp. 1423905.2	0	0	0	5.02174	19.9489	5.97294	k__Bacteria;p__Actinobacteria;c__Actinobacteria;o__Corynebacteriales;f__Mycobacteriaceae;g__Mycobacterium;s__Mycobacterium sp. 1423905.2
g__Mycobacterium;s__Mycobacterium sp. 1465703.0	23.7139	19.2371	0	25.4134	37.5924	36.0423	k__Bacteria;p__Actinobacteria;c__Actinobacteria;o__Corynebacteriales;f__Mycobacteriaceae;g__Mycobacterium;s__Mycobacterium sp. 1465703.0
g__Mycobacterium;s__Mycobacterium sp. 1477680.9	12.4162	13.1596	8.47019	36.1103	57.6038	32.766	k__Bacteria;p__Actinobacteria;c__Actinobacteria;o__Corynebacteriales;f__Mycobacteriaceae;g__Mycobacterium;s__Mycobacterium sp. 1477680.9
g__Mycobacterium;s__Mycobacterium sp. 1482268.1	38.1763	20.3308	67.074	68.1466	70.9025	53.0513	k__Bacteria;p__Actinobacteria;c__Actinobacteria;o__Corynebacteriales;f__Mycobacteriaceae;g__Mycobacterium;s__Mycobacterium sp. 1482268.1
g__Mycobacterium;s__Mycobacterium sp. 155	30.0257	14.2046	20.4794	70.1865	21.2965	69.3556	k__Bacteria;p__Actinobacteria;c__Actinobacteria;o__Corynebacteriales;f__Mycobacteriaceae;g__Mycobacterium;s__Mycobacterium sp. 155
g__Mycobacterium;s__Mycobacterium sp. 1554424.7	20.5154	2.61102	0	0.905435	10.3061	3.5898	k__Bacteria;p__Actinobacteria;c__Actinobacteria;o__Corynebacteriales;f__Mycobacteriaceae;g__Mycobacterium;s__Mycobacterium sp. 1554424.7
g__Mycobacterium;s__Mycobacterium sp. 20-66-4	2.89421	1.52781	0	2.22014	1.08082	1.46704	k__Bacteria;p__Actinobacteria;c__Actinobacteria;o__Corynebacteriales;f__Mycobacteriaceae;g__Mycobacterium;s__Mycobacterium sp. 20-66-4
g__Mycobacterium;s__Mycobacterium sp. 27335	2.21	1.16663	2.66684	13.5623	13.2049	38.0875	k__Bacteria;p__Actinobacteria;c__Actinobacteria;o__Corynebacteriales;f__Mycobacteriaceae;g__Mycobacterium;s__Mycobacterium sp. 27335
g__Mycobacterium;s__Mycobacterium sp. 360MFTsu5.1	0.833181	0.87965	0.692494	16.5897	19.2363	6.37693	k__Bacteria;p__Actinobacteria;c__Actinobacteria;o__Corynebacteriales;f__Mycobacteriaceae;g__Mycobacterium;s__Mycobacterium sp. 360MFTsu5.1
g__Mycobacterium;s__Mycobacterium sp. 852002-10029_SCH5224772	4.49437	0	1.80781	6.60926	8.39196	10.2044	k__Bacteria;p__Actinobacteria;c__Actinobacteria;o__Corynebacteriales;f__Mycobacteriaceae;g__Mycobacterium;s__Mycobacterium sp. 852002-10029_SCH5224772
g__Mycobacterium;s__Mycobacterium sp. 852002-10318_SCH4845932	3.01558	0	0	3.08432	6.75688	0	k__Bacteria;p__Actinobacteria;c__Actinobacteria;o__Corynebacteriales;f__Mycobacteriaceae;g__Mycobacterium;s__Mycobacterium sp. 852002-10318_SCH4845932
g__Mycobacterium;s__Mycobacterium sp. 852002-10379_SCH5584320	6.69243	0	0	15.8591	15.5199	13.0002	k__Bacteria;p__Actinobacteria;c__Actinobacteria;o__Corynebacteriales;f__Mycobacteriaceae;g__Mycobacterium;s__Mycobacterium sp. 852002-10379_SCH5584320
g__Mycobacterium;s__Mycobacterium sp. 852002-40037_SCH5390672	0	0	0	13.1881	0	20.308	k__Bacteria;p__Actinobacteria;c__Actinobacteria;o__Corynebacteriales;f__Mycobacteriaceae;g__Mycobacterium;s__Mycobacterium sp. 852002-40037_SCH5390672
g__Mycobacterium;s__Mycobacterium sp. 852002-50816_SCH5313054-b	0	0	0	0	0	8.10005	k__Bacteria;p__Actinobacteria;c__Actinobacteria;o__Corynebacteriales;f__Mycobacteriaceae;g__Mycobacterium;s__Mycobacterium sp. 852002-50816_SCH5313054-b
g__Mycobacterium;s__Mycobacterium sp. 852002-51057_SCH5723018	24.1042	2.57023	3.05711	14.4859	23.2788	12.8788	k__Bacteria;p__Actinobacteria;c__Actinobacteria;o__Corynebacteriales;f__Mycobacteriaceae;g__Mycobacterium;s__Mycobacterium sp. 852002-51057_SCH5723018
g__Mycobacterium;s__Mycobacterium sp. 852002-51152_SCH6134967	2.64076	0	0	0	9.86174	1.33857	k__Bacteria;p__Actinobacteria;c__Actinobacteria;o__Corynebacteriales;f__Mycobacteriaceae;g__Mycobacterium;s__Mycobacterium sp. 852002-51152_SCH6134967
g__Mycobacterium;s__Mycobacterium sp. 852002-51296_SCH5728562-a	65.0325	53.113	35.3623	148.481	310.794	104.228	k__Bacteria;p__Actinobacteria;c__Actinobacteria;o__Corynebacteriales;f__Mycobacteriaceae;g__Mycobacterium;s__Mycobacterium sp. 852002-51296_SCH5728562-a
g__Mycobacterium;s__Mycobacterium sp. 852002-51961_SCH5331710	2.397	1.54697	3.18665	35.9259	33.9581	8.2109	k__Bacteria;p__Actinobacteria;c__Actinobacteria;o__Corynebacteriales;f__Mycobacteriaceae;g__Mycobacterium;s__Mycobacterium sp. 852002-51961_SCH5331710
g__Mycobacterium;s__Mycobacterium sp. 852013-50091_SCH5140682	0	11.2521	1.6938	33.9128	23.3763	37.3503	k__Bacteria;p__Actinobacteria;c__Actinobacteria;o__Corynebacteriales;f__Mycobacteriaceae;g__Mycobacterium;s__Mycobacterium sp. 852013-50091_SCH5140682
g__Mycobacterium;s__Mycobacterium sp. 852013-50142_SCH4511227	0	0	0	6.86882	6.01906	0	k__Bacteria;p__Actinobacteria;c__Actinobacteria;o__Corynebacteriales;f__Mycobacteriaceae;g__Mycobacterium;s__Mycobacterium sp. 852013-50142_SCH4511227
g__Mycobacterium;s__Mycobacterium sp. 852013-51886_SCH5428379	51.34	19.265	16.1909	123.339	119.749	96.9684	k__Bacteria;p__Actinobacteria;c__Actinobacteria;o__Corynebacteriales;f__Mycobacteriaceae;g__Mycobacterium;s__Mycobacterium sp. 852013-51886_SCH5428379
g__Mycobacterium;s__Mycobacterium sp. 852014-51730_SCH5271717	0	0	2.72481	9.28291	32.4477	4.15661	k__Bacteria;p__Actinobacteria;c__Actinobacteria;o__Corynebacteriales;f__Mycobacteriaceae;g__Mycobacterium;s__Mycobacterium sp. 852014-51730_SCH5271717
g__Mycobacterium;s__Mycobacterium sp. 852014-52144_SCH5372336	10.6136	9.09665	9.90378	8.76151	26.7736	11.4239	k__Bacteria;p__Actinobacteria;c__Actinobacteria;o__Corynebacteriales;f__Mycobacteriaceae;g__Mycobacterium;s__Mycobacterium sp. 852014-52144_SCH5372336
g__Mycobacterium;s__Mycobacterium sp. AB215	0	0	0	16.8877	18.5976	8.52118	k__Bacteria;p__Actinobacteria;c__Actinobacteria;o__Corynebacteriales;f__Mycobacteriaceae;g__Mycobacterium;s__Mycobacterium sp. AB215
g__Mycobacterium;s__Mycobacterium sp. AB308	2.13431	0	0	12.4211	1.39642	0.947706	k__Bacteria;p__Actinobacteria;c__Actinobacteria;o__Corynebacteriales;f__Mycobacteriaceae;g__Mycobacterium;s__Mycobacterium sp. AB308
g__Mycobacterium;s__Mycobacterium sp. AB57	2.29125	2.41904	7.37303	7.5178	5.13391	10.9357	k__Bacteria;p__Actinobacteria;c__Actinobacteria;o__Corynebacteriales;f__Mycobacteriaceae;g__Mycobacterium;s__Mycobacterium sp. AB57
g__Mycobacterium;s__Mycobacterium sp. ACS1612	73.9716	70.0168	65.401	186.652	427.378	74.7901	k__Bacteria;p__Actinobacteria;c__Actinobacteria;o__Corynebacteriales;f__Mycobacteriaceae;g__Mycobacterium;s__Mycobacterium sp. ACS1612
g__Mycobacterium;s__Mycobacterium sp. ACS4331	0	1.42214	1.08364	2.06658	9.05461	8.37574	k__Bacteria;p__Actinobacteria;c__Actinobacteria;o__Corynebacteriales;f__Mycobacteriaceae;g__Mycobacterium;s__Mycobacterium sp. ACS4331
g__Mycobacterium;s__Mycobacterium sp. AT1	1.08701	73.1874	83.4517	18.9151	22.904	15.7493	k__Bacteria;p__Actinobacteria;c__Actinobacteria;o__Corynebacteriales;f__Mycobacteriaceae;g__Mycobacterium;s__Mycobacterium sp. AT1
g__Mycobacterium;s__Mycobacterium sp. CECT 8778	126.634	89.0359	90.6689	221.469	266.728	158.958	k__Bacteria;p__Actinobacteria;c__Actinobacteria;o__Corynebacteriales;f__Mycobacteriaceae;g__Mycobacterium;s__Mycobacterium sp. CECT 8778
g__Mycobacterium;s__Mycobacterium sp. CECT 8779	60.6272	41.887	26.1175	55.6999	90.1313	59.3948	k__Bacteria;p__Actinobacteria;c__Actinobacteria;o__Corynebacteriales;f__Mycobacteriaceae;g__Mycobacterium;s__Mycobacterium sp. CECT 8779
g__Mycobacterium;s__Mycobacterium sp. CH1	0	0	2.36493	9.77662	16.4742	13.4487	k__Bacteria;p__Actinobacteria;c__Actinobacteria;o__Corynebacteriales;f__Mycobacteriaceae;g__Mycobacterium;s__Mycobacterium sp. CH1
g__Mycobacterium;s__Mycobacterium sp. D16Q14	0	0	0	2.77947	0	10.8805	k__Bacteria;p__Actinobacteria;c__Actinobacteria;o__Corynebacteriales;f__Mycobacteriaceae;g__Mycobacterium;s__Mycobacterium sp. D16Q14
g__Mycobacterium;s__Mycobacterium sp. djl-10	44.2879	21.5513	28.9212	54.2401	96.2075	94.7998	k__Bacteria;p__Actinobacteria;c__Actinobacteria;o__Corynebacteriales;f__Mycobacteriaceae;g__Mycobacterium;s__Mycobacterium sp. djl-10
g__Mycobacterium;s__Mycobacterium sp. E136	6.00814	5.08434	12.9707	29.0567	78.0031	14.6332	k__Bacteria;p__Actinobacteria;c__Actinobacteria;o__Corynebacteriales;f__Mycobacteriaceae;g__Mycobacterium;s__Mycobacterium sp. E136
g__Mycobacterium;s__Mycobacterium sp. E1747	4.71021	15.1729	1.87077	18.1282	29.7249	12.8145	k__Bacteria;p__Actinobacteria;c__Actinobacteria;o__Corynebacteriales;f__Mycobacteriaceae;g__Mycobacterium;s__Mycobacterium sp. E1747
g__Mycobacterium;s__Mycobacterium sp. E2327	0	0	0	17.277	7.97956	9.88858	k__Bacteria;p__Actinobacteria;c__Actinobacteria;o__Corynebacteriales;f__Mycobacteriaceae;g__Mycobacterium;s__Mycobacterium sp. E2327
g__Mycobacterium;s__Mycobacterium sp. E2462	1.36871	2.89009	7.15712	95.5439	33.735	24.9762	k__Bacteria;p__Actinobacteria;c__Actinobacteria;o__Corynebacteriales;f__Mycobacteriaceae;g__Mycobacterium;s__Mycobacterium sp. E2462
g__Mycobacterium;s__Mycobacterium sp. E2479	2.24719	0	0	9.35064	0	12.3929	k__Bacteria;p__Actinobacteria;c__Actinobacteria;o__Corynebacteriales;f__Mycobacteriaceae;g__Mycobacterium;s__Mycobacterium sp. E2479
g__Mycobacterium;s__Mycobacterium sp. E2497	19.6806	0	0	0	3.6748	0	k__Bacteria;p__Actinobacteria;c__Actinobacteria;o__Corynebacteriales;f__Mycobacteriaceae;g__Mycobacterium;s__Mycobacterium sp. E2497
g__Mycobacterium;s__Mycobacterium sp. E2660	0	0	0	8.02284	0	0	k__Bacteria;p__Actinobacteria;c__Actinobacteria;o__Corynebacteriales;f__Mycobacteriaceae;g__Mycobacterium;s__Mycobacterium sp. E2660
g__Mycobacterium;s__Mycobacterium sp. E2733	0	0	0	6.51913	3.17369	1.07694	k__Bacteria;p__Actinobacteria;c__Actinobacteria;o__Corynebacteriales;f__Mycobacteriaceae;g__Mycobacterium;s__Mycobacterium sp. E2733
g__Mycobacterium;s__Mycobacterium sp. E2978	2.99625	0	0	14.2106	10.1064	7.98574	k__Bacteria;p__Actinobacteria;c__Actinobacteria;o__Corynebacteriales;f__Mycobacteriaceae;g__Mycobacterium;s__Mycobacterium sp. E2978
g__Mycobacterium;s__Mycobacterium sp. E3198	0	0	0	1.13287	1.65453	3.36862	k__Bacteria;p__Actinobacteria;c__Actinobacteria;o__Corynebacteriales;f__Mycobacteriaceae;g__Mycobacterium;s__Mycobacterium sp. E3198
g__Mycobacterium;s__Mycobacterium sp. E3251	0	0	0	7.7465	6.46492	1.09688	k__Bacteria;p__Actinobacteria;c__Actinobacteria;o__Corynebacteriales;f__Mycobacteriaceae;g__Mycobacterium;s__Mycobacterium sp. E3251
g__Mycobacterium;s__Mycobacterium sp. E3298	0	0	2.34283	6.70191	8.70045	10.3332	k__Bacteria;p__Actinobacteria;c__Actinobacteria;o__Corynebacteriales;f__Mycobacteriaceae;g__Mycobacterium;s__Mycobacterium sp. E3298
g__Mycobacterium;s__Mycobacterium sp. E3305	3.68043	4.93484	3.76024	0	0	17.1165	k__Bacteria;p__Actinobacteria;c__Actinobacteria;o__Corynebacteriales;f__Mycobacteriaceae;g__Mycobacterium;s__Mycobacterium sp. E3305
g__Mycobacterium;s__Mycobacterium sp. E3339	0	0	3.66853	0	1.70295	3.46722	k__Bacteria;p__Actinobacteria;c__Actinobacteria;o__Corynebacteriales;f__Mycobacteriaceae;g__Mycobacterium;s__Mycobacterium sp. E3339
g__Mycobacterium;s__Mycobacterium sp. E342	0	0	0	2.81217	6.16069	6.96843	k__Bacteria;p__Actinobacteria;c__Actinobacteria;o__Corynebacteriales;f__Mycobacteriaceae;g__Mycobacterium;s__Mycobacterium sp. E342
g__Mycobacterium;s__Mycobacterium sp. E740	95.7097	127.48	114.503	334.84	555.253	166.572	k__Bacteria;p__Actinobacteria;c__Actinobacteria;o__Corynebacteriales;f__Mycobacteriaceae;g__Mycobacterium;s__Mycobacterium sp. E740
g__Mycobacterium;s__Mycobacterium sp. E796	0	5.72322	3.45435	31.3197	32.3081	32.7032	k__Bacteria;p__Actinobacteria;c__Actinobacteria;o__Corynebacteriales;f__Mycobacteriaceae;g__Mycobacterium;s__Mycobacterium sp. E796
g__Mycobacterium;s__Mycobacterium sp. EPa45	17.1262	0	7.68521	69.1469	49.1934	34.1699	k__Bacteria;p__Actinobacteria;c__Actinobacteria;o__Corynebacteriales;f__Mycobacteriaceae;g__Mycobacterium;s__Mycobacterium sp. EPa45
g__Mycobacterium;s__Mycobacterium sp. GA-1199	16.8735	19.4299	2.85946	48.7252	84.8893	29.3672	k__Bacteria;p__Actinobacteria;c__Actinobacteria;o__Corynebacteriales;f__Mycobacteriaceae;g__Mycobacterium;s__Mycobacterium sp. GA-1199
g__Mycobacterium;s__Mycobacterium sp. GA-1285	27.0968	5.75604	17.7945	193.005	214.947	93.6202	k__Bacteria;p__Actinobacteria;c__Actinobacteria;o__Corynebacteriales;f__Mycobacteriaceae;g__Mycobacterium;s__Mycobacterium sp. GA-1285
g__Mycobacterium;s__Mycobacterium sp. GA-1331	2.51298	0	0	11.0746	3.51449	2.5476	k__Bacteria;p__Actinobacteria;c__Actinobacteria;o__Corynebacteriales;f__Mycobacteriaceae;g__Mycobacterium;s__Mycobacterium sp. GA-1331
g__Mycobacterium;s__Mycobacterium sp. GA-1683	2.79889	0	0	0	14.1608	4.0157	k__Bacteria;p__Actinobacteria;c__Actinobacteria;o__Corynebacteriales;f__Mycobacteriaceae;g__Mycobacterium;s__Mycobacterium sp. GA-1683
g__Mycobacterium;s__Mycobacterium sp. GA-1841	0	0	1.61384	4.1036	0	2.0337	k__Bacteria;p__Actinobacteria;c__Actinobacteria;o__Corynebacteriales;f__Mycobacteriaceae;g__Mycobacterium;s__Mycobacterium sp. GA-1841
g__Mycobacterium;s__Mycobacterium sp. GA-2613	0	0	0	2.47277	2.40763	4.90193	k__Bacteria;p__Actinobacteria;c__Actinobacteria;o__Corynebacteriales;f__Mycobacteriaceae;g__Mycobacterium;s__Mycobacterium sp. GA-2613
g__Mycobacterium;s__Mycobacterium sp. GA-2829	21.0805	94.1727	284.189	182.843	209.021	83.2369	k__Bacteria;p__Actinobacteria;c__Actinobacteria;o__Corynebacteriales;f__Mycobacteriaceae;g__Mycobacterium;s__Mycobacterium sp. GA-2829
g__Mycobacterium;s__Mycobacterium sp. H101	0	1.28178	0.976687	4.34609	4.53384	14.1541	k__Bacteria;p__Actinobacteria;c__Actinobacteria;o__Corynebacteriales;f__Mycobacteriaceae;g__Mycobacterium;s__Mycobacterium sp. H101
g__Mycobacterium;s__Mycobacterium sp. H4Y	0	0	0	13.6751	4.74974	6.44698	k__Bacteria;p__Actinobacteria;c__Actinobacteria;o__Corynebacteriales;f__Mycobacteriaceae;g__Mycobacterium;s__Mycobacterium sp. H4Y
g__Mycobacterium;s__Mycobacterium sp. IS-1496	35.2999	11.1453	25.9566	297.878	374.331	89.1171	k__Bacteria;p__Actinobacteria;c__Actinobacteria;o__Corynebacteriales;f__Mycobacteriaceae;g__Mycobacterium;s__Mycobacterium sp. IS-1496
g__Mycobacterium;s__Mycobacterium sp. IS-1556	39.3627	35.4139	51.5427	82.8771	185.731	69.565	k__Bacteria;p__Actinobacteria;c__Actinobacteria;o__Corynebacteriales;f__Mycobacteriaceae;g__Mycobacterium;s__Mycobacterium sp. IS-1556
g__Mycobacterium;s__Mycobacterium sp. IS-1590	33.6902	12.8087	26.2319	77.1069	160.797	46.7801	k__Bacteria;p__Actinobacteria;c__Actinobacteria;o__Corynebacteriales;f__Mycobacteriaceae;g__Mycobacterium;s__Mycobacterium sp. IS-1590
g__Mycobacterium;s__Mycobacterium sp. IS-1742	5.65472	0	0	108.839	160.343	40.4338	k__Bacteria;p__Actinobacteria;c__Actinobacteria;o__Corynebacteriales;f__Mycobacteriaceae;g__Mycobacterium;s__Mycobacterium sp. IS-1742
g__Mycobacterium;s__Mycobacterium sp. IS-1744	0	1.92017	4.38939	0	11.9524	1.25358	k__Bacteria;p__Actinobacteria;c__Actinobacteria;o__Corynebacteriales;f__Mycobacteriaceae;g__Mycobacterium;s__Mycobacterium sp. IS-1744
g__Mycobacterium;s__Mycobacterium sp. IS-3022	111.483	121.253	149.879	352.779	527.92	177.01	k__Bacteria;p__Actinobacteria;c__Actinobacteria;o__Corynebacteriales;f__Mycobacteriaceae;g__Mycobacterium;s__Mycobacterium sp. IS-3022
g__Mycobacterium;s__Mycobacterium sp. JLS	3.62337	0	0	21.2989	31.7212	12.9946	k__Bacteria;p__Actinobacteria;c__Actinobacteria;o__Corynebacteriales;f__Mycobacteriaceae;g__Mycobacterium;s__Mycobacterium sp. JLS
g__Mycobacterium;s__Mycobacterium sp. JS623	130.186	91.5379	47.0377	257.693	513.871	316.899	k__Bacteria;p__Actinobacteria;c__Actinobacteria;o__Corynebacteriales;f__Mycobacteriaceae;g__Mycobacterium;s__Mycobacterium sp. JS623
g__Mycobacterium;s__Mycobacterium sp. KMS	0	3.43891	1.31019	9.16161	0	0.825528	k__Bacteria;p__Actinobacteria;c__Actinobacteria;o__Corynebacteriales;f__Mycobacteriaceae;g__Mycobacterium;s__Mycobacterium sp. KMS
g__Mycobacterium;s__Mycobacterium sp. M26	17.7695	15.1821	31.0223	131.781	67.4345	104.333	k__Bacteria;p__Actinobacteria;c__Actinobacteria;o__Corynebacteriales;f__Mycobacteriaceae;g__Mycobacterium;s__Mycobacterium sp. M26
g__Mycobacterium;s__Mycobacterium sp. MAC_011194_8550	63.2252	9.53591	7.26617	12.7023	15.1785	17.7409	k__Bacteria;p__Actinobacteria;c__Actinobacteria;o__Corynebacteriales;f__Mycobacteriaceae;g__Mycobacterium;s__Mycobacterium sp. MAC_011194_8550
g__Mycobacterium;s__Mycobacterium sp. MAC_080597_8934	8.18178	2.15026	4.09613	50.6782	41.3656	48.0497	k__Bacteria;p__Actinobacteria;c__Actinobacteria;o__Corynebacteriales;f__Mycobacteriaceae;g__Mycobacterium;s__Mycobacterium sp. MAC_080597_8934
g__Mycobacterium;s__Mycobacterium sp. MCS	0	0	0	26.2152	3.79463	0	k__Bacteria;p__Actinobacteria;c__Actinobacteria;o__Corynebacteriales;f__Mycobacteriaceae;g__Mycobacterium;s__Mycobacterium sp. MCS
g__Mycobacterium;s__Mycobacterium sp. MS1601	21.5306	4.38652	40.1042	102.893	64.5907	123.046	k__Bacteria;p__Actinobacteria;c__Actinobacteria;o__Corynebacteriales;f__Mycobacteriaceae;g__Mycobacterium;s__Mycobacterium sp. MS1601
g__Mycobacterium;s__Mycobacterium sp. NAZ190054	73.2803	80.6977	81.6913	114.219	139.389	118.424	k__Bacteria;p__Actinobacteria;c__Actinobacteria;o__Corynebacteriales;f__Mycobacteriaceae;g__Mycobacterium;s__Mycobacterium sp. NAZ190054
g__Mycobacterium;s__Mycobacterium sp. NS-7484	0	0	0	2.57027	0	10.1904	k__Bacteria;p__Actinobacteria;c__Actinobacteria;o__Corynebacteriales;f__Mycobacteriaceae;g__Mycobacterium;s__Mycobacterium sp. NS-7484
g__Mycobacterium;s__Mycobacterium sp. Root135	3.978	7.71068	22.1348	16.8644	18.2827	25.376	k__Bacteria;p__Actinobacteria;c__Actinobacteria;o__Corynebacteriales;f__Mycobacteriaceae;g__Mycobacterium;s__Mycobacterium sp. Root135
g__Mycobacterium;s__Mycobacterium sp. Root265	21.4537	3.32312	0	6.92079	9.93539	8.04462	k__Bacteria;p__Actinobacteria;c__Actinobacteria;o__Corynebacteriales;f__Mycobacteriaceae;g__Mycobacterium;s__Mycobacterium sp. Root265
g__Mycobacterium;s__Mycobacterium sp. shizuoka-1	21.8771	14.8672	8.17738	67.8766	55.327	62.56	k__Bacteria;p__Actinobacteria;c__Actinobacteria;o__Corynebacteriales;f__Mycobacteriaceae;g__Mycobacterium;s__Mycobacterium sp. shizuoka-1
g__Mycobacterium;s__Mycobacterium sp. Soil538	11.3471	31.2212	36.3005	68.0506	83.2083	105.417	k__Bacteria;p__Actinobacteria;c__Actinobacteria;o__Corynebacteriales;f__Mycobacteriaceae;g__Mycobacterium;s__Mycobacterium sp. Soil538
g__Mycobacterium;s__Mycobacterium sp. ST-F2	5.62022	4.77043	2.94782	10.9882	18.482	10.8913	k__Bacteria;p__Actinobacteria;c__Actinobacteria;o__Corynebacteriales;f__Mycobacteriaceae;g__Mycobacterium;s__Mycobacterium sp. ST-F2
g__Mycobacterium;s__Mycobacterium sp. SWH-M1	7.39353	2.26889	0	10.7281	12.5537	16.2204	k__Bacteria;p__Actinobacteria;c__Actinobacteria;o__Corynebacteriales;f__Mycobacteriaceae;g__Mycobacterium;s__Mycobacterium sp. SWH-M1
g__Mycobacterium;s__Mycobacterium sp. SWH-M3	22.9395	9.18425	6.99821	46.317	19.4623	34.6735	k__Bacteria;p__Actinobacteria;c__Actinobacteria;o__Corynebacteriales;f__Mycobacteriaceae;g__Mycobacterium;s__Mycobacterium sp. SWH-M3
g__Mycobacterium;s__Mycobacterium sp. SWH-M5	18.3517	36.8849	62.6938	10.819	22.0687	4.96995	k__Bacteria;p__Actinobacteria;c__Actinobacteria;o__Corynebacteriales;f__Mycobacteriaceae;g__Mycobacterium;s__Mycobacterium sp. SWH-M5
g__Mycobacterium;s__Mycobacterium sp. TBL 1200985	19.6021	3.12331	5.13106	30.9835	65.6225	20.4015	k__Bacteria;p__Actinobacteria;c__Actinobacteria;o__Corynebacteriales;f__Mycobacteriaceae;g__Mycobacterium;s__Mycobacterium sp. TBL 1200985
g__Mycobacterium;s__Mycobacterium sp. TKK-01-0059	0	0	0	1.23214	5.39854	0	k__Bacteria;p__Actinobacteria;c__Actinobacteria;o__Corynebacteriales;f__Mycobacteriaceae;g__Mycobacterium;s__Mycobacterium sp. TKK-01-0059
g__Mycobacterium;s__Mycobacterium sp. UM_CSW	0	2.40724	0	14.513	14.609	10.5834	k__Bacteria;p__Actinobacteria;c__Actinobacteria;o__Corynebacteriales;f__Mycobacteriaceae;g__Mycobacterium;s__Mycobacterium sp. UM_CSW
g__Mycobacterium;s__Mycobacterium sp. UM_NYF	3.12652	3.30089	11.245	12.4719	25.4138	11.9486	k__Bacteria;p__Actinobacteria;c__Actinobacteria;o__Corynebacteriales;f__Mycobacteriaceae;g__Mycobacterium;s__Mycobacterium sp. UM_NYF
g__Mycobacterium;s__Mycobacterium sp. UM_WWY	4.94736	0	1.22884	17.6409	17.5564	19.2533	k__Bacteria;p__Actinobacteria;c__Actinobacteria;o__Corynebacteriales;f__Mycobacteriaceae;g__Mycobacterium;s__Mycobacterium sp. UM_WWY
g__Mycobacterium;s__Mycobacterium sp. UNC267MFSha1.1M11	1.98423	73.8976	32.7362	63.8005	48.6285	45.2054	k__Bacteria;p__Actinobacteria;c__Actinobacteria;o__Corynebacteriales;f__Mycobacteriaceae;g__Mycobacterium;s__Mycobacterium sp. UNC267MFSha1.1M11
g__Mycobacterium;s__Mycobacterium sp. URHB0044	75.8417	52.3349	39.9168	171.944	138.467	169.703	k__Bacteria;p__Actinobacteria;c__Actinobacteria;o__Corynebacteriales;f__Mycobacteriaceae;g__Mycobacterium;s__Mycobacterium sp. URHB0044
g__Mycobacterium;s__Mycobacterium sp. URHD0025	0	0	1.57993	21.804	24.394	4.47584	k__Bacteria;p__Actinobacteria;c__Actinobacteria;o__Corynebacteriales;f__Mycobacteriaceae;g__Mycobacterium;s__Mycobacterium sp. URHD0025
g__Mycobacterium;s__Mycobacterium sp. VKM Ac-1817D	2.269	0	0	45.2542	26.2677	43.1298	k__Bacteria;p__Actinobacteria;c__Actinobacteria;o__Corynebacteriales;f__Mycobacteriaceae;g__Mycobacterium;s__Mycobacterium sp. VKM Ac-1817D
g__Mycobacterium;s__Mycobacterium sp. YC-RL4	4.80688	0	0	29.4384	21.5357	21.2116	k__Bacteria;p__Actinobacteria;c__Actinobacteria;o__Corynebacteriales;f__Mycobacteriaceae;g__Mycobacterium;s__Mycobacterium sp. YC-RL4
g__Mycobacterium;s__Mycobacterium sphagni	13.214	0	0	36.5688	62.5264	25.3984	k__Bacteria;p__Actinobacteria;c__Actinobacteria;o__Corynebacteriales;f__Mycobacteriaceae;g__Mycobacterium;s__Mycobacterium sphagni
g__Mycobacterium;s__Mycobacterium szulgai	3.48817	0	0	8.58808	9.92185	9.56049	k__Bacteria;p__Actinobacteria;c__Actinobacteria;o__Corynebacteriales;f__Mycobacteriaceae;g__Mycobacterium;s__Mycobacterium szulgai
g__Mycobacterium;s__Mycobacterium talmoniae	36.1709	8.18941	11.008	65.6494	76.5911	58.6314	k__Bacteria;p__Actinobacteria;c__Actinobacteria;o__Corynebacteriales;f__Mycobacteriaceae;g__Mycobacterium;s__Mycobacterium talmoniae
g__Mycobacterium;s__Mycobacterium terrae	2.36068	0	0	6.05151	1.76316	3.5898	k__Bacteria;p__Actinobacteria;c__Actinobacteria;o__Corynebacteriales;f__Mycobacteriaceae;g__Mycobacterium;s__Mycobacterium terrae
g__Mycobacterium;s__Mycobacterium thermoresistibile	13.5418	22.0914	22.5431	135.97	106.756	92.483	k__Bacteria;p__Actinobacteria;c__Actinobacteria;o__Corynebacteriales;f__Mycobacteriaceae;g__Mycobacterium;s__Mycobacterium thermoresistibile
g__Mycobacterium;s__Mycobacterium timonense	0	25.235	25.638	5.55895	0	5.50992	k__Bacteria;p__Actinobacteria;c__Actinobacteria;o__Corynebacteriales;f__Mycobacteriaceae;g__Mycobacterium;s__Mycobacterium timonense
g__Mycobacterium;s__Mycobacterium triplex	31.6296	0	3.06285	11.5839	6.79506	12.7339	k__Bacteria;p__Actinobacteria;c__Actinobacteria;o__Corynebacteriales;f__Mycobacteriaceae;g__Mycobacterium;s__Mycobacterium triplex
g__Mycobacterium;s__Mycobacterium triviale	3.01558	4.04495	6.16433	13.5887	2.25229	11.1134	k__Bacteria;p__Actinobacteria;c__Actinobacteria;o__Corynebacteriales;f__Mycobacteriaceae;g__Mycobacterium;s__Mycobacterium triviale
g__Mycobacterium;s__Mycobacterium tuberculosis	1849.33	1837.71	1922.84	4484.7	4043.63	3969.42	k__Bacteria;p__Actinobacteria;c__Actinobacteria;o__Corynebacteriales;f__Mycobacteriaceae;g__Mycobacterium;s__Mycobacterium tuberculosis
g__Mycobacterium;s__Mycobacterium tusciae	118.98	133.72	111.684	461.967	724.456	273.428	k__Bacteria;p__Actinobacteria;c__Actinobacteria;o__Corynebacteriales;f__Mycobacteriaceae;g__Mycobacterium;s__Mycobacterium tusciae
g__Mycobacterium;s__Mycobacterium ulcerans	36.6909	18.7776	46.5937	148.214	155.745	128.175	k__Bacteria;p__Actinobacteria;c__Actinobacteria;o__Corynebacteriales;f__Mycobacteriaceae;g__Mycobacterium;s__Mycobacterium ulcerans
g__Mycobacterium;s__Mycobacterium vaccae	7.4096	9.5044	45.1017	63.8068	79.8631	23.213	k__Bacteria;p__Actinobacteria;c__Actinobacteria;o__Corynebacteriales;f__Mycobacteriaceae;g__Mycobacterium;s__Mycobacterium vaccae
g__Mycobacterium;s__Mycobacterium vanbaalenii	12.1144	0.882797	0	43.3488	59.6892	18.8173	k__Bacteria;p__Actinobacteria;c__Actinobacteria;o__Corynebacteriales;f__Mycobacteriaceae;g__Mycobacterium;s__Mycobacterium vanbaalenii
g__Mycobacterium;s__Mycobacterium vulneris	14.3192	28.1991	6.44613	27.6507	22.6367	30.4296	k__Bacteria;p__Actinobacteria;c__Actinobacteria;o__Corynebacteriales;f__Mycobacteriaceae;g__Mycobacterium;s__Mycobacterium vulneris
g__Mycobacterium;s__Mycobacterium wolinskyi	95.126	60.2325	46.8462	132.886	125.574	110.192	k__Bacteria;p__Actinobacteria;c__Actinobacteria;o__Corynebacteriales;f__Mycobacteriaceae;g__Mycobacterium;s__Mycobacterium wolinskyi
g__Mycobacterium;s__Mycobacterium xenopi	285.569	127.707	102.306	1002.62	1057.15	875.61	k__Bacteria;p__Actinobacteria;c__Actinobacteria;o__Corynebacteriales;f__Mycobacteriaceae;g__Mycobacterium;s__Mycobacterium xenopi
g__Mycobacterium;s__Mycobacterium yongonense	98.0306	28.2546	51.9413	127.976	113.026	144.57	k__Bacteria;p__Actinobacteria;c__Actinobacteria;o__Corynebacteriales;f__Mycobacteriaceae;g__Mycobacterium;s__Mycobacterium yongonense
g__Mycobacterium;s__uncultured Mycobacterium sp.	31.0472	64.5697	62.9847	337.819	249.827	318.895	k__Bacteria;p__Actinobacteria;c__Actinobacteria;o__Corynebacteriales;f__Mycobacteriaceae;g__Mycobacterium;s__uncultured Mycobacterium sp.
Total abundance	11714	8956.31	9834.83	37768.4	42144.1	26817.7
