# Supplementary material for: Abundant resistome determinants in rhizosphere soil of the wild plant Abutilon fruticosum
Source: AMB Express. 2023 Aug 30;13:92. doi: 10.1186/s13568-023-01597-w (PMC10469157; doi:10.1186/s13568-023-01597-w)
Supplement: Supplementary file 9 — Additional file 9. Table S9. Abundance of Vibrio genus/species in terms of non-redundant gene queries of rhizosphere (R) and bulk (S) soil microbiomes of Abutilon fruticosum. Bold row refers to a bacterial pathogen/colonizer whose ARGs are prevalent in human. The total list of human bacterial pathogens/colonizers is shown in Table S4. [file 13568_2023_1597_MOESM9_ESM.xlsx]

## Sheet: Sheet1
Table S8. Abundance of Vibrio genus/species in terms of non-redundant gene queries of rhizosphere (R) and bulk (S) soil microbiomes of Abutilon fruticosum. Bold row refers to a bacterial pathogen/colonizer whose ARGs are prevalent in human. The total list of human bacterial pathogens/colonizers is shown in Table S4.
Genus/Species	S1	S2	S3	R1	R2	R3	Taxonomy
g__Vibrio;s__Vibrio aerogenes	5.8	0	0	14	35.16	36.74	k__Bacteria;p__Proteobacteria;c__Gammaproteobacteria;o__Vibrionales;f__Vibrionaceae;g__Vibrio;s__Vibrio aerogenes
g__Vibrio;s__Vibrio alginolyticus	0	0.98	0	1.21	1.76	4.79	k__Bacteria;p__Proteobacteria;c__Gammaproteobacteria;o__Vibrionales;f__Vibrionaceae;g__Vibrio;s__Vibrio alginolyticus
g__Vibrio;s__Vibrio anguillarum	2.49	4.29	0	7.55	20.32	9.81	k__Bacteria;p__Proteobacteria;c__Gammaproteobacteria;o__Vibrionales;f__Vibrionaceae;g__Vibrio;s__Vibrio anguillarum
g__Vibrio;s__Vibrio campbellii	11.93	9.63	13.63	353.32	515.94	605.16	k__Bacteria;p__Proteobacteria;c__Gammaproteobacteria;o__Vibrionales;f__Vibrionaceae;g__Vibrio;s__Vibrio campbellii
g__Vibrio;s__Vibrio cholerae	26.52	18.42	39.78	49.75	100.93	136.42	k__Bacteria;p__Proteobacteria;c__Gammaproteobacteria;o__Vibrionales;f__Vibrionaceae;g__Vibrio;s__Vibrio cholerae
g__Vibrio;s__Vibrio crassostreae	0	0	0	4.95	0	0	k__Bacteria;p__Proteobacteria;c__Gammaproteobacteria;o__Vibrionales;f__Vibrionaceae;g__Vibrio;s__Vibrio crassostreae
g__Vibrio;s__Vibrio genomosp. F6	0	0	0	0	18.98	4.82	k__Bacteria;p__Proteobacteria;c__Gammaproteobacteria;o__Vibrionales;f__Vibrionaceae;g__Vibrio;s__Vibrio genomosp. F6
g__Vibrio;s__Vibrio hangzhouensis	0	0	0	2.64	10.91	2.08	k__Bacteria;p__Proteobacteria;c__Gammaproteobacteria;o__Vibrionales;f__Vibrionaceae;g__Vibrio;s__Vibrio hangzhouensis
g__Vibrio;s__Vibrio nigripulchritudo	0	11.09	6.34	55.54	68.59	45.32	k__Bacteria;p__Proteobacteria;c__Gammaproteobacteria;o__Vibrionales;f__Vibrionaceae;g__Vibrio;s__Vibrio nigripulchritudo
g__Vibrio;s__Vibrio parahaemolyticus	19.74	11.86	17.65	128.21	83	70.51	k__Bacteria;p__Proteobacteria;c__Gammaproteobacteria;o__Vibrionales;f__Vibrionaceae;g__Vibrio;s__Vibrio parahaemolyticus
g__Vibrio;s__Vibrio sp. S457-15	0	0	0	0	5.95	0	k__Bacteria;p__Proteobacteria;c__Gammaproteobacteria;o__Vibrionales;f__Vibrionaceae;g__Vibrio;s__Vibrio sp. S457-15
g__Vibrio;s__Vibrio sp. UCD-FRSSP16_30	0	0	0	141.5	96.58	89.46	k__Bacteria;p__Proteobacteria;c__Gammaproteobacteria;o__Vibrionales;f__Vibrionaceae;g__Vibrio;s__Vibrio sp. UCD-FRSSP16_30
g__Vibrio;s__Vibrio sp. V10_P2A27P122	0	0	0	0	2.03	5.51	k__Bacteria;p__Proteobacteria;c__Gammaproteobacteria;o__Vibrionales;f__Vibrionaceae;g__Vibrio;s__Vibrio sp. V10_P2A27P122
g__Vibrio;s__Vibrio splendidus	0	0	0	9.02	0	0	k__Bacteria;p__Proteobacteria;c__Gammaproteobacteria;o__Vibrionales;f__Vibrionaceae;g__Vibrio;s__Vibrio splendidus
g__Vibrio;s__Vibrio tasmaniensis	0	0	0	0	17.53	3.82	k__Bacteria;p__Proteobacteria;c__Gammaproteobacteria;o__Vibrionales;f__Vibrionaceae;g__Vibrio;s__Vibrio tasmaniensis
g__Vibrio;s__Vibrio vulnificus	0	0	0	27.69	6.25	38.28	k__Bacteria;p__Proteobacteria;c__Gammaproteobacteria;o__Vibrionales;f__Vibrionaceae;g__Vibrio;s__Vibrio vulnificus
Total abundance	66.48	56.27	77.4	795.38	983.93	1052.72
