# Supplementary material for: Abundant resistome determinants in rhizosphere soil of the wild plant Abutilon fruticosum
Source: AMB Express. 2023 Aug 30;13:92. doi: 10.1186/s13568-023-01597-w (PMC10469157; doi:10.1186/s13568-023-01597-w)
Supplement: Supplementary file 11 — Additional file 11. Table S11. Abundance of Stenotrophomonas genus/species in terms of non-redundant gene queries of rhizosphere (R) and bulk (S) soil microbiomes of Abutilon fruticosum. Bold row refers to a bacterial pathogen/colonizer whose ARGs are prevalent in human. The total list of human bacterial pathogens/colonizers is shown in Table S4. [file 13568_2023_1597_MOESM11_ESM.xlsx]

## Sheet: Sheet1
Table S10. Abundance of Stenotrophomonas genus/species in terms of non-redundant gene queries of rhizosphere (R) and bulk (S) soil microbiomes of Abutilon fruticosum. Bold row refers to a bacterial pathogen/colonizer whose ARGs are prevalent in human. The total list of human bacterial pathogens/colonizers is shown in Table S4.
Genus/Species	S1	S2	S3	R1	R2	R3	Taxonomy
g__Stenotrophomonas;s__uncultured Stenotrophomonas sp.	1	0	0	2.44	16.75	0	k__Bacteria;p__Proteobacteria;c__Gammaproteobacteria;o__Xanthomonadales;f__Xanthomonadaceae;g__Stenotrophomonas;s__uncultured Stenotrophomonas sp.
g__Stenotrophomonas;s__Stenotrophomonas terrae	3.1	7.15	37.02	34.37	23.28	42.77	k__Bacteria;p__Proteobacteria;c__Gammaproteobacteria;o__Xanthomonadales;f__Xanthomonadaceae;g__Stenotrophomonas;s__Stenotrophomonas terrae
g__Stenotrophomonas;s__Stenotrophomonas sp. SKA14	4.85	14.86	24.34	40.04	37.75	24.71	k__Bacteria;p__Proteobacteria;c__Gammaproteobacteria;o__Xanthomonadales;f__Xanthomonadaceae;g__Stenotrophomonas;s__Stenotrophomonas sp. SKA14
g__Stenotrophomonas;s__Stenotrophomonas sp. RIT309	0	0	0	9.95	0	0	k__Bacteria;p__Proteobacteria;c__Gammaproteobacteria;o__Xanthomonadales;f__Xanthomonadaceae;g__Stenotrophomonas;s__Stenotrophomonas sp. RIT309
g__Stenotrophomonas;s__Stenotrophomonas sp. LM091	2.51	0	0	26.06	53	1.88	k__Bacteria;p__Proteobacteria;c__Gammaproteobacteria;o__Xanthomonadales;f__Xanthomonadaceae;g__Stenotrophomonas;s__Stenotrophomonas sp. LM091
g__Stenotrophomonas;s__Stenotrophomonas sp. KAs 5-3	0	0	0	8.06	4.6	0	k__Bacteria;p__Proteobacteria;c__Gammaproteobacteria;o__Xanthomonadales;f__Xanthomonadaceae;g__Stenotrophomonas;s__Stenotrophomonas sp. KAs 5-3
g__Stenotrophomonas;s__Stenotrophomonas sp. BIIR7	3.31	14.54	48.88	73.39	34.95	70.71	k__Bacteria;p__Proteobacteria;c__Gammaproteobacteria;o__Xanthomonadales;f__Xanthomonadaceae;g__Stenotrophomonas;s__Stenotrophomonas sp. BIIR7
g__Stenotrophomonas;s__Stenotrophomonas rhizophila	0	34	69.56	94.66	108.92	46.49	k__Bacteria;p__Proteobacteria;c__Gammaproteobacteria;o__Xanthomonadales;f__Xanthomonadaceae;g__Stenotrophomonas;s__Stenotrophomonas rhizophila
g__Stenotrophomonas;s__Stenotrophomonas pictorum	0	0	0	0	12.38	3.36	k__Bacteria;p__Proteobacteria;c__Gammaproteobacteria;o__Xanthomonadales;f__Xanthomonadaceae;g__Stenotrophomonas;s__Stenotrophomonas pictorum
g__Stenotrophomonas;s__Stenotrophomonas pavanii	0	0	0	6.23	0	0	k__Bacteria;p__Proteobacteria;c__Gammaproteobacteria;o__Xanthomonadales;f__Xanthomonadaceae;g__Stenotrophomonas;s__Stenotrophomonas pavanii
g__Stenotrophomonas;s__Stenotrophomonas panacihumi	7.38	3.04	3.71	13.6	34.66	166.35	k__Bacteria;p__Proteobacteria;c__Gammaproteobacteria;o__Xanthomonadales;f__Xanthomonadaceae;g__Stenotrophomonas;s__Stenotrophomonas panacihumi
g__Stenotrophomonas;s__Stenotrophomonas maltophilia	51.8	58.65	63.08	59.14	115.49	277.95	k__Bacteria;p__Proteobacteria;c__Gammaproteobacteria;o__Xanthomonadales;f__Xanthomonadaceae;g__Stenotrophomonas;s__Stenotrophomonas maltophilia
g__Stenotrophomonas;s__Stenotrophomonas koreensis	0	0	0	21	0	0	k__Bacteria;p__Proteobacteria;c__Gammaproteobacteria;o__Xanthomonadales;f__Xanthomonadaceae;g__Stenotrophomonas;s__Stenotrophomonas koreensis
g__Stenotrophomonas;s__Stenotrophomonas humi	0	0	0	0	30.61	0	k__Bacteria;p__Proteobacteria;c__Gammaproteobacteria;o__Xanthomonadales;f__Xanthomonadaceae;g__Stenotrophomonas;s__Stenotrophomonas humi
g__Stenotrophomonas;s__Stenotrophomonas ginsengisoli	0	0	0	9.01	0	0	k__Bacteria;p__Proteobacteria;c__Gammaproteobacteria;o__Xanthomonadales;f__Xanthomonadaceae;g__Stenotrophomonas;s__Stenotrophomonas ginsengisoli
g__Stenotrophomonas;s__Stenotrophomonas daejeonensis	0	0	0	0	27.9	0	k__Bacteria;p__Proteobacteria;c__Gammaproteobacteria;o__Xanthomonadales;f__Xanthomonadaceae;g__Stenotrophomonas;s__Stenotrophomonas daejeonensis
g__Stenotrophomonas;s__Stenotrophomonas acidaminiphila	0	0	0	7.05	19.18	6.83	k__Bacteria;p__Proteobacteria;c__Gammaproteobacteria;o__Xanthomonadales;f__Xanthomonadaceae;g__Stenotrophomonas;s__Stenotrophomonas acidaminiphila
Total abundance	73.95	132.24	246.59	405	519.47	641.05
