# Supplementary material for: Abundant resistome determinants in rhizosphere soil of the wild plant Abutilon fruticosum
Source: AMB Express. 2023 Aug 30;13:92. doi: 10.1186/s13568-023-01597-w (PMC10469157; doi:10.1186/s13568-023-01597-w)
Supplement: Supplementary file 12 — Additional file 12. Table S12. Abundance of Pseudomonas genus/species in terms of non-redundant gene queries of rhizosphere (R) and bulk (S) soil microbiomes of Abutilon fruticosum. Bold rows refer to bacterial pathogens/colonizers whose ARGs are prevalent in human. The total list of human bacterial pathogens/colonizers is shown in Table S4. [file 13568_2023_1597_MOESM12_ESM.xlsx]

## Sheet: Sheet1
Table S11. Abundance of Pseudomonas genus/species in terms of non-redundant gene queries of rhizosphere (R) and bulk (S) soil microbiomes of Abutilon fruticosum. Bold rows refer to bacterial pathogens/colonizers whose ARGs are prevalent in human. The total list of human bacterial pathogens/colonizers is shown in Table S4.
Genus/Species	S1	S2	S3	R1	R2	R3	Taxonomy
g__Pseudomonas;s__Pseudomonas acidophila	2.4	0	9.98	5.33	81.79	8.35	k__Bacteria;p__Proteobacteria;c__Gammaproteobacteria;o__Pseudomonadales;f__Pseudomonadaceae;g__Pseudomonas;s__Pseudomonas acidophila
g__Pseudomonas;s__Pseudomonas aeruginosa	339.61	413.57	323.1	499.87	720.65	652.27	k__Bacteria;p__Proteobacteria;c__Gammaproteobacteria;o__Pseudomonadales;f__Pseudomonadaceae;g__Pseudomonas;s__Pseudomonas aeruginosa
g__Pseudomonas;s__Pseudomonas aestusnigri	0	0	0	0	18.94	0	k__Bacteria;p__Proteobacteria;c__Gammaproteobacteria;o__Pseudomonadales;f__Pseudomonadaceae;g__Pseudomonas;s__Pseudomonas aestusnigri
g__Pseudomonas;s__Pseudomonas alcaligenes	5.33	19.79	20.5	23.72	18.14	18.08	k__Bacteria;p__Proteobacteria;c__Gammaproteobacteria;o__Pseudomonadales;f__Pseudomonadaceae;g__Pseudomonas;s__Pseudomonas alcaligenes
g__Pseudomonas;s__Pseudomonas alkylphenolica	0	5.31	11.08	0	13.82	31.27	k__Bacteria;p__Proteobacteria;c__Gammaproteobacteria;o__Pseudomonadales;f__Pseudomonadaceae;g__Pseudomonas;s__Pseudomonas alkylphenolica
g__Pseudomonas;s__Pseudomonas amygdali	6.34	3.29	11.85	8.89	12.98	23.37	k__Bacteria;p__Proteobacteria;c__Gammaproteobacteria;o__Pseudomonadales;f__Pseudomonadaceae;g__Pseudomonas;s__Pseudomonas amygdali
g__Pseudomonas;s__Pseudomonas argentinensis	0	1.3	7.9	0	31.83	41.87	k__Bacteria;p__Proteobacteria;c__Gammaproteobacteria;o__Pseudomonadales;f__Pseudomonadaceae;g__Pseudomonas;s__Pseudomonas argentinensis
g__Pseudomonas;s__Pseudomonas avellanae	0	0.75	0	0	1.83	1.24	k__Bacteria;p__Proteobacteria;c__Gammaproteobacteria;o__Pseudomonadales;f__Pseudomonadaceae;g__Pseudomonas;s__Pseudomonas avellanae
g__Pseudomonas;s__Pseudomonas azotifigens	51.82	11.09	42.03	80.49	105.97	96.81	k__Bacteria;p__Proteobacteria;c__Gammaproteobacteria;o__Pseudomonadales;f__Pseudomonadaceae;g__Pseudomonas;s__Pseudomonas azotifigens
g__Pseudomonas;s__Pseudomonas bauzanensis	0	0	0	8.1	2.61	26.4	k__Bacteria;p__Proteobacteria;c__Gammaproteobacteria;o__Pseudomonadales;f__Pseudomonadaceae;g__Pseudomonas;s__Pseudomonas bauzanensis
g__Pseudomonas;s__Pseudomonas benzenivorans	12.23	49.28	41.5	52.06	81.18	88.65	k__Bacteria;p__Proteobacteria;c__Gammaproteobacteria;o__Pseudomonadales;f__Pseudomonadaceae;g__Pseudomonas;s__Pseudomonas benzenivorans
g__Pseudomonas;s__Pseudomonas borbori	0	0	0	15.92	6.06	0	k__Bacteria;p__Proteobacteria;c__Gammaproteobacteria;o__Pseudomonadales;f__Pseudomonadaceae;g__Pseudomonas;s__Pseudomonas borbori
g__Pseudomonas;s__Pseudomonas brassicacearum	0	0	8.39	14.16	9.38	23.04	k__Bacteria;p__Proteobacteria;c__Gammaproteobacteria;o__Pseudomonadales;f__Pseudomonadaceae;g__Pseudomonas;s__Pseudomonas brassicacearum
g__Pseudomonas;s__Pseudomonas caeni	0	0	13.53	17.75	32.51	25.11	k__Bacteria;p__Proteobacteria;c__Gammaproteobacteria;o__Pseudomonadales;f__Pseudomonadaceae;g__Pseudomonas;s__Pseudomonas caeni
g__Pseudomonas;s__Pseudomonas cannabina	0	0	0	2.58	0.75	27.57	k__Bacteria;p__Proteobacteria;c__Gammaproteobacteria;o__Pseudomonadales;f__Pseudomonadaceae;g__Pseudomonas;s__Pseudomonas cannabina
g__Pseudomonas;s__Pseudomonas cerasi	0	0	1.18	2.26	3.29	3.73	k__Bacteria;p__Proteobacteria;c__Gammaproteobacteria;o__Pseudomonadales;f__Pseudomonadaceae;g__Pseudomonas;s__Pseudomonas cerasi
g__Pseudomonas;s__Pseudomonas chlororaphis	10	0	2.31	11.77	43.22	73.65	k__Bacteria;p__Proteobacteria;c__Gammaproteobacteria;o__Pseudomonadales;f__Pseudomonadaceae;g__Pseudomonas;s__Pseudomonas chlororaphis
g__Pseudomonas;s__Pseudomonas composti	0	0	0	0	7.37	5.61	k__Bacteria;p__Proteobacteria;c__Gammaproteobacteria;o__Pseudomonadales;f__Pseudomonadaceae;g__Pseudomonas;s__Pseudomonas composti
g__Pseudomonas;s__Pseudomonas coronafaciens	0	0	0	0	5.79	0	k__Bacteria;p__Proteobacteria;c__Gammaproteobacteria;o__Pseudomonadales;f__Pseudomonadaceae;g__Pseudomonas;s__Pseudomonas coronafaciens
g__Pseudomonas;s__Pseudomonas corrugata	0	0	0	11.94	0	0	k__Bacteria;p__Proteobacteria;c__Gammaproteobacteria;o__Pseudomonadales;f__Pseudomonadaceae;g__Pseudomonas;s__Pseudomonas corrugata
g__Pseudomonas;s__Pseudomonas denitrificans (nomen rejiciendum)	0	0	0	5.79	0	4.31	k__Bacteria;p__Proteobacteria;c__Gammaproteobacteria;o__Pseudomonadales;f__Pseudomonadaceae;g__Pseudomonas;s__Pseudomonas denitrificans (nomen rejiciendum)
g__Pseudomonas;s__Pseudomonas fluorescens	62.99	35.76	65.33	19098.6	13897	10003.3	k__Bacteria;p__Proteobacteria;c__Gammaproteobacteria;o__Pseudomonadales;f__Pseudomonadaceae;g__Pseudomonas;s__Pseudomonas fluorescens
g__Pseudomonas;s__Pseudomonas formosensis	0	3.29	2.51	11.6	10.21	10.57	k__Bacteria;p__Proteobacteria;c__Gammaproteobacteria;o__Pseudomonadales;f__Pseudomonadaceae;g__Pseudomonas;s__Pseudomonas formosensis
g__Pseudomonas;s__Pseudomonas fuscovaginae	10.09	0	13.85	3.44	0	1.7	k__Bacteria;p__Proteobacteria;c__Gammaproteobacteria;o__Pseudomonadales;f__Pseudomonadaceae;g__Pseudomonas;s__Pseudomonas fuscovaginae
g__Pseudomonas;s__Pseudomonas guangdongensis	0	0	0	15.67	0	0	k__Bacteria;p__Proteobacteria;c__Gammaproteobacteria;o__Pseudomonadales;f__Pseudomonadaceae;g__Pseudomonas;s__Pseudomonas guangdongensis
g__Pseudomonas;s__Pseudomonas guguanensis	3.09	11.6	11.67	25.16	51.4	36.27	k__Bacteria;p__Proteobacteria;c__Gammaproteobacteria;o__Pseudomonadales;f__Pseudomonadaceae;g__Pseudomonas;s__Pseudomonas guguanensis
g__Pseudomonas;s__Pseudomonas hussainii	0	6.1	0	14.37	26.6	19.75	k__Bacteria;p__Proteobacteria;c__Gammaproteobacteria;o__Pseudomonadales;f__Pseudomonadaceae;g__Pseudomonas;s__Pseudomonas hussainii
g__Pseudomonas;s__Pseudomonas indica	0	10.21	8.11	76.89	45.41	15.52	k__Bacteria;p__Proteobacteria;c__Gammaproteobacteria;o__Pseudomonadales;f__Pseudomonadaceae;g__Pseudomonas;s__Pseudomonas indica
g__Pseudomonas;s__Pseudomonas jinjuensis	0	0	0	10.64	0	0	k__Bacteria;p__Proteobacteria;c__Gammaproteobacteria;o__Pseudomonadales;f__Pseudomonadaceae;g__Pseudomonas;s__Pseudomonas jinjuensis
g__Pseudomonas;s__Pseudomonas knackmussii	0	0	0	3.94	1.92	9.11	k__Bacteria;p__Proteobacteria;c__Gammaproteobacteria;o__Pseudomonadales;f__Pseudomonadaceae;g__Pseudomonas;s__Pseudomonas knackmussii
g__Pseudomonas;s__Pseudomonas kuykendallii	0	0	0	5.53	0	6.85	k__Bacteria;p__Proteobacteria;c__Gammaproteobacteria;o__Pseudomonadales;f__Pseudomonadaceae;g__Pseudomonas;s__Pseudomonas kuykendallii
g__Pseudomonas;s__Pseudomonas linyingensis	0	0	0	4.41	6.44	1.09	k__Bacteria;p__Proteobacteria;c__Gammaproteobacteria;o__Pseudomonadales;f__Pseudomonadaceae;g__Pseudomonas;s__Pseudomonas linyingensis
g__Pseudomonas;s__Pseudomonas lutea	0	0	0	6.64	30.17	77.77	k__Bacteria;p__Proteobacteria;c__Gammaproteobacteria;o__Pseudomonadales;f__Pseudomonadaceae;g__Pseudomonas;s__Pseudomonas lutea
g__Pseudomonas;s__Pseudomonas luteola	61.03	10.73	78.3	89.28	102.1	176.21	k__Bacteria;p__Proteobacteria;c__Gammaproteobacteria;o__Pseudomonadales;f__Pseudomonadaceae;g__Pseudomonas;s__Pseudomonas luteola
g__Pseudomonas;s__Pseudomonas mandelii	0	6.71	7.32	30.28	29.16	43.47	k__Bacteria;p__Proteobacteria;c__Gammaproteobacteria;o__Pseudomonadales;f__Pseudomonadaceae;g__Pseudomonas;s__Pseudomonas mandelii
g__Pseudomonas;s__Pseudomonas massiliensis	0	0	9.06	16.94	27.67	14.5	k__Bacteria;p__Proteobacteria;c__Gammaproteobacteria;o__Pseudomonadales;f__Pseudomonadaceae;g__Pseudomonas;s__Pseudomonas massiliensis
g__Pseudomonas;s__Pseudomonas mendocina	0	0	0	12.42	21.32	6.71	k__Bacteria;p__Proteobacteria;c__Gammaproteobacteria;o__Pseudomonadales;f__Pseudomonadaceae;g__Pseudomonas;s__Pseudomonas mendocina
g__Pseudomonas;s__Pseudomonas migulae	0	0	2.2	12.8	14.08	14.16	k__Bacteria;p__Proteobacteria;c__Gammaproteobacteria;o__Pseudomonadales;f__Pseudomonadaceae;g__Pseudomonas;s__Pseudomonas migulae
g__Pseudomonas;s__Pseudomonas mosselii	0	0	0	2.53	1.23	5.3	k__Bacteria;p__Proteobacteria;c__Gammaproteobacteria;o__Pseudomonadales;f__Pseudomonadaceae;g__Pseudomonas;s__Pseudomonas mosselii
g__Pseudomonas;s__Pseudomonas nitroreducens	0	0	0	3.53	0	19.59	k__Bacteria;p__Proteobacteria;c__Gammaproteobacteria;o__Pseudomonadales;f__Pseudomonadaceae;g__Pseudomonas;s__Pseudomonas nitroreducens
g__Pseudomonas;s__Pseudomonas oryzae	1.64	0	2.64	11.68	4.9	7.48	k__Bacteria;p__Proteobacteria;c__Gammaproteobacteria;o__Pseudomonadales;f__Pseudomonadaceae;g__Pseudomonas;s__Pseudomonas oryzae
g__Pseudomonas;s__Pseudomonas oryzihabitans	0	1.51	0	3.13	6.6	3.77	k__Bacteria;p__Proteobacteria;c__Gammaproteobacteria;o__Pseudomonadales;f__Pseudomonadaceae;g__Pseudomonas;s__Pseudomonas oryzihabitans
g__Pseudomonas;s__Pseudomonas panipatensis	1.68	8.51	1.83	15.1	14.3	8.93	k__Bacteria;p__Proteobacteria;c__Gammaproteobacteria;o__Pseudomonadales;f__Pseudomonadaceae;g__Pseudomonas;s__Pseudomonas panipatensis
g__Pseudomonas;s__Pseudomonas parafulva	6.81	2.4	4.68	14.57	13.95	22.59	k__Bacteria;p__Proteobacteria;c__Gammaproteobacteria;o__Pseudomonadales;f__Pseudomonadaceae;g__Pseudomonas;s__Pseudomonas parafulva
g__Pseudomonas;s__Pseudomonas pelagia	14.1	6.74	0.91	114.55	110.23	96.87	k__Bacteria;p__Proteobacteria;c__Gammaproteobacteria;o__Pseudomonadales;f__Pseudomonadaceae;g__Pseudomonas;s__Pseudomonas pelagia
g__Pseudomonas;s__Pseudomonas pohangensis	0	0	11.66	46.15	12.32	0	k__Bacteria;p__Proteobacteria;c__Gammaproteobacteria;o__Pseudomonadales;f__Pseudomonadaceae;g__Pseudomonas;s__Pseudomonas pohangensis
g__Pseudomonas;s__Pseudomonas pseudoalcaligenes	10.73	6.16	5.43	587.61	422.7	243.08	k__Bacteria;p__Proteobacteria;c__Gammaproteobacteria;o__Pseudomonadales;f__Pseudomonadaceae;g__Pseudomonas;s__Pseudomonas pseudoalcaligenes
g__Pseudomonas;s__Pseudomonas psychrotolerans	20.98	12.04	8.12	45.45	32.08	42.36	k__Bacteria;p__Proteobacteria;c__Gammaproteobacteria;o__Pseudomonadales;f__Pseudomonadaceae;g__Pseudomonas;s__Pseudomonas psychrotolerans
g__Pseudomonas;s__Pseudomonas putida	27.92	45.28	39.07	113.7	107.34	149.11	k__Bacteria;p__Proteobacteria;c__Gammaproteobacteria;o__Pseudomonadales;f__Pseudomonadaceae;g__Pseudomonas;s__Pseudomonas putida
g__Pseudomonas;s__Pseudomonas resinovorans	5.4	5.31	28.22	4.27	0	11.87	k__Bacteria;p__Proteobacteria;c__Gammaproteobacteria;o__Pseudomonadales;f__Pseudomonadaceae;g__Pseudomonas;s__Pseudomonas resinovorans
g__Pseudomonas;s__Pseudomonas sabulinigri	0	0	7.63	8.06	14.83	7.99	k__Bacteria;p__Proteobacteria;c__Gammaproteobacteria;o__Pseudomonadales;f__Pseudomonadaceae;g__Pseudomonas;s__Pseudomonas sabulinigri
g__Pseudomonas;s__Pseudomonas salomonii	0	0	0	5.73	6.27	1.42	k__Bacteria;p__Proteobacteria;c__Gammaproteobacteria;o__Pseudomonadales;f__Pseudomonadaceae;g__Pseudomonas;s__Pseudomonas salomonii
g__Pseudomonas;s__Pseudomonas saponiphila	0	0	0	23.5	5.12	0	k__Bacteria;p__Proteobacteria;c__Gammaproteobacteria;o__Pseudomonadales;f__Pseudomonadaceae;g__Pseudomonas;s__Pseudomonas saponiphila
g__Pseudomonas;s__Pseudomonas saudimassiliensis	0	0	0	0	5.41	5.51	k__Bacteria;p__Proteobacteria;c__Gammaproteobacteria;o__Pseudomonadales;f__Pseudomonadaceae;g__Pseudomonas;s__Pseudomonas saudimassiliensis
g__Pseudomonas;s__Pseudomonas saudiphocaensis	2.87	1.01	16.73	42.94	52.15	42.91	k__Bacteria;p__Proteobacteria;c__Gammaproteobacteria;o__Pseudomonadales;f__Pseudomonadaceae;g__Pseudomonas;s__Pseudomonas saudiphocaensis
g__Pseudomonas;s__Pseudomonas savastanoi	0	23.85	9.96	36.57	64.8	53.72	k__Bacteria;p__Proteobacteria;c__Gammaproteobacteria;o__Pseudomonadales;f__Pseudomonadaceae;g__Pseudomonas;s__Pseudomonas savastanoi
g__Pseudomonas;s__Pseudomonas silesiensis	0	0	0	5.5	0	8.85	k__Bacteria;p__Proteobacteria;c__Gammaproteobacteria;o__Pseudomonadales;f__Pseudomonadaceae;g__Pseudomonas;s__Pseudomonas silesiensis
g__Pseudomonas;s__Pseudomonas sp.	0	0	1.22	4.8	12.41	4.8	k__Bacteria;p__Proteobacteria;c__Gammaproteobacteria;o__Pseudomonadales;f__Pseudomonadaceae;g__Pseudomonas;s__Pseudomonas sp.
g__Pseudomonas;s__Pseudomonas sp. 10B238	0	0	0	5.27	0	1.74	k__Bacteria;p__Proteobacteria;c__Gammaproteobacteria;o__Pseudomonadales;f__Pseudomonadaceae;g__Pseudomonas;s__Pseudomonas sp. 10B238
g__Pseudomonas;s__Pseudomonas sp. 2(2015)	0	0	0	5.92	6.25	19.04	k__Bacteria;p__Proteobacteria;c__Gammaproteobacteria;o__Pseudomonadales;f__Pseudomonadaceae;g__Pseudomonas;s__Pseudomonas sp. 2(2015)
g__Pseudomonas;s__Pseudomonas sp. 22 E 5	0	4.43	1.2	14.41	16.27	21.19	k__Bacteria;p__Proteobacteria;c__Gammaproteobacteria;o__Pseudomonadales;f__Pseudomonadaceae;g__Pseudomonas;s__Pseudomonas sp. 22 E 5
g__Pseudomonas;s__Pseudomonas sp. 250J	0	0	0	9.47	0	0	k__Bacteria;p__Proteobacteria;c__Gammaproteobacteria;o__Pseudomonadales;f__Pseudomonadaceae;g__Pseudomonas;s__Pseudomonas sp. 250J
g__Pseudomonas;s__Pseudomonas sp. 2822-15	0	0	0	0	3.6	7.33	k__Bacteria;p__Proteobacteria;c__Gammaproteobacteria;o__Pseudomonadales;f__Pseudomonadaceae;g__Pseudomonas;s__Pseudomonas sp. 2822-15
g__Pseudomonas;s__Pseudomonas sp. 34 E 7	0	1.82	0	14.16	32.58	0	k__Bacteria;p__Proteobacteria;c__Gammaproteobacteria;o__Pseudomonadales;f__Pseudomonadaceae;g__Pseudomonas;s__Pseudomonas sp. 34 E 7
g__Pseudomonas;s__Pseudomonas sp. 34-62-33	0	2.16	0	4.19	3.06	0	k__Bacteria;p__Proteobacteria;c__Gammaproteobacteria;o__Pseudomonadales;f__Pseudomonadaceae;g__Pseudomonas;s__Pseudomonas sp. 34-62-33
g__Pseudomonas;s__Pseudomonas sp. 37 R 15	3.77	0	5.57	14.95	7.99	11.31	k__Bacteria;p__Proteobacteria;c__Gammaproteobacteria;o__Pseudomonadales;f__Pseudomonadaceae;g__Pseudomonas;s__Pseudomonas sp. 37 R 15
g__Pseudomonas;s__Pseudomonas sp. A46	0	0	0	12.13	0	0	k__Bacteria;p__Proteobacteria;c__Gammaproteobacteria;o__Pseudomonadales;f__Pseudomonadaceae;g__Pseudomonas;s__Pseudomonas sp. A46
g__Pseudomonas;s__Pseudomonas sp. AAC	0	0	0	7.11	6.23	1.41	k__Bacteria;p__Proteobacteria;c__Gammaproteobacteria;o__Pseudomonadales;f__Pseudomonadaceae;g__Pseudomonas;s__Pseudomonas sp. AAC
g__Pseudomonas;s__Pseudomonas sp. ACN5	0	0	0	10.06	0	2.49	k__Bacteria;p__Proteobacteria;c__Gammaproteobacteria;o__Pseudomonadales;f__Pseudomonadaceae;g__Pseudomonas;s__Pseudomonas sp. ACN5
g__Pseudomonas;s__Pseudomonas sp. ACN8	2.27	0	4.9	12.2	31.69	26.54	k__Bacteria;p__Proteobacteria;c__Gammaproteobacteria;o__Pseudomonadales;f__Pseudomonadaceae;g__Pseudomonas;s__Pseudomonas sp. ACN8
g__Pseudomonas;s__Pseudomonas sp. ATCC 13867	0	0	1.64	1.16	3.04	3.22	k__Bacteria;p__Proteobacteria;c__Gammaproteobacteria;o__Pseudomonadales;f__Pseudomonadaceae;g__Pseudomonas;s__Pseudomonas sp. ATCC 13867
g__Pseudomonas;s__Pseudomonas sp. BAY1663	5.28	12.92	17.72	15.02	49.13	51.31	k__Bacteria;p__Proteobacteria;c__Gammaproteobacteria;o__Pseudomonadales;f__Pseudomonadaceae;g__Pseudomonas;s__Pseudomonas sp. BAY1663
g__Pseudomonas;s__Pseudomonas sp. Bc-h	0	0	0	6.18	3.24	0	k__Bacteria;p__Proteobacteria;c__Gammaproteobacteria;o__Pseudomonadales;f__Pseudomonadaceae;g__Pseudomonas;s__Pseudomonas sp. Bc-h
g__Pseudomonas;s__Pseudomonas sp. BICA1-14	3.25	0.56	5.32	50.59	40.97	43.45	k__Bacteria;p__Proteobacteria;c__Gammaproteobacteria;o__Pseudomonadales;f__Pseudomonadaceae;g__Pseudomonas;s__Pseudomonas sp. BICA1-14
g__Pseudomonas;s__Pseudomonas sp. BIOMIG1BD	0	0	0	0	19.32	0	k__Bacteria;p__Proteobacteria;c__Gammaproteobacteria;o__Pseudomonadales;f__Pseudomonadaceae;g__Pseudomonas;s__Pseudomonas sp. BIOMIG1BD
g__Pseudomonas;s__Pseudomonas sp. C5pp	0	0	4.06	9.86	6.28	0	k__Bacteria;p__Proteobacteria;c__Gammaproteobacteria;o__Pseudomonadales;f__Pseudomonadaceae;g__Pseudomonas;s__Pseudomonas sp. C5pp
g__Pseudomonas;s__Pseudomonas sp. CC6-YY-74	2.23	1.99	8.4	11.14	11.77	8.96	k__Bacteria;p__Proteobacteria;c__Gammaproteobacteria;o__Pseudomonadales;f__Pseudomonadaceae;g__Pseudomonas;s__Pseudomonas sp. CC6-YY-74
g__Pseudomonas;s__Pseudomonas sp. CF161	0	0	0	2.5	0	3.8	k__Bacteria;p__Proteobacteria;c__Gammaproteobacteria;o__Pseudomonadales;f__Pseudomonadaceae;g__Pseudomonas;s__Pseudomonas sp. CF161
g__Pseudomonas;s__Pseudomonas sp. CMAA1215	3.44	4.73	2.76	5.27	13.4	7.84	k__Bacteria;p__Proteobacteria;c__Gammaproteobacteria;o__Pseudomonadales;f__Pseudomonadaceae;g__Pseudomonas;s__Pseudomonas sp. CMAA1215
g__Pseudomonas;s__Pseudomonas sp. EGD-AK9	8.3	0	8.4	9.84	13.48	18.5	k__Bacteria;p__Proteobacteria;c__Gammaproteobacteria;o__Pseudomonadales;f__Pseudomonadaceae;g__Pseudomonas;s__Pseudomonas sp. EGD-AK9
g__Pseudomonas;s__Pseudomonas sp. EpS_L25	0	5.36	9.96	22.6	11.38	35.15	k__Bacteria;p__Proteobacteria;c__Gammaproteobacteria;o__Pseudomonadales;f__Pseudomonadaceae;g__Pseudomonas;s__Pseudomonas sp. EpS_L25
g__Pseudomonas;s__Pseudomonas sp. GM102	0	2.84	2.17	5.51	12.01	10.92	k__Bacteria;p__Proteobacteria;c__Gammaproteobacteria;o__Pseudomonadales;f__Pseudomonadaceae;g__Pseudomonas;s__Pseudomonas sp. GM102
g__Pseudomonas;s__Pseudomonas sp. GM74	0	0	0	4.54	0	0	k__Bacteria;p__Proteobacteria;c__Gammaproteobacteria;o__Pseudomonadales;f__Pseudomonadaceae;g__Pseudomonas;s__Pseudomonas sp. GM74
g__Pseudomonas;s__Pseudomonas sp. HPB0071	0	0	0	3.66	20.56	15.18	k__Bacteria;p__Proteobacteria;c__Gammaproteobacteria;o__Pseudomonadales;f__Pseudomonadaceae;g__Pseudomonas;s__Pseudomonas sp. HPB0071
g__Pseudomonas;s__Pseudomonas sp. Irchel s3h17	0	0	2.01	11.28	5.6	13.8	k__Bacteria;p__Proteobacteria;c__Gammaproteobacteria;o__Pseudomonadales;f__Pseudomonadaceae;g__Pseudomonas;s__Pseudomonas sp. Irchel s3h17
g__Pseudomonas;s__Pseudomonas sp. K-62	0	9.14	1.38	37.72	19	25.33	k__Bacteria;p__Proteobacteria;c__Gammaproteobacteria;o__Pseudomonadales;f__Pseudomonadaceae;g__Pseudomonas;s__Pseudomonas sp. K-62
g__Pseudomonas;s__Pseudomonas sp. LAMO17WK12:I10	0	0	1.4	12.99	4.36	4.44	k__Bacteria;p__Proteobacteria;c__Gammaproteobacteria;o__Pseudomonadales;f__Pseudomonadaceae;g__Pseudomonas;s__Pseudomonas sp. LAMO17WK12:I10
g__Pseudomonas;s__Pseudomonas sp. Leaf48	2.19	0	0	10.43	9.44	10.59	k__Bacteria;p__Proteobacteria;c__Gammaproteobacteria;o__Pseudomonadales;f__Pseudomonadaceae;g__Pseudomonas;s__Pseudomonas sp. Leaf48
g__Pseudomonas;s__Pseudomonas sp. LFM046	0	9.36	0	21.4	16.12	22.84	k__Bacteria;p__Proteobacteria;c__Gammaproteobacteria;o__Pseudomonadales;f__Pseudomonadaceae;g__Pseudomonas;s__Pseudomonas sp. LFM046
g__Pseudomonas;s__Pseudomonas sp. M30-35	0	2.33	1.77	11.28	11.65	12.24	k__Bacteria;p__Proteobacteria;c__Gammaproteobacteria;o__Pseudomonadales;f__Pseudomonadaceae;g__Pseudomonas;s__Pseudomonas sp. M30-35
g__Pseudomonas;s__Pseudomonas sp. ML96	0	2.53	5.78	13.64	12.93	17.22	k__Bacteria;p__Proteobacteria;c__Gammaproteobacteria;o__Pseudomonadales;f__Pseudomonadaceae;g__Pseudomonas;s__Pseudomonas sp. ML96
g__Pseudomonas;s__Pseudomonas sp. MT-1	0	0	0	5.77	8.43	2.29	k__Bacteria;p__Proteobacteria;c__Gammaproteobacteria;o__Pseudomonadales;f__Pseudomonadaceae;g__Pseudomonas;s__Pseudomonas sp. MT-1
g__Pseudomonas;s__Pseudomonas sp. NFACC13-1	0	7.18	4.1	22.87	31.27	24.31	k__Bacteria;p__Proteobacteria;c__Gammaproteobacteria;o__Pseudomonadales;f__Pseudomonadaceae;g__Pseudomonas;s__Pseudomonas sp. NFACC13-1
g__Pseudomonas;s__Pseudomonas sp. NFACC45	0	0	0	0	13.78	0	k__Bacteria;p__Proteobacteria;c__Gammaproteobacteria;o__Pseudomonadales;f__Pseudomonadaceae;g__Pseudomonas;s__Pseudomonas sp. NFACC45
g__Pseudomonas;s__Pseudomonas sp. NZIPFR-PS2	1.54	1.29	2.67	11.57	13.81	12.34	k__Bacteria;p__Proteobacteria;c__Gammaproteobacteria;o__Pseudomonadales;f__Pseudomonadaceae;g__Pseudomonas;s__Pseudomonas sp. NZIPFR-PS2
g__Pseudomonas;s__Pseudomonas sp. NZIPFR-PS5	0	0	0	0	9.7	0	k__Bacteria;p__Proteobacteria;c__Gammaproteobacteria;o__Pseudomonadales;f__Pseudomonadaceae;g__Pseudomonas;s__Pseudomonas sp. NZIPFR-PS5
g__Pseudomonas;s__Pseudomonas sp. PAMC 25886	0	0	0	6.59	0	0	k__Bacteria;p__Proteobacteria;c__Gammaproteobacteria;o__Pseudomonadales;f__Pseudomonadaceae;g__Pseudomonas;s__Pseudomonas sp. PAMC 25886
g__Pseudomonas;s__Pseudomonas sp. PGPPP3	0	0	0	16.56	7.57	0	k__Bacteria;p__Proteobacteria;c__Gammaproteobacteria;o__Pseudomonadales;f__Pseudomonadaceae;g__Pseudomonas;s__Pseudomonas sp. PGPPP3
g__Pseudomonas;s__Pseudomonas sp. PGPPP4	0	0	0	6.58	2.14	13.77	k__Bacteria;p__Proteobacteria;c__Gammaproteobacteria;o__Pseudomonadales;f__Pseudomonadaceae;g__Pseudomonas;s__Pseudomonas sp. PGPPP4
g__Pseudomonas;s__Pseudomonas sp. PI1	0	0	0	11.22	6.41	0	k__Bacteria;p__Proteobacteria;c__Gammaproteobacteria;o__Pseudomonadales;f__Pseudomonadaceae;g__Pseudomonas;s__Pseudomonas sp. PI1
g__Pseudomonas;s__Pseudomonas sp. PICF141	0	0	0	10.85	3.36	1.14	k__Bacteria;p__Proteobacteria;c__Gammaproteobacteria;o__Pseudomonadales;f__Pseudomonadaceae;g__Pseudomonas;s__Pseudomonas sp. PICF141
g__Pseudomonas;s__Pseudomonas sp. Root71	0	0	0	5.5	2.01	0	k__Bacteria;p__Proteobacteria;c__Gammaproteobacteria;o__Pseudomonadales;f__Pseudomonadaceae;g__Pseudomonas;s__Pseudomonas sp. Root71
g__Pseudomonas;s__Pseudomonas sp. S-6-2	0	0	0	0	4.87	2.2	k__Bacteria;p__Proteobacteria;c__Gammaproteobacteria;o__Pseudomonadales;f__Pseudomonadaceae;g__Pseudomonas;s__Pseudomonas sp. S-6-2
g__Pseudomonas;s__Pseudomonas sp. SBV1	0	0	0	4.12	2.01	0	k__Bacteria;p__Proteobacteria;c__Gammaproteobacteria;o__Pseudomonadales;f__Pseudomonadaceae;g__Pseudomonas;s__Pseudomonas sp. SBV1
g__Pseudomonas;s__Pseudomonas sp. T	0	0	0	5.89	1.72	3.7	k__Bacteria;p__Proteobacteria;c__Gammaproteobacteria;o__Pseudomonadales;f__Pseudomonadaceae;g__Pseudomonas;s__Pseudomonas sp. T
g__Pseudomonas;s__Pseudomonas sp. TCU-HL1	2.94	7.3	8.72	24.61	15.58	21.54	k__Bacteria;p__Proteobacteria;c__Gammaproteobacteria;o__Pseudomonadales;f__Pseudomonadaceae;g__Pseudomonas;s__Pseudomonas sp. TCU-HL1
g__Pseudomonas;s__Pseudomonas stutzeri	24.36	35.9	29.32	82.16	63.03	62.64	k__Bacteria;p__Proteobacteria;c__Gammaproteobacteria;o__Pseudomonadales;f__Pseudomonadaceae;g__Pseudomonas;s__Pseudomonas stutzeri
g__Pseudomonas;s__Pseudomonas syringae	39.57	73.43	48.65	206.63	141.9	199.98	k__Bacteria;p__Proteobacteria;c__Gammaproteobacteria;o__Pseudomonadales;f__Pseudomonadaceae;g__Pseudomonas;s__Pseudomonas syringae
g__Pseudomonas;s__Pseudomonas syringae group genomosp. 3	0	0	0	9.87	1.6	1.09	k__Bacteria;p__Proteobacteria;c__Gammaproteobacteria;o__Pseudomonadales;f__Pseudomonadaceae;g__Pseudomonas;s__Pseudomonas syringae group genomosp. 3
g__Pseudomonas;s__Pseudomonas taeanensis	0	0	0	8.71	13.72	21.47	k__Bacteria;p__Proteobacteria;c__Gammaproteobacteria;o__Pseudomonadales;f__Pseudomonadaceae;g__Pseudomonas;s__Pseudomonas taeanensis
g__Pseudomonas;s__Pseudomonas taiwanensis	7.27	10.23	0	34.75	23.74	44.73	k__Bacteria;p__Proteobacteria;c__Gammaproteobacteria;o__Pseudomonadales;f__Pseudomonadaceae;g__Pseudomonas;s__Pseudomonas taiwanensis
g__Pseudomonas;s__Pseudomonas thivervalensis	0	0		8.09	1.91	0	k__Bacteria;p__Proteobacteria;c__Gammaproteobacteria;o__Pseudomonadales;f__Pseudomonadaceae;g__Pseudomonas;s__Pseudomonas thivervalensis
g__Pseudomonas;s__Pseudomonas tolaasii	0	0	11.48	21493.8	16061.3	11441.6	k__Bacteria;p__Proteobacteria;c__Gammaproteobacteria;o__Pseudomonadales;f__Pseudomonadaceae;g__Pseudomonas;s__Pseudomonas tolaasii
g__Pseudomonas;s__Pseudomonas xanthomarina	5.31	2.15	0	12.09	9.69	13.1	k__Bacteria;p__Proteobacteria;c__Gammaproteobacteria;o__Pseudomonadales;f__Pseudomonadaceae;g__Pseudomonas;s__Pseudomonas xanthomarina
g__Pseudomonas;s__Pseudomonas xinjiangensis	0	0	0	15.01	26.42	21.86	k__Bacteria;p__Proteobacteria;c__Gammaproteobacteria;o__Pseudomonadales;f__Pseudomonadaceae;g__Pseudomonas;s__Pseudomonas xinjiangensis
g__Pseudomonas;s__Pseudomonas yangmingensis	0	0	0	19.65	9.56	6.49	k__Bacteria;p__Proteobacteria;c__Gammaproteobacteria;o__Pseudomonadales;f__Pseudomonadaceae;g__Pseudomonas;s__Pseudomonas yangmingensis
g__Pseudomonas;s__Pseudomonas zeshuii	0	2.4	3.29	24.22	9.46	25.3	k__Bacteria;p__Proteobacteria;c__Gammaproteobacteria;o__Pseudomonadales;f__Pseudomonadaceae;g__Pseudomonas;s__Pseudomonas zeshuii
Total abundance	768.78	901.62	1022.5	43712.1	33224.6	24639.9
