# Supplementary material for: Abundant resistome determinants in rhizosphere soil of the wild plant Abutilon fruticosum
Source: AMB Express. 2023 Aug 30;13:92. doi: 10.1186/s13568-023-01597-w (PMC10469157; doi:10.1186/s13568-023-01597-w)
Supplement: Supplementary file 13 — Additional file 13. Table S13. Abundance of Nocardia genus/species in terms of non-redundant gene queries of rhizosphere (R) and bulk (S) soil microbiomes of Abutilon fruticosum. Bold rows refer to bacterial pathogens/colonizers whose ARGs are prevalent in human. The total list of human bacterial pathogens/colonizers is shown in Table S4. [file 13568_2023_1597_MOESM13_ESM.xlsx]

## Sheet: Sheet1
Table S12. Abundance of Nocardia genus/species in terms of non-redundant gene queries of rhizosphere (R) and bulk (S) soil microbiomes of Abutilon fruticosum. Bold rows refer to bacterial pathogens/colonizers whose ARGs are prevalent in human. The total list of human bacterial pathogens/colonizers is shown in Table S4.
Genus/Species	S1	S2	S3	R1	R2	R3	Taxonomy
g__Nocardia;s__Nocardia abscessus	39.8706	7.31087	26.601	48.4443	63.3058	72.0652	k__Bacteria;p__Actinobacteria;c__Actinobacteria;o__Corynebacteriales;f__Nocardiaceae;g__Nocardia;s__Nocardia abscessus
g__Nocardia;s__Nocardia acidivorans	9.94615	2.24311	32.8914	19.3944	24.5734	29.8247	k__Bacteria;p__Actinobacteria;c__Actinobacteria;o__Corynebacteriales;f__Nocardiaceae;g__Nocardia;s__Nocardia acidivorans
g__Nocardia;s__Nocardia africana	0	0	0	1.9277	0	5.73209	k__Bacteria;p__Actinobacteria;c__Actinobacteria;o__Corynebacteriales;f__Nocardiaceae;g__Nocardia;s__Nocardia africana
g__Nocardia;s__Nocardia alba	0	0	0	5.25351	0	1.30179	k__Bacteria;p__Actinobacteria;c__Actinobacteria;o__Corynebacteriales;f__Nocardiaceae;g__Nocardia;s__Nocardia alba
g__Nocardia;s__Nocardia altamirensis	0	0	9.47721	36.5217	28.4009	44.1635	k__Bacteria;p__Actinobacteria;c__Actinobacteria;o__Corynebacteriales;f__Nocardiaceae;g__Nocardia;s__Nocardia altamirensis
g__Nocardia;s__Nocardia amamiensis	41.9103	51.7477	20.853	75.1785	96.869	58.952	k__Bacteria;p__Actinobacteria;c__Actinobacteria;o__Corynebacteriales;f__Nocardiaceae;g__Nocardia;s__Nocardia amamiensis
g__Nocardia;s__Nocardia amikacinitolerans	21.3244	95.7229	93.0723	53.3552	48.5763	45.1802	k__Bacteria;p__Actinobacteria;c__Actinobacteria;o__Corynebacteriales;f__Nocardiaceae;g__Nocardia;s__Nocardia amikacinitolerans
g__Nocardia;s__Nocardia anaemiae	6.31744	1.95675	1.08208	6.03755	4.78105	9.68002	k__Bacteria;p__Actinobacteria;c__Actinobacteria;o__Corynebacteriales;f__Nocardiaceae;g__Nocardia;s__Nocardia anaemiae
g__Nocardia;s__Nocardia aobensis	0	0	0	0	0	4.08494	k__Bacteria;p__Actinobacteria;c__Actinobacteria;o__Corynebacteriales;f__Nocardiaceae;g__Nocardia;s__Nocardia aobensis
g__Nocardia;s__Nocardia araoensis	0	0	0	20.2903	11.1996	12.2537	k__Bacteria;p__Actinobacteria;c__Actinobacteria;o__Corynebacteriales;f__Nocardiaceae;g__Nocardia;s__Nocardia araoensis
g__Nocardia;s__Nocardia arizonensis	0	0	0	43.6581	42.2811	46.3505	k__Bacteria;p__Actinobacteria;c__Actinobacteria;o__Corynebacteriales;f__Nocardiaceae;g__Nocardia;s__Nocardia arizonensis
g__Nocardia;s__Nocardia arthritidis	74.556	67.3276	68.8066	14.3733	0	0	k__Bacteria;p__Actinobacteria;c__Actinobacteria;o__Corynebacteriales;f__Nocardiaceae;g__Nocardia;s__Nocardia arthritidis
g__Nocardia;s__Nocardia asiatica	4.81925	10.2421	12.9466	81.166	40.4279	32.1475	k__Bacteria;p__Actinobacteria;c__Actinobacteria;o__Corynebacteriales;f__Nocardiaceae;g__Nocardia;s__Nocardia asiatica
g__Nocardia;s__Nocardia asteroides	35.9421	66.5406	41.6578	15.3443	9.90968	25.5608	k__Bacteria;p__Actinobacteria;c__Actinobacteria;o__Corynebacteriales;f__Nocardiaceae;g__Nocardia;s__Nocardia asteroides
g__Nocardia;s__Nocardia beijingensis	19.3834	26.9748	22.3245	53.878	42.5569	78.1729	k__Bacteria;p__Actinobacteria;c__Actinobacteria;o__Corynebacteriales;f__Nocardiaceae;g__Nocardia;s__Nocardia beijingensis
g__Nocardia;s__Nocardia brasiliensis	51.0489	47.3403	64.1528	89.9072	103.213	104.005	k__Bacteria;p__Actinobacteria;c__Actinobacteria;o__Corynebacteriales;f__Nocardiaceae;g__Nocardia;s__Nocardia brasiliensis
g__Nocardia;s__Nocardia brevicatena	1.64583	15.075	35.468	3.11785	10.06	1.03012	k__Bacteria;p__Actinobacteria;c__Actinobacteria;o__Corynebacteriales;f__Nocardiaceae;g__Nocardia;s__Nocardia brevicatena
g__Nocardia;s__Nocardia caishijiensis	8.55157	44.5981	20.5904	70.601	58.0992	80.2928	k__Bacteria;p__Actinobacteria;c__Actinobacteria;o__Corynebacteriales;f__Nocardiaceae;g__Nocardia;s__Nocardia caishijiensis
g__Nocardia;s__Nocardia carnea	2.48995	0	1.23399	22.3385	28.0844	26.1765	k__Bacteria;p__Actinobacteria;c__Actinobacteria;o__Corynebacteriales;f__Nocardiaceae;g__Nocardia;s__Nocardia carnea
g__Nocardia;s__Nocardia cerradoensis	41.0054	16.4495	37.4724	63.0932	95.2412	48.6202	k__Bacteria;p__Actinobacteria;c__Actinobacteria;o__Corynebacteriales;f__Nocardiaceae;g__Nocardia;s__Nocardia cerradoensis
g__Nocardia;s__Nocardia concava	11.1612	4.76796	11.8681	96.7163	14.0194	23.487	k__Bacteria;p__Actinobacteria;c__Actinobacteria;o__Corynebacteriales;f__Nocardiaceae;g__Nocardia;s__Nocardia concava
g__Nocardia;s__Nocardia coubleae	11.5684	0	3.24159	21.0219	27.3285	18.9129	k__Bacteria;p__Actinobacteria;c__Actinobacteria;o__Corynebacteriales;f__Nocardiaceae;g__Nocardia;s__Nocardia coubleae
g__Nocardia;s__Nocardia crassostreae	15.5264	14.0497	32.8038	107.791	93.4752	105.006	k__Bacteria;p__Actinobacteria;c__Actinobacteria;o__Corynebacteriales;f__Nocardiaceae;g__Nocardia;s__Nocardia crassostreae
g__Nocardia;s__Nocardia cyriacigeorgica	3.70506	7.11764	2.51116	106.004	116.397	136.967	k__Bacteria;p__Actinobacteria;c__Actinobacteria;o__Corynebacteriales;f__Nocardiaceae;g__Nocardia;s__Nocardia cyriacigeorgica
g__Nocardia;s__Nocardia donostiensis	26.3736	18.3789	20.1488	86.7166	63.7203	93.2384	k__Bacteria;p__Actinobacteria;c__Actinobacteria;o__Corynebacteriales;f__Nocardiaceae;g__Nocardia;s__Nocardia donostiensis
g__Nocardia;s__Nocardia farcinica	37.7634	75.8672	36.5744	132.576	108.104	120.58	k__Bacteria;p__Actinobacteria;c__Actinobacteria;o__Corynebacteriales;f__Nocardiaceae;g__Nocardia;s__Nocardia farcinica
g__Nocardia;s__Nocardia flavorosea	23.9659	9.06907	8.88653	52.2416	62.7114	71.0683	k__Bacteria;p__Actinobacteria;c__Actinobacteria;o__Corynebacteriales;f__Nocardiaceae;g__Nocardia;s__Nocardia flavorosea
g__Nocardia;s__Nocardia fusca	3.24482	3.15933	2.14413	63.5606	60.3304	31.2329	k__Bacteria;p__Actinobacteria;c__Actinobacteria;o__Corynebacteriales;f__Nocardiaceae;g__Nocardia;s__Nocardia fusca
g__Nocardia;s__Nocardia grenadensis	0	0	0	4.94619	0	17.9059	k__Bacteria;p__Actinobacteria;c__Actinobacteria;o__Corynebacteriales;f__Nocardiaceae;g__Nocardia;s__Nocardia grenadensis
g__Nocardia;s__Nocardia harenae	59.7059	83.6358	96.2835	94.5522	211.337	212.159	k__Bacteria;p__Actinobacteria;c__Actinobacteria;o__Corynebacteriales;f__Nocardiaceae;g__Nocardia;s__Nocardia harenae
g__Nocardia;s__Nocardia higoensis	48.2532	44.5708	79.2633	100.362	141.232	213.169	k__Bacteria;p__Actinobacteria;c__Actinobacteria;o__Corynebacteriales;f__Nocardiaceae;g__Nocardia;s__Nocardia higoensis
g__Nocardia;s__Nocardia ignorata	0	0.638219	0	6.83605	13.5325	7.56173	k__Bacteria;p__Actinobacteria;c__Actinobacteria;o__Corynebacteriales;f__Nocardiaceae;g__Nocardia;s__Nocardia ignorata
g__Nocardia;s__Nocardia inohanensis	35.0928	57.4945	0	129.176	92.3612	53.0504	k__Bacteria;p__Actinobacteria;c__Actinobacteria;o__Corynebacteriales;f__Nocardiaceae;g__Nocardia;s__Nocardia inohanensis
g__Nocardia;s__Nocardia jejuensis	5.84268	0.849779	0	54.1564	25.5746	4.08194	k__Bacteria;p__Actinobacteria;c__Actinobacteria;o__Corynebacteriales;f__Nocardiaceae;g__Nocardia;s__Nocardia jejuensis
g__Nocardia;s__Nocardia jiangxiensis	17.8781	21.9789	12.0132	49.9985	25.6596	26.7712	k__Bacteria;p__Actinobacteria;c__Actinobacteria;o__Corynebacteriales;f__Nocardiaceae;g__Nocardia;s__Nocardia jiangxiensis
g__Nocardia;s__Nocardia jinanensis	0	0	0	7.29877	11.4461	13.5941	k__Bacteria;p__Actinobacteria;c__Actinobacteria;o__Corynebacteriales;f__Nocardiaceae;g__Nocardia;s__Nocardia jinanensis
g__Nocardia;s__Nocardia kruczakiae	0	0	0	8.24258	4.01271	6.80824	k__Bacteria;p__Actinobacteria;c__Actinobacteria;o__Corynebacteriales;f__Nocardiaceae;g__Nocardia;s__Nocardia kruczakiae
g__Nocardia;s__Nocardia lijiangensis	6.64169	12.202	16.4103	107.223	62.5044	130.393	k__Bacteria;p__Actinobacteria;c__Actinobacteria;o__Corynebacteriales;f__Nocardiaceae;g__Nocardia;s__Nocardia lijiangensis
g__Nocardia;s__Nocardia mexicana	24.4901	5.85093	12.8478	38.7459	96.9425	95.2669	k__Bacteria;p__Actinobacteria;c__Actinobacteria;o__Corynebacteriales;f__Nocardiaceae;g__Nocardia;s__Nocardia mexicana
g__Nocardia;s__Nocardia mikamii	1.43997	0	2.85454	2.81575	6.30914	2.26521	k__Bacteria;p__Actinobacteria;c__Actinobacteria;o__Corynebacteriales;f__Nocardiaceae;g__Nocardia;s__Nocardia mikamii
g__Nocardia;s__Nocardia miyunensis	1.76297	4.96813	11.6951	36.7046	19.4301	24.6884	k__Bacteria;p__Actinobacteria;c__Actinobacteria;o__Corynebacteriales;f__Nocardiaceae;g__Nocardia;s__Nocardia miyunensis
g__Nocardia;s__Nocardia niigatensis	0	0	0	6.82957	13.2993	2.25644	k__Bacteria;p__Actinobacteria;c__Actinobacteria;o__Corynebacteriales;f__Nocardiaceae;g__Nocardia;s__Nocardia niigatensis
g__Nocardia;s__Nocardia niwae	12.5868	4.21991	3.68757	31.8187	31.9202	27.3156	k__Bacteria;p__Actinobacteria;c__Actinobacteria;o__Corynebacteriales;f__Nocardiaceae;g__Nocardia;s__Nocardia niwae
g__Nocardia;s__Nocardia nova	1.25658	1.9356	2.2057	27.2655	46.0747	34.7504	k__Bacteria;p__Actinobacteria;c__Actinobacteria;o__Corynebacteriales;f__Nocardiaceae;g__Nocardia;s__Nocardia nova
g__Nocardia;s__Nocardia otitidiscaviarum	85.2518	90.3311	97.4599	144.835	108.596	118.359	k__Bacteria;p__Actinobacteria;c__Actinobacteria;o__Corynebacteriales;f__Nocardiaceae;g__Nocardia;s__Nocardia otitidiscaviarum
g__Nocardia;s__Nocardia paucivorans	56.5986	31.2281	40.2934	82.9993	88.5462	75.3795	k__Bacteria;p__Actinobacteria;c__Actinobacteria;o__Corynebacteriales;f__Nocardiaceae;g__Nocardia;s__Nocardia paucivorans
g__Nocardia;s__Nocardia pneumoniae	34.0339	37.6124	71.0351	91.443	70.9177	84.102	k__Bacteria;p__Actinobacteria;c__Actinobacteria;o__Corynebacteriales;f__Nocardiaceae;g__Nocardia;s__Nocardia pneumoniae
g__Nocardia;s__Nocardia pseudobrasiliensis	1.67361	0.16044	1.57105	37.3947	18.4203	7.51104	k__Bacteria;p__Actinobacteria;c__Actinobacteria;o__Corynebacteriales;f__Nocardiaceae;g__Nocardia;s__Nocardia pseudobrasiliensis
g__Nocardia;s__Nocardia pseudovaccinii	70.3056	104.918	70.643	1381.43	861.362	790.942	k__Bacteria;p__Actinobacteria;c__Actinobacteria;o__Corynebacteriales;f__Nocardiaceae;g__Nocardia;s__Nocardia pseudovaccinii
g__Nocardia;s__Nocardia puris	38.9221	46.4096	14.442	92.5232	66.7478	77.2933	k__Bacteria;p__Actinobacteria;c__Actinobacteria;o__Corynebacteriales;f__Nocardiaceae;g__Nocardia;s__Nocardia puris
g__Nocardia;s__Nocardia rhamnosiphila	79.083	73.4995	102.745	13.0166	17.4906	13.3274	k__Bacteria;p__Actinobacteria;c__Actinobacteria;o__Corynebacteriales;f__Nocardiaceae;g__Nocardia;s__Nocardia rhamnosiphila
g__Nocardia;s__Nocardia salmonicida	8.706	10.9745	0	66.8992	57.9371	58.3327	k__Bacteria;p__Actinobacteria;c__Actinobacteria;o__Corynebacteriales;f__Nocardiaceae;g__Nocardia;s__Nocardia salmonicida
g__Nocardia;s__Nocardia seriolae	0	0	0	96.6949	87.9804	90.9663	k__Bacteria;p__Actinobacteria;c__Actinobacteria;o__Corynebacteriales;f__Nocardiaceae;g__Nocardia;s__Nocardia seriolae
g__Nocardia;s__Nocardia shimofusensis	0	0	3.30606	46.1644	21.5447	13.5628	k__Bacteria;p__Actinobacteria;c__Actinobacteria;o__Corynebacteriales;f__Nocardiaceae;g__Nocardia;s__Nocardia shimofusensis
g__Nocardia;s__Nocardia sienata	10.3495	5.57677	2.24723	28.2123	19.5081	13.2578	k__Bacteria;p__Actinobacteria;c__Actinobacteria;o__Corynebacteriales;f__Nocardiaceae;g__Nocardia;s__Nocardia sienata
g__Nocardia;s__Nocardia soli	14.5344	12.8508	13.9124	0	26.3895	34.184	k__Bacteria;p__Actinobacteria;c__Actinobacteria;o__Corynebacteriales;f__Nocardiaceae;g__Nocardia;s__Nocardia soli
g__Nocardia;s__Nocardia sp. 348MFTsu5.1	25.9973	8.91902	16.8659	51.5591	38.0336	21.8012	k__Bacteria;p__Actinobacteria;c__Actinobacteria;o__Corynebacteriales;f__Nocardiaceae;g__Nocardia;s__Nocardia sp. 348MFTsu5.1
g__Nocardia;s__Nocardia sp. 852002-20019_SCH5090214	8.53696	14.6288	4.92111	15.3251	2.69663	19.4495	k__Bacteria;p__Actinobacteria;c__Actinobacteria;o__Corynebacteriales;f__Nocardiaceae;g__Nocardia;s__Nocardia sp. 852002-20019_SCH5090214
g__Nocardia;s__Nocardia sp. 852002-51244_SCH5132740	0	0	0	4.44716	1.62375	1.10198	k__Bacteria;p__Actinobacteria;c__Actinobacteria;o__Corynebacteriales;f__Nocardiaceae;g__Nocardia;s__Nocardia sp. 852002-51244_SCH5132740
g__Nocardia;s__Nocardia sp. ATCC 202099	0	0	2.96158	0	15.5462	8.48175	k__Bacteria;p__Actinobacteria;c__Actinobacteria;o__Corynebacteriales;f__Nocardiaceae;g__Nocardia;s__Nocardia sp. ATCC 202099
g__Nocardia;s__Nocardia sp. BMG111209	17.8367	12.6599	17.9758	191.346	124.521	173.842	k__Bacteria;p__Actinobacteria;c__Actinobacteria;o__Corynebacteriales;f__Nocardiaceae;g__Nocardia;s__Nocardia sp. BMG111209
g__Nocardia;s__Nocardia sp. BMG51109	9.52097	6.29721	8.59719	35.1177	22.4311	18.8476	k__Bacteria;p__Actinobacteria;c__Actinobacteria;o__Corynebacteriales;f__Nocardiaceae;g__Nocardia;s__Nocardia sp. BMG51109
g__Nocardia;s__Nocardia sp. CNY236	5.51267	1.38619	2.1125	51.2922	36.8679	53.2374	k__Bacteria;p__Actinobacteria;c__Actinobacteria;o__Corynebacteriales;f__Nocardiaceae;g__Nocardia;s__Nocardia sp. CNY236
g__Nocardia;s__Nocardia sp. NRRL S-836	17.3763	44.0518	21.2513	102.919	183.439	499.845	k__Bacteria;p__Actinobacteria;c__Actinobacteria;o__Corynebacteriales;f__Nocardiaceae;g__Nocardia;s__Nocardia sp. NRRL S-836
g__Nocardia;s__Nocardia sp. NRRL WC-3656	0	0	0	24.4293	0	0	k__Bacteria;p__Actinobacteria;c__Actinobacteria;o__Corynebacteriales;f__Nocardiaceae;g__Nocardia;s__Nocardia sp. NRRL WC-3656
g__Nocardia;s__Nocardia sp. Root136	0	3.25052	1.00094	10.8704	14.6893	7.70023	k__Bacteria;p__Actinobacteria;c__Actinobacteria;o__Corynebacteriales;f__Nocardiaceae;g__Nocardia;s__Nocardia sp. Root136
g__Nocardia;s__Nocardia speluncae	11.4173	34.636	16.4534	79.9366	64.393	52.7466	k__Bacteria;p__Actinobacteria;c__Actinobacteria;o__Corynebacteriales;f__Nocardiaceae;g__Nocardia;s__Nocardia speluncae
g__Nocardia;s__Nocardia takedensis	95.1571	54.0432	65.2697	140.74	135.526	127.594	k__Bacteria;p__Actinobacteria;c__Actinobacteria;o__Corynebacteriales;f__Nocardiaceae;g__Nocardia;s__Nocardia takedensis
g__Nocardia;s__Nocardia tenerifensis	33.1411	17.1333	13.6315	59.9666	51.7752	67.6525	k__Bacteria;p__Actinobacteria;c__Actinobacteria;o__Corynebacteriales;f__Nocardiaceae;g__Nocardia;s__Nocardia tenerifensis
g__Nocardia;s__Nocardia terpenica	0	2.28777	2.57704	26.938	34.9571	22.8062	k__Bacteria;p__Actinobacteria;c__Actinobacteria;o__Corynebacteriales;f__Nocardiaceae;g__Nocardia;s__Nocardia terpenica
g__Nocardia;s__Nocardia testacea	1.3062	5.72304	1.29468	0	79.7549	53.1752	k__Bacteria;p__Actinobacteria;c__Actinobacteria;o__Corynebacteriales;f__Nocardiaceae;g__Nocardia;s__Nocardia testacea
g__Nocardia;s__Nocardia thailandica	53.9912	76.4597	66.6423	109.73	171.903	332.559	k__Bacteria;p__Actinobacteria;c__Actinobacteria;o__Corynebacteriales;f__Nocardiaceae;g__Nocardia;s__Nocardia thailandica
g__Nocardia;s__Nocardia transvalensis	10.3565	45.8232	20.4105	104.865	79.5568	56.5649	k__Bacteria;p__Actinobacteria;c__Actinobacteria;o__Corynebacteriales;f__Nocardiaceae;g__Nocardia;s__Nocardia transvalensis
g__Nocardia;s__Nocardia uniformis	123.276	113.455	150.853	322.267	254.622	268.161	k__Bacteria;p__Actinobacteria;c__Actinobacteria;o__Corynebacteriales;f__Nocardiaceae;g__Nocardia;s__Nocardia uniformis
g__Nocardia;s__Nocardia vaccinii	6.66563	15.6754	10.5004	15.6894	38.9508	18.4092	k__Bacteria;p__Actinobacteria;c__Actinobacteria;o__Corynebacteriales;f__Nocardiaceae;g__Nocardia;s__Nocardia vaccinii
g__Nocardia;s__Nocardia vermiculata	9.30113	6.03146	7.05968	43.8448	47.4543	54.7294	k__Bacteria;p__Actinobacteria;c__Actinobacteria;o__Corynebacteriales;f__Nocardiaceae;g__Nocardia;s__Nocardia vermiculata
g__Nocardia;s__Nocardia veterana	25.3187	37.3321	20.6496	63.4118	53.6021	43.2002	k__Bacteria;p__Actinobacteria;c__Actinobacteria;o__Corynebacteriales;f__Nocardiaceae;g__Nocardia;s__Nocardia veterana
g__Nocardia;s__Nocardia vinacea	22.6065	22.7485	37.8758	51.5575	67.916	88.7689	k__Bacteria;p__Actinobacteria;c__Actinobacteria;o__Corynebacteriales;f__Nocardiaceae;g__Nocardia;s__Nocardia vinacea
g__Nocardia;s__Nocardia vulneris	0	0	0	16.9015	0	7.17959	k__Bacteria;p__Actinobacteria;c__Actinobacteria;o__Corynebacteriales;f__Nocardiaceae;g__Nocardia;s__Nocardia vulneris
g__Nocardia;s__Nocardia xishanensis	10.5486	4.53755	24.3007	42.1466	38.9871	59.8361	k__Bacteria;p__Actinobacteria;c__Actinobacteria;o__Corynebacteriales;f__Nocardiaceae;g__Nocardia;s__Nocardia xishanensis
g__Nocardia;s__Nocardia yamanashiensis	9.95477	4.73452	5.39159	22.4345	12.8511	13.8228	k__Bacteria;p__Actinobacteria;c__Actinobacteria;o__Corynebacteriales;f__Nocardiaceae;g__Nocardia;s__Nocardia yamanashiensis
Total abundance	1604.35	1769.66	1780.32	5766.83	5072.84	5646.85
