# Supplementary material for: Abundant resistome determinants in rhizosphere soil of the wild plant Abutilon fruticosum
Source: AMB Express. 2023 Aug 30;13:92. doi: 10.1186/s13568-023-01597-w (PMC10469157; doi:10.1186/s13568-023-01597-w)
Supplement: Supplementary file 20 — Additional file 20. Table S20. Abundance of Bifidobacterium genus/species in terms of non-redundant gene queries of rhizosphere (R) and bulk (S) soil microbiomes of Abutilon fruticosum. Bold row refers to a bacterial pathogen/colonizer whose ARGs are prevalent in human. The total list of human bacterial pathogens/colonizers is shown in Table S4. [file 13568_2023_1597_MOESM20_ESM.xlsx]

## Sheet: Table S19
Table S19. Abundance of Bifidobacterium genus/species in terms of non-redundant gene queries of rhizosphere (R) and bulk (S) soil microbiomes of Abutilon fruticosum. Bold row refers to a bacterial pathogen/colonizer whose ARGs are prevalent in human. The total list of human bacterial pathogens/colonizers is shown in Table S4.
Genus/Species	S1	S2	S3	R1	R2	R3	Taxonomy
g__Bifidobacterium;s__Bifidobacterium adolescentis	0	0	0	0	4.63365	4.44933	k__Bacteria;p__Actinobacteria;c__Actinobacteria;o__Bifidobacteriales;f__Bifidobacteriaceae;g__Bifidobacterium;s__Bifidobacterium adolescentis CAG:119
g__Bifidobacterium;s__Bifidobacterium bifidum	4.43047	0	0	12.1329	26.6181	21.1229	k__Bacteria;p__Actinobacteria;c__Actinobacteria;o__Bifidobacteriales;f__Bifidobacteriaceae;g__Bifidobacterium;s__Bifidobacterium bifidum CAG:234
g__Bifidobacterium;s__Bifidobacterium breve	0	0	0	9190.58	6589.69	4856.47	k__Bacteria;p__Actinobacteria;c__Actinobacteria;o__Bifidobacteriales;f__Bifidobacteriaceae;g__Bifidobacterium;s__Bifidobacterium breve
Total abundance	4.43047	0	0	9202.71	6620.94	4882.04
