# Supplementary material for: Abundant resistome determinants in rhizosphere soil of the wild plant Abutilon fruticosum
Source: AMB Express. 2023 Aug 30;13:92. doi: 10.1186/s13568-023-01597-w (PMC10469157; doi:10.1186/s13568-023-01597-w)
Supplement: Supplementary file 21 — Additional file 21. Table S21. Number of non-redundant gene queries of bacterial genera with species existing in the list of bacterial human pathogens/colonizers shown in Table S4 in rhizosphere (R) and bulk (S) soil microbiomes of Abutilon fruticosum. [file 13568_2023_1597_MOESM21_ESM.xlsx]

## Sheet: Sheet1
Table S21. Number of non-redundant gene queries of bacterial genera with species existing in the list of bacterial human pathogens/colonizers shown in Table S4 in rhizosphere (R) and bulk (S) soil microbiomes of Abutilon fruticosum.
Genus	S1	S2	S3	R1	R2	R3
Mycobacterium	11714	8956.31	9834.83	37768.4	42144.1	26817.7
Vibrio	66.4863	56.2732	77.3947	795.37	983.922	1052.71
Klebsiella	15.2822	27.4021	44.5113	1109.13	933.696	706.617
Stenotrophomonas	73.9555	132.238	246.596	405.002	519.482	641.044
Pseudomonas	768.781	901.616	1022.5	43712.1	33224.6	24639.9
Nocardia	1604.35	1769.66	1780.32	5766.83	5072.84	5646.85
Salmonella	126.2	143.989	163.047	2257.24	1774.47	1286.24
Escherichia	78.9331	119.094	98.8831	1962.61	1680.65	1258.73
Citrobacter	0	0	3.54881	34.3362	26.1046	23.404
Serratia	28.4413	11.2831	20.2612	2127.01	1162.94	852.377
Shigella	4.02944	9.35434	9.72477	46.7587	36.4216	33.9283
Cronobacter	84.0368	41.4318	58.0154	124.172	109.829	222.688
Bifidobacterium	4.43047	0	0	9202.71	6620.94	4882.04
