# Supplementary material for: Abundant resistome determinants in rhizosphere soil of the wild plant Abutilon fruticosum
Source: AMB Express. 2023 Aug 30;13:92. doi: 10.1186/s13568-023-01597-w (PMC10469157; doi:10.1186/s13568-023-01597-w)
Supplement: Supplementary file 23 — Additional file 23. Table S23. Number of the most abundant non-redundant antibiotic resistance gene queries (ARGs) of rhizosphere (R) and bulk (S) soil microbiomes of Abutilon fruticosum. These ARGs are prevalent in bacterial human pathogens or colonizers. [file 13568_2023_1597_MOESM23_ESM.xlsx]

## Sheet: antibiotic.genenum
Table S23. Number of the most abundant non-redundant antibiotic resistance gene queries (ARGs) of rhizosphere (R) and bulk (S) soil microbiomes of Abutilon fruticosum. These ARGs are prevalent in bacterial human pathogens or colonizers.
ARG	S1	S2	S3	R1	R2	R3	Description	Resistance_Type
mtrA	71	67	82	165	156	171	MtrA is a transcriptional activator of the MtrCDE multidrug efflux pump of Neisseria gonorrhoeae.	mtrA
Pseudomonas aeruginosa soxR	30	26	38	66	66	67	SoxR is a redox-sensitive transcriptional activator that induces expression of a small regulon that includes the RND efflux pump-encoding operon mexGHI-opmD. SoxR was shown to be activated by pyocyanin.	Pseudomonas aeruginosa soxR
vanRO	29	21	27	38	36	45	vanRO is a vanR variant found in the vanO gene cluster	vanRO
golS	9	12	25	41	34	38	GolS is a regulator activated by the presence of gold, and promotes the expression of the MdsABC efflux pump.	golS
RbpA	15	13	17	34	30	31	RNA-polymerase binding protein which confers resistance to rifampin.	RbpA
kdpE	10	8	13	21	22	27	kdpE is a transcriptional activator that is part of the two-component system KdpD/KdpE that is studied for its regulatory role in potassium transport and has been identified as an adaptive regulator involved in the virulence and intracellular survival of pathogenic bacteria. kdpE regulates a range of virulence loci through direct promoter binding.	kdpE
rpoB2	24	23	23	31	34	32	Due to gene duplication, the genomes of Nocardia species include both rifampin-sensitive beta-subunit of RNA polymerase (rpoB) and rifampin-resistant beta-subunit of RNA polymerase (rpoB2) genes, with ~88% similarity between the two gene products. Expression of the rpoB2 variant results in replacement of rifampin sensitivity with rifampin resistance.	rpoB2
arr-1	3	6	9	14	11	9	arr-1 is a chromosome-encoded ribosyltransferase found in Mycobacterium smegmatis	arr-1
efrA	9	7	4	13	11	15	efrA is a part of the EfrAB efflux pump, and both efrA and efrB are necessary to confer drug resistance.	efrA
Bifidobacterium ileS	8	9	9	13	13	13	Bifidobacteria have an intrinsically resistant form of ileS (isoleucyl-tRNA synthetase) that confers resistance to mupirocin.	Bifidobacterium ileS conferring resistance to mupirocin
