# Supplementary material for: Abundant resistome determinants in rhizosphere soil of the wild plant Abutilon fruticosum
Source: AMB Express. 2023 Aug 30;13:92. doi: 10.1186/s13568-023-01597-w (PMC10469157; doi:10.1186/s13568-023-01597-w)
Supplement: Supplementary file 24 — Additional file 24. Table S24. Highly abundant non-redundant antibiotic resistance gene queries (ARGs) in rhizosphere (R) and bulk (S) soil microbiomes of Abutilon fruticosum. These ARGs are prevalent in bacterial human pathogens or colonizers. [file 13568_2023_1597_MOESM24_ESM.xlsx]

## Sheet: ARGs.absolute
Table S24. Highly abundant non-redundant antibiotic resistance gene queries (ARGs) in rhizosphere (R) and bulk (S) soil microbiomes of Abutilon fruticosum. These ARGs are prevalent in bacterial human pathogens or colonizers.
ARG	S1	S2	S3	R1	R2	R3	Description
mtrA	514.431	503.487	529.695	1442.83	1266.58	1478.97	MtrA is a transcriptional activator of the MtrCDE multidrug efflux pump of Neisseria gonorrhoeae.
Pseudomonas aeruginosa soxR	318.881	277.418	370.548	695.257	613.828	714.682	SoxR is a redox-sensitive transcriptional activator that induces expression of a small regulon that includes the RND efflux pump-encoding operon mexGHI-opmD. SoxR was shown to be activated by pyocyanin.
vanRO	219.405	378.771	367.567	520.915	734.621	550.163	vanRO is a vanR variant found in the vanO gene cluster
golS	51.6945	84.9211	55.7586	288.969	245.276	187.538	GolS is a regulator activated by the presence of gold, and promotes the expression of the MdsABC efflux pump.
RbpA	173.587	188.717	166.593	488.899	360.121	340.663	RNA-polymerase binding protein which confers resistance to rifampin.
kdpE	104.795	47.9516	93.5373	152.263	189.551	191.449	kdpE is a transcriptional activator that is part of the two-component system KdpD/KdpE that is studied for its regulatory role in potassium transport and has been identified as an adaptive regulator involved in the virulence and intracellular survival of pathogenic bacteria. kdpE regulates a range of virulence loci through direct promoter binding.
rpoB2	87.9993	166.617	112.851	425.88	395.412	407.839	Due to gene duplication, the genomes of Nocardia species include both rifampin-sensitive beta-subunit of RNA polymerase (rpoB) and rifampin-resistant beta-subunit of RNA polymerase (rpoB2) genes, with ~88% similarity between the two gene products. Expression of the rpoB2 variant results in replacement of rifampin sensitivity with rifampin resistance.
arr-1	16.3211	17.0078	22.1975	112.565	105.282	78.3337	arr-1 is a chromosome-encoded ribosyltransferase found in Mycobacterium smegmatis
efrA	36.662	21.2175	35.354	49.765	57.6681	50.5907	efrA is a part of the EfrAB efflux pump, and both efrA and efrB are necessary to confer drug resistance.
Bifidobacterium ileS conferring resistance to mupirocin	72.3047	89.9067	72.9028	125.225	198.482	191.051	Bifidobacteria have an intrinsically resistant form of ileS (isoleucyl-tRNA synthetase) that confers resistance to mupirocin.
